# Supplementary material for: Optimised dissociation and multimodal profiling of prostate cancer stroma reveal fibromuscular cell heterogeneity with clinical correlates
Source: Front Cell Dev Biol. 2025 Nov 25;13:1653780. doi: 10.3389/fcell.2025.1653780 (PMC12685885; doi:10.3389/fcell.2025.1653780)
Supplement: Supplementary file 6 [file Table1.xlsx]

## Sheet: Information
Sheet	Figure	Information
Table S1	-	Patient clinical parameters (Gleason scores following radical prostatectomy; RPE)
Table S2	-	Enzyme cocktail composition of the optimised protocol
Table S3	Fig. 2E-I; Fig. 3E; Fig. 4B; Fig. 5A, D; Fig. 7A-D; Fig. 8; Supp. Fig. 1J-K; Supp. Fig. 2A-C; Supp. Fig. 4C; Supp. Fig. 5; Supp. Fig. 6K; Supp. Fig. 7A-B, D-E	In situ hybridization probes & immunohistochemistry/immunofluorescence antibodies & FC antibodies
Table S4	Fig. 1A, D, E; Supp. Fig. 1A-B	scRNA-seq: summary of cluster annotation, patient and pathology for each cell
Table S5	-	scRNA-seq: DEGs from FindAllMarkers function (Seurat); separate for Fibroblast and Mural cell clusters; min.pct = 0.1 & logfc.threshold = 0.2
Table S6	Supp. Fig. 1C-D	scRNA-seq: 15 most significant marker genes with applied filters
Table S7	-	scRNA-seq: upregulated DEGs with p_val < 0.05 & avg_log2FC > 0 as input for pathway analysis
Table S8	Fig. 1J; Fig. 2B	scRNA-seq: output from clusterProfiler for the Hallmark, GOBP and Reactome pathways
Table S9	Fig. 1H; Fig. 2C; Supp. Fig. 1E, H-I	scRNA-seq: published gene signatures used for annotation
Table S10	Fig. 1K-L; Fig. 2D; Supp. Fig. 3A-D	scRNA-seq: marker genes used for TCGA and GEPIA2 survival analysis
Table S11	Fig. 6F	Comparative expression level of each stromal cell surface marker in different stromal cell subtypes according to published reports
Table S12	Fig. 3B; Fig. 4C-F; Supp. Fig. 4A-B, D-I	Source data from comparisons of different dissociation protocols
Table S13	Fig. 5B-C, E-G	Source data from comparisons of dissociated benign vs. cancer cores
Table S14	Fig. 6J; Supp. Fig. 5	Histopathological characteristics of biopsy punches for the 8-patient matched cohort
Table S15	Fig. 6A-E, G-L, Q-S; Supp. Fig. 6A-J	tSNE source data for the 8-patient matched cohort
Table S16	-	Median of Fluorescence Intensity (MFI) of stromal markers in XShift clusters
Table S17	-	Overview of patient samples included in different cohorts
Table S18	Fig. 6N-O	Source data of combined tSNE clusters distinguished by Gleason scores of the 8-patient matched cohort

## Sheet: Table S1
	gleason score (RPE)		age [years]			BMI [kg/m2]			iPSA [ng/ml]			free PSA [ng/ml]
	score	n	mean	SD	n	mean	SD	n	mean	SD	n	mean	SD	n
	6	2	66	1	2	24.285	0.895	2	4.605	0.225	2	15.2	4.2	2
	7	15	62.4286	7.61309	14	25.4407	1.99335	15	6.822	3.22729	15	14.2533	6.59362	15
	3+4	10	60.2	7.26361	10	25.36	2.27291	10	5.64	2.56226	10	14.78	7.1393	10
	4+3	5	68	5.24404	4	25.602	1.24463	5	9.186	3.11981	5	13.2	5.17919	5
	8	1	79	0	1	24.49	0	1	6.43	0	1	12.7	0	1
	total	18	63.8235	7.97227	17	25.2594	1.88838	18	6.55389	3.02786	18	14.2722	6.19864	18
	gleason score (RPE)	pT stage
		2	2a	2c	3a	n
	6	1		1		2
	7	7	5	1	2	15
	3+4	5	3	1	1	10
	4+3	2	2		1	5
	8	1				1
	n	9	5	2	2	18

## Sheet: Table S2
Reagent	Final concentration	Final activity	Catalogue No.	Manufacturer	Stock concentration	Stock activity	Diluent
CaCl2	5 mM	-	223506	Sigma-Aldrich	2.5 M	-	MilliQ water
Dispase II	665 µg/ml	0.6 U/ml	D4631	Sigma-Aldrich	10 mg/ml	9.1 U/ml	DPBS
Collagenase Type I	1.86 mg/ml	564 U/ml	C0130	Sigma-Aldrich	100 mg/ml	30300 U/ml	DPBS
Collagenase P	1 mg/ml	1.5 U/ml	11213857001	Roche	100 mg/ml	150 U/ml	DPBS
Hyaluronidase	100 µg/ml	59.2 U/ml	H3506	Sigma-Aldrich	100 mg/ml	59200 U/ml	DPBS
DNase I	100 µg/ml	-	11284932001	Roche	10 mg/ml	-	MilliQ water

## Sheet: Table S3
In situ hybridization probes for FFPE human tissue sections
Gene target	Manufacturer	Catalogue No.
C7	Advanced Cell Diagnostics	534791
APOD	Advanced Cell Diagnostics	445171
SFRP4	Advanced Cell Diagnostics	313351
WNT2	Advanced Cell Diagnostics	584071
DapB - neg. ctrl probe	Advanced Cell Diagnostics	310043
PP1B-C1/POLR2A-C2 - pos. ctrl probe	Advanced Cell Diagnostics	321641
Immunohistochemistry of FFPE human tissue sections
Target	Manufacturer	Catalogue No.	Host	Dilution
p63	Roche	05867061001	mouse	1:100
AMACR	Dako	M3616	rabbit	ready to use
CNN1	Sigma	C2687	mouse	1:5000
PLN	Sigma	HPA026900-100UL	rabbit	1:100
CD105	Abcam	AB169545	rabbit	1:750
Immunofluorescence of seeded single cell suspension
Target	Manufacturer	Catalogue No.	Host	Dilution
Hoechst 33342	Invitrogen	H3570	-	1:2000
PDPN	Biolegend	B337002	rat	1:300
Vimentin	RND Systems	AF2105-SP	goat	1:200
CD90/THY1	RND Systems	AF2067-SP	sheep	1:400
pan Cytokeratin	Sigma-Aldrich	MAB3412	mouse	1:150
Immunofluorescence of FFPE human PCa tissue sections
Target	Manufacturer	Catalogue No.	Host	Dilution
AR	DAKO	M3562	mouse	1:10
CCDC102B	Sigma	HPA040623	rabbit	1:300
CD31	Abcam	AB9498	mouse	1:100
CD31	RND Systems	AF806	sheep	1:35
CD90	RND Systems	AF2067	sheep	1:100
CD140b	Cell Signaling Technologies	#3169	rabbit	1:100
CD105	Abcam	AB169545	rabbit	1:100
CD105	RND Systems	AF1097	goat	1:50
CD105	Abcam	AB230925	mouse	1:200
CNN1	Sigma	C2687	mouse	1:2000
FAP	Invitrogen	PA5-32765	rabbit	1:200
ITGA11	RND	AF4235	goat	1:100
MCAM	RND	AF932	goat	1:50
PAGE4	Sigma	HPA023880	rabbit	1:100
pan Cytokeratin -AlexaFluor488	Biolegend	628608	mouse	1:50
PDPN	Biolegend	B165502	rat	1:200
PLN	Sigma	HPA026900	rabbit	1:50
SMA	Sigma	A2547	mouse	1:100
SMA	Life Technologies	PA518292	goat	1:250
Secondary antibodies for immunofluorescence of cultured cells and FFPE tissue sections
Manufacturer	Host	Target	Catalogue No.	AlexaFluor Conjugate	DIlution
Invitrogen	Donkey	anti-mouse	A21202	488	1:500 for cultured cells; 1:250 for FFPE tissue sections
		anti-mouse	A31571	647
		anti-mouse	A31570	555
		anti-rabbit	A32794	555
		anti-rabbit	A31573	647
		anti-goat	A32814	488
		anti-sheep	A21448	647
		anti-rat	A78945	555
Flow cytometry antibody panel
Excitation Laser Line	Filter	Fluorophore	Target	Clone	Catalogue No.	Manufacturer	Dilution
UV (355 nm)	379_28	BUV395	MCAM	P1H12	752989	BD	1:200
	605_20	BUV615	CD140b	28D4	751187	BD	1:100
	810_40	BUV805	CD45	HI30	612891	BD	3:100
Violet (407 nm)	450_50	BV421	PDPN	LpMab-17	566456	BD	1:200
	605_40	BV605	CD31	WM59	303122	Biolegend	3:100
Yellow-Green (561 nm)	586_15	PE	CD140a	AlphaR1	556002	BD	1:50
	710_50	7-AAD	-	-	559925	BD	1:25
	780_60	PE-Cy7	CD326	9C4	324222	Biolegend	1:400
Red (639 nm)	670_30	APC	CD90	50000000000	328114	Biolegend	1:400
	730_45	AF700	FAP	427819	FAB3715N	RND Systems	1:200
	780_60	APC-Fire750	CD105	43A3	323225	Biolegend	1:50

## Sheet: Table S4
sample ID	cluster	patient	patho
normal_normal_P1_AACCAACAGTACGAGC-1	F1	P1	BE
normal_normal_P1_AACCTGAGTCAGACGA-1	F1	P1	BE
normal_normal_P1_AACGGGATCTGCATAG-1	F1	P1	BE
normal_normal_P1_AACGTCACAGGTACGA-1	F1	P1	BE
normal_normal_P1_AAGACTCCAGACAAAT-1	F1	P1	BE
normal_normal_P1_AAGCGAGTCTATCGTT-1	F1	P1	BE
normal_normal_P1_ACACCAATCAAAGGAT-1	F1	P1	BE
normal_normal_P1_ACATTTCTCCACACAA-1	F1	P1	BE
normal_normal_P1_ACGATCAGTTCTCGTC-1	F1	P1	BE
normal_normal_P1_ACGATCATCTTCACAT-1	F1	P1	BE
normal_normal_P1_AGAAATGCAACAGATA-1	F1	P1	BE
normal_normal_P1_AGAGAGCGTGCATACT-1	F1	P1	BE
normal_normal_P1_AGGAAATAGTCCGCGT-1	F1	P1	BE
normal_normal_P1_AGGGTGAAGTGGACTG-1	F1	P1	BE
normal_normal_P1_AGTACCATCGATAACC-1	F1	P1	BE
normal_normal_P1_ATCACAGAGAAACTAC-1	F1	P1	BE
normal_normal_P1_ATCCATTCAACCACGC-1	F1	P1	BE
normal_normal_P1_ATCGGCGTCGCCTATC-1	F1	P1	BE
normal_normal_P1_ATCGTCCTCGTCAACA-1	F1	P1	BE
normal_normal_P1_ATTCACTCAGTCACGC-1	F1	P1	BE
normal_normal_P1_CATGCCTCACCCTCTA-1	F1	P1	BE
normal_normal_P1_CATGCCTGTTGGAGGT-1	F1	P1	BE
normal_normal_P1_CATGCTCAGGTACAAT-1	F1	P1	BE
normal_normal_P1_CATTCATCACAGCCAC-1	F1	P1	BE
normal_normal_P1_CATTCCGGTGTGGTCC-1	F1	P1	BE
normal_normal_P1_CCACCATGTTAGGCTT-1	F1	P1	BE
normal_normal_P1_CCTACGTGTATACGGG-1	F1	P1	BE
normal_normal_P1_CCTATCGAGGGATGTC-1	F1	P1	BE
normal_normal_P1_CCTCATGTCATCTATC-1	F1	P1	BE
normal_normal_P1_CGAGGAATCGAAATCC-1	F1	P1	BE
normal_normal_P1_CGCATAACACTATCCC-1	F1	P1	BE
normal_normal_P1_CGGCAGTCATCGAGCC-1	F1	P1	BE
normal_normal_P1_CGTAATGAGGTTAAAC-1	F1	P1	BE
normal_normal_P1_CTACATTAGGTTACAA-1	F1	P1	BE
normal_normal_P1_CTCAGTCAGGTGATCG-1	F1	P1	BE
normal_normal_P1_CTGAGGCTCCTGCCAT-1	F1	P1	BE
normal_normal_P1_CTGGCAGTCAACCTCC-1	F1	P1	BE
normal_normal_P1_CTTCCGAGTGCCCAGT-1	F1	P1	BE
normal_normal_P1_CTTCCTTAGGCCCAAA-1	F1	P1	BE
normal_normal_P1_CTTTCAATCAGACCTA-1	F1	P1	BE
normal_normal_P1_GAAATGACAGTTAGAA-1	F1	P1	BE
normal_normal_P1_GACTCTCCACAGTCGC-1	F1	P1	BE
normal_normal_P1_GAGACCCCACATATGC-1	F1	P1	BE
normal_normal_P1_GAGGCCTGTCCCTGAG-1	F1	P1	BE
normal_normal_P1_GCAACCGCACGAGGAT-1	F1	P1	BE
normal_normal_P1_GCATCTCCATCCGAGC-1	F1	P1	BE
normal_normal_P1_GCATGATGTTGCCAAT-1	F1	P1	BE
normal_normal_P1_GCCATGGTCGTTCTGC-1	F1	P1	BE
normal_normal_P1_GCCCGAATCACCGACG-1	F1	P1	BE
normal_normal_P1_GCCGTGATCACCGACG-1	F1	P1	BE
normal_normal_P1_GGGATGAGTCTAGTGT-1	F1	P1	BE
normal_normal_P1_GGGCTACGTACTTGTG-1	F1	P1	BE
normal_normal_P1_GGTAACTGTCTCACGG-1	F1	P1	BE
normal_normal_P1_GTAACCAGTTTACTTC-1	F1	P1	BE
normal_normal_P1_GTAGCTAAGTCGCTAT-1	F1	P1	BE
normal_normal_P1_GTAGGTTTCCGAGATT-1	F1	P1	BE
normal_normal_P1_GTATTTCGTACTGTTG-1	F1	P1	BE
normal_normal_P1_GTCACGGTCCGTAATG-1	F1	P1	BE
normal_normal_P1_GTCATGATCCCAACTC-1	F1	P1	BE
normal_normal_P1_GTCGTAACACACGCCA-1	F1	P1	BE
normal_normal_P1_GTCGTTCAGTGATGGC-1	F1	P1	BE
normal_normal_P1_GTTGAACTCATACGGT-1	F1	P1	BE
normal_normal_P1_GTTGCGGAGATGATTG-1	F1	P1	BE
normal_normal_P1_GTTGTAGAGCAATAGT-1	F1	P1	BE
normal_normal_P1_TAGACCAGTGCGTTTA-1	F1	P1	BE
normal_normal_P1_TAGCACATCTAAGCGT-1	F1	P1	BE
normal_normal_P1_TCAAGACAGAGTCCGA-1	F1	P1	BE
normal_normal_P1_TCAGCCTCAGCCATTA-1	F1	P1	BE
normal_normal_P1_TCATCCGGTAGATGTA-1	F1	P1	BE
normal_normal_P1_TCATTCATCAGACATC-1	F1	P1	BE
normal_normal_P1_TCCACCATCTTTCCGG-1	F1	P1	BE
normal_normal_P1_TCCCACACACACCAGC-1	F1	P1	BE
normal_normal_P1_TCCTGCAAGCACCGAA-1	F1	P1	BE
normal_normal_P1_TCTACCGAGACTTAAG-1	F1	P1	BE
normal_normal_P1_TCTCACGAGTCCCTAA-1	F1	P1	BE
normal_normal_P1_TGACAGTAGGCTCCCA-1	F1	P1	BE
normal_normal_P1_TGATTTCTCTTGGTCC-1	F1	P1	BE
normal_normal_P1_TGCTTGCTCCCATACC-1	F1	P1	BE
normal_normal_P1_TGGGAAGTCTCTGCCA-1	F1	P1	BE
normal_normal_P1_TGGGCTGGTGCCCGTA-1	F1	P1	BE
normal_normal_P1_TGTACAGAGAGTGTGC-1	F1	P1	BE
normal_normal_P1_TGTCCACAGGGAGATA-1	F1	P1	BE
normal_normal_P1_TGTTGAGGTTTAGTCG-1	F1	P1	BE
normal_normal_P1_TTACCGCGTACCATAC-1	F1	P1	BE
normal_normal_P1_TTCAATCTCCAAATGC-1	F1	P1	BE
normal_normal_P1_TTCAATCTCTCTGGTC-1	F1	P1	BE
normal_normal_P1_TTCCAATCACACCTGG-1	F1	P1	BE
normal_normal_P1_TTCCAATTCGATTCCC-1	F1	P1	BE
normal_normal_P1_TTCTAACGTTTACCAG-1	F1	P1	BE
normal_normal_P1_TTCTTCCAGAGAACCC-1	F1	P1	BE
normal_normal_P1_TTGAACGGTTGCGGCT-1	F1	P1	BE
normal_normal_P1_TTGTGGAAGCATGATA-1	F1	P1	BE
normal_normal_P2_AAACGCTAGGTCATCT-1	F1	P2	activated
normal_normal_P4_CAACCTCTCACAACCA-1	F1	P4	activated
normal_normal_P4_CAGCAGCCACACCAGC-1	F1	P4	activated
tumor_tumor_P1_ACACGCGAGACGTCCC-1	F1	P1	activated
tumor_tumor_P2_CATTGTTTCGCTGTCT-1	F1	P2	activated
tumor_tumor_P2_CCTCCAACATCAGCAT-1	F1	P2	activated
tumor_tumor_P3_ATGATCGCATTCACAG-1	F1	P3	activated
tumor_tumor_P3_GTGTTCCTCTCTCAAT-1	F1	P3	activated
tumor_tumor_P3_TTTCGATTCGTCAAAC-1	F1	P3	activated
normal_normal_P1_AACCATGCAAACCACT-1	F2	P1	BE
normal_normal_P1_AACGGGAGTGCAACGA-1	F2	P1	BE
normal_normal_P1_AACGTCACACAAGCCC-1	F2	P1	BE
normal_normal_P1_ACTATTCTCTGCGAGC-1	F2	P1	BE
normal_normal_P1_ACTGTGACAGGATTCT-1	F2	P1	BE
normal_normal_P1_AGATGAATCTACTCAT-1	F2	P1	BE
normal_normal_P1_ATCCACCTCGACTCCT-1	F2	P1	BE
normal_normal_P1_ATCCGTCAGAATTGTG-1	F2	P1	BE
normal_normal_P1_ATTGTTCTCTTGGATG-1	F2	P1	BE
normal_normal_P1_CAATACGTCCCATTCG-1	F2	P1	BE
normal_normal_P1_CACAGATTCACCTTAT-1	F2	P1	BE
normal_normal_P1_CAGTGCGAGGCACAAC-1	F2	P1	BE
normal_normal_P1_CCACACTGTGAGACCA-1	F2	P1	BE
normal_normal_P1_CCCAACTTCTTCCCGA-1	F2	P1	BE
normal_normal_P1_CCGATCTTCTTCTCAA-1	F2	P1	BE
normal_normal_P1_CTCCGATTCCATACTT-1	F2	P1	BE
normal_normal_P1_CTGCCATAGCCTTTGA-1	F2	P1	BE
normal_normal_P1_GAAGGACTCTCTGGTC-1	F2	P1	BE
normal_normal_P1_GCACTAACAGATACTC-1	F2	P1	BE
normal_normal_P1_GCACTAATCACTCGAA-1	F2	P1	BE
normal_normal_P1_GCAGCCAGTTGCTCCT-1	F2	P1	BE
normal_normal_P1_GCTCAAACACTGGATT-1	F2	P1	BE
normal_normal_P1_GGGAGTAAGCGAGTAC-1	F2	P1	BE
normal_normal_P1_GGGTATTAGCGGGTTA-1	F2	P1	BE
normal_normal_P1_GTGCACGCACGGCTAC-1	F2	P1	BE
normal_normal_P1_TACGGGCTCTAACGGT-1	F2	P1	BE
normal_normal_P1_TACGGTATCTTAGCTT-1	F2	P1	BE
normal_normal_P1_TACGTCCGTCACTCGG-1	F2	P1	BE
normal_normal_P1_TAGAGTCTCTACGCAA-1	F2	P1	BE
normal_normal_P1_TATTGGGTCATACGGT-1	F2	P1	BE
normal_normal_P1_TCAATCTGTAGATCCT-1	F2	P1	BE
normal_normal_P1_TCCTCCCTCCCTATTA-1	F2	P1	BE
normal_normal_P1_TCCTGCATCCTAGCCT-1	F2	P1	BE
normal_normal_P1_TGAACGTAGGACTGGT-1	F2	P1	BE
normal_normal_P1_TGAGACTGTCCTGTCT-1	F2	P1	BE
normal_normal_P1_TGCATCCAGCAACAGC-1	F2	P1	BE
normal_normal_P1_TGCGGGTTCACTCACC-1	F2	P1	BE
normal_normal_P1_TGCTTGCCAGTCAGAG-1	F2	P1	BE
normal_normal_P1_TTCTAGTTCCACAAGT-1	F2	P1	BE
normal_normal_P1_TTGCTGCCAGGCTATT-1	F2	P1	BE
normal_normal_P1_TTTACCAGTATTCCGA-1	F2	P1	BE
normal_normal_P1_TTTGGTTTCAGCATTG-1	F2	P1	BE
normal_normal_P3_TGTGGCGTCGTCGATA-1	F2	P3	BE
tumor_tumor_P1_CAGGTATGTGACAGCA-1	F2	P1	activated
tumor_tumor_P2_GTCAAGTAGTGCTCAT-1	F2	P2	activated
normal_normal_P2_CTGGCAGAGAATCCCT-1	F3	P2	activated
normal_normal_P2_TGGAACTCAATGTGGG-1	F3	P2	activated
normal_normal_P3_AAGGAATAGACAACAT-1	F3	P3	BE
normal_normal_P3_CAACAACCACAAACGG-1	F3	P3	BE
normal_normal_P3_CAACGGCCAACTCATG-1	F3	P3	BE
normal_normal_P3_CATACCCAGACGAGCT-1	F3	P3	BE
normal_normal_P3_CGATCGGAGGATCACG-1	F3	P3	BE
normal_normal_P3_CGTAAGTCATGTCGTA-1	F3	P3	BE
normal_normal_P3_GGGCGTTCATCTTTCA-1	F3	P3	BE
normal_normal_P3_TATTGGGCACCGTGAC-1	F3	P3	BE
normal_normal_P3_TCCTCCCCAATTGGTC-1	F3	P3	BE
normal_normal_P3_TCGGGCACATCCGGCA-1	F3	P3	BE
normal_normal_P3_TCTCACGTCTCGCTCA-1	F3	P3	BE
normal_normal_P3_TGGGATTGTATTGACC-1	F3	P3	BE
normal_normal_P3_TGGGATTTCGGACGTC-1	F3	P3	BE
normal_normal_P4_AACAGGGTCCGTGTCT-1	F3	P4	activated
normal_normal_P4_AACCTTTTCGGAGTGA-1	F3	P4	activated
normal_normal_P4_AAGACAAGTAGACACG-1	F3	P4	activated
normal_normal_P4_ACATCGAGTCCTGAAT-1	F3	P4	activated
normal_normal_P4_ACTTAGGCAACGAGGT-1	F3	P4	activated
normal_normal_P4_AGAGCCCCAAACTCGT-1	F3	P4	activated
normal_normal_P4_AGGGTCCTCAGCTGTA-1	F3	P4	activated
normal_normal_P4_ATGAGGGGTTCAACGT-1	F3	P4	activated
normal_normal_P4_ATGTCCCTCTGGGAGA-1	F3	P4	activated
normal_normal_P4_ATTATCCTCCCTAGGG-1	F3	P4	activated
normal_normal_P4_ATTCATCCAACGCATT-1	F3	P4	activated
normal_normal_P4_CAACGATGTTACGGAG-1	F3	P4	activated
normal_normal_P4_CACAACAAGCGGATCA-1	F3	P4	activated
normal_normal_P4_CACCAAACAGATTAAG-1	F3	P4	activated
normal_normal_P4_CATAGACAGCCTGTGC-1	F3	P4	activated
normal_normal_P4_CATAGACTCTAGACCA-1	F3	P4	activated
normal_normal_P4_CCACACTTCTCTGACC-1	F3	P4	activated
normal_normal_P4_CCACACTTCTGAGATC-1	F3	P4	activated
normal_normal_P4_CCGGGTAAGCTTCATG-1	F3	P4	activated
normal_normal_P4_CCGGTGATCCTCACCA-1	F3	P4	activated
normal_normal_P4_CGAAGTTAGACTACCT-1	F3	P4	activated
normal_normal_P4_CGAGTTACACCACATA-1	F3	P4	activated
normal_normal_P4_CTAGGTATCTCGTTTA-1	F3	P4	activated
normal_normal_P4_CTCAGGGTCGGTATGT-1	F3	P4	activated
normal_normal_P4_CTCCACAAGATGATTG-1	F3	P4	activated
normal_normal_P4_CTCCCTCGTAGGACCA-1	F3	P4	activated
normal_normal_P4_CTCGAGGGTAGCTTGT-1	F3	P4	activated
normal_normal_P4_CTCTCGATCCGCCTAT-1	F3	P4	activated
normal_normal_P4_CTTCCGACATCGGTTA-1	F3	P4	activated
normal_normal_P4_GACTATGGTGGCATCC-1	F3	P4	activated
normal_normal_P4_GAGTGTTCAATAAGGT-1	F3	P4	activated
normal_normal_P4_GAGTTTGCACTCACTC-1	F3	P4	activated
normal_normal_P4_GATAGCTGTCATGCAT-1	F3	P4	activated
normal_normal_P4_GCACATAAGTTTCTTC-1	F3	P4	activated
normal_normal_P4_GGCGTCACAGGGATAC-1	F3	P4	activated
normal_normal_P4_GGTGTTACAGGCTACC-1	F3	P4	activated
normal_normal_P4_GTCAGCGAGTTGTCGT-1	F3	P4	activated
normal_normal_P4_TACTTACCACTGATTG-1	F3	P4	activated
normal_normal_P4_TAGAGTCTCAAAGGTA-1	F3	P4	activated
normal_normal_P4_TATTCCAAGAATAGTC-1	F3	P4	activated
normal_normal_P4_TCCTCCCCACCGCTAG-1	F3	P4	activated
normal_normal_P4_TCGCAGGAGTGCTCAT-1	F3	P4	activated
normal_normal_P4_TCGGATATCATCACCC-1	F3	P4	activated
normal_normal_P4_TCTCACGGTGCTAGCC-1	F3	P4	activated
normal_normal_P4_TGAATCGAGTGCAACG-1	F3	P4	activated
normal_normal_P4_TGAATGCTCCGTGTCT-1	F3	P4	activated
normal_normal_P4_TGCTTCGAGGGCTGAT-1	F3	P4	activated
normal_normal_P4_TGGGCGTCACTAAACC-1	F3	P4	activated
normal_normal_P4_TGTACAGGTTGGGTAG-1	F3	P4	activated
normal_normal_P4_TGTTCATAGACGGTTG-1	F3	P4	activated
normal_normal_P4_TGTTGAGCAGCAGACA-1	F3	P4	activated
normal_normal_P4_TTAGGGTAGGCCGCTT-1	F3	P4	activated
normal_normal_P4_TTCTAGTTCTTGGTCC-1	F3	P4	activated
normal_normal_P4_TTTCATGTCATGCAGT-1	F3	P4	activated
tumor_tumor_P1_TTACTGTGTCCTCCAT-1	F3	P1	activated
tumor_tumor_P3_ATCCACCTCCTATGGA-1	F3	P3	activated
tumor_tumor_P3_CGGACACTCAACCCGG-1	F3	P3	activated
normal_normal_P3_ATGAAAGTCTCGGTCT-1	F4	P3	BE
normal_normal_P3_TCGGGCAGTTCTAACG-1	F4	P3	BE
normal_normal_P4_AGAGCAGAGAGTCTTC-1	F4	P4	activated
normal_normal_P4_AGCGTCGGTTGCATCA-1	F4	P4	activated
normal_normal_P4_TGAGACTGTATTGCCA-1	F4	P4	activated
tumor_tumor_P1_AAAGAACAGGGCTTCC-1	F4	P1	activated
tumor_tumor_P1_AACAACCGTAATGATG-1	F4	P1	activated
tumor_tumor_P1_ACTGTGAAGCAGGCTA-1	F4	P1	activated
tumor_tumor_P1_ATACCTTCAGTTGTTG-1	F4	P1	activated
tumor_tumor_P1_CACTGAAAGGTTCTAC-1	F4	P1	activated
tumor_tumor_P1_CCTTGTGTCGGCTTCT-1	F4	P1	activated
tumor_tumor_P1_CCTTTGGGTGTCATTG-1	F4	P1	activated
tumor_tumor_P1_CGGACACCACGAGAAC-1	F4	P1	activated
tumor_tumor_P1_CGTAGTAGTTATCTGG-1	F4	P1	activated
tumor_tumor_P1_CTGTGGGCAGAGACTG-1	F4	P1	activated
tumor_tumor_P1_GGTAATCTCGAAGTGG-1	F4	P1	activated
tumor_tumor_P1_TGTGCGGGTAATACCC-1	F4	P1	activated
tumor_tumor_P2_TCACGGGCACCTATCC-1	F4	P2	activated
tumor_tumor_P2_TCAGCAAAGGAAAGGT-1	F4	P2	activated
tumor_tumor_P3_AATCGACAGTTGGCTT-1	F4	P3	activated
tumor_tumor_P3_AGCATCAAGTCCTGTA-1	F4	P3	activated
tumor_tumor_P3_TCTCTGGGTCCCACGA-1	F4	P3	activated
normal_normal_P3_TACACCCGTCAACCAT-1	F5	P3	BE
normal_normal_P4_AGGAATAAGGTAGCAC-1	F5	P4	activated
normal_normal_P4_ATCCACCGTAGTATAG-1	F5	P4	activated
normal_normal_P4_GGGCTCATCTCGGTAA-1	F5	P4	activated
normal_normal_P4_TCGAACAGTGTGGACA-1	F5	P4	activated
normal_normal_P4_TGCTCCAGTGCGGCTT-1	F5	P4	activated
tumor_tumor_P1_TCATCATAGGGTCAAC-1	F5	P1	activated
tumor_tumor_P2_CATGGATAGGGAGGAC-1	F5	P2	activated
tumor_tumor_P3_AGTGCCGTCTTTCGAT-1	F5	P3	activated
tumor_tumor_P3_GAGGCCTCAACTGCCG-1	F5	P3	activated
tumor_tumor_P3_TGCTTCGTCTAGAACC-1	F5	P3	activated
normal_normal_P1_AACTTCTTCGCGCCAA-1	M1	P1	BE
normal_normal_P1_ACATCGATCTAGGCAT-1	M1	P1	BE
normal_normal_P1_ACCAACATCTGGCCAG-1	M1	P1	BE
normal_normal_P1_ACCTACCTCTCTCGCA-1	M1	P1	BE
normal_normal_P1_AGCCAATAGTACTGTC-1	M1	P1	BE
normal_normal_P1_AGGACTTTCTACTCAT-1	M1	P1	BE
normal_normal_P1_AGGGTGAAGGAGATAG-1	M1	P1	BE
normal_normal_P1_ATTCGTTGTGACTGTT-1	M1	P1	BE
normal_normal_P1_CAGTTAGTCTCACGAA-1	M1	P1	BE
normal_normal_P1_CATCGTCAGGTTATAG-1	M1	P1	BE
normal_normal_P1_CATGCTCTCAGACCCG-1	M1	P1	BE
normal_normal_P1_CCCTGATTCGCTCTCA-1	M1	P1	BE
normal_normal_P1_CCTGTTGGTATCCTCC-1	M1	P1	BE
normal_normal_P1_CGATCGGTCACCGGTG-1	M1	P1	BE
normal_normal_P1_CGGTCAGGTTCGTTCC-1	M1	P1	BE
normal_normal_P1_CTCATCGAGACCCGCT-1	M1	P1	BE
normal_normal_P1_CTTCTAACAATGAAAC-1	M1	P1	BE
normal_normal_P1_GACTGATGTGGACTGA-1	M1	P1	BE
normal_normal_P1_GAGTCATTCTGCATGA-1	M1	P1	BE
normal_normal_P1_GATCACACAGGTATGG-1	M1	P1	BE
normal_normal_P1_GCAGTTACAGTCGCTG-1	M1	P1	BE
normal_normal_P1_GCCATTCTCTTTCGAT-1	M1	P1	BE
normal_normal_P1_GCTGCAGCAGACTCTA-1	M1	P1	BE
normal_normal_P1_GGAGCAAAGCGCATCC-1	M1	P1	BE
normal_normal_P1_GGGTATTGTATTTCTC-1	M1	P1	BE
normal_normal_P1_GTATTTCCACCTGTCT-1	M1	P1	BE
normal_normal_P1_GTGCAGCTCGATGCAT-1	M1	P1	BE
normal_normal_P1_TACGCTCGTCCTGTTC-1	M1	P1	BE
normal_normal_P1_TACTTGTCACATGAAA-1	M1	P1	BE
normal_normal_P1_TAGAGTCCAAATACGA-1	M1	P1	BE
normal_normal_P1_TAGTGCACACTGCATA-1	M1	P1	BE
normal_normal_P1_TATTTCGGTGTCCCTT-1	M1	P1	BE
normal_normal_P1_TCACACCCAGCCGTTG-1	M1	P1	BE
normal_normal_P1_TCATTCATCCTATTGT-1	M1	P1	BE
normal_normal_P1_TCGACCTAGTGCACCC-1	M1	P1	BE
normal_normal_P1_TCTACATGTGACACAG-1	M1	P1	BE
normal_normal_P1_TCTTCCTGTCCCTGTT-1	M1	P1	BE
normal_normal_P1_TCTTCCTTCCGACAGC-1	M1	P1	BE
normal_normal_P1_TGCACGGTCTATACTC-1	M1	P1	BE
normal_normal_P1_TTCACCGCAACCAGAG-1	M1	P1	BE
normal_normal_P1_TTCCACGTCGTTGTAG-1	M1	P1	BE
normal_normal_P1_TTCCTAATCAACTCTT-1	M1	P1	BE
normal_normal_P1_TTCCTCTTCACCTTAT-1	M1	P1	BE
normal_normal_P1_TTCGCTGGTCTCCCTA-1	M1	P1	BE
normal_normal_P2_ACTCCCAGTACGACAG-1	M1	P2	activated
normal_normal_P2_AGAGCAGCACCTGTCT-1	M1	P2	activated
normal_normal_P2_CAGGCCAGTTGGAGGT-1	M1	P2	activated
normal_normal_P2_CAGGTATAGTTGGAGC-1	M1	P2	activated
normal_normal_P2_CCTCCTCCAGCGTAGA-1	M1	P2	activated
normal_normal_P2_CGGGTCAAGGTCTACT-1	M1	P2	activated
normal_normal_P2_CGTGAATGTTGGGAAC-1	M1	P2	activated
normal_normal_P2_GCAGGCTTCCTACAAG-1	M1	P2	activated
normal_normal_P2_GTCGTTCTCACCCATC-1	M1	P2	activated
normal_normal_P2_GTGTGATGTCGTTGGC-1	M1	P2	activated
normal_normal_P2_TCGGTCTGTTGTACGT-1	M1	P2	activated
normal_normal_P2_TGGGTTATCAAGGAGC-1	M1	P2	activated
normal_normal_P2_TGGTTAGGTGTACGCC-1	M1	P2	activated
normal_normal_P2_TTCCGGTAGGCCTAAG-1	M1	P2	activated
normal_normal_P2_TTCTAACAGTAAGCAT-1	M1	P2	activated
normal_normal_P3_AGAGCCCCAACTGGTT-1	M1	P3	BE
normal_normal_P3_AGATAGACAGTAGAGC-1	M1	P3	BE
normal_normal_P3_ATCGATGTCTCCGCAT-1	M1	P3	BE
normal_normal_P3_CAGTGCGAGACCAGCA-1	M1	P3	BE
normal_normal_P3_CATGCGGGTTTACCTT-1	M1	P3	BE
normal_normal_P3_CCAAGCGAGGAGCAAA-1	M1	P3	BE
normal_normal_P3_CGAGGAAGTTCCAAAC-1	M1	P3	BE
normal_normal_P3_CGAGTGCCACCCTTGT-1	M1	P3	BE
normal_normal_P3_CGGGCATAGAGGTCAC-1	M1	P3	BE
normal_normal_P3_CGGGTGTGTTCGTAAC-1	M1	P3	BE
normal_normal_P3_CGTAATGGTCCGATCG-1	M1	P3	BE
normal_normal_P3_CTCCTCCAGTCGGGAT-1	M1	P3	BE
normal_normal_P3_CTGTGGGTCGCCACTT-1	M1	P3	BE
normal_normal_P3_GAAATGAAGCGCATCC-1	M1	P3	BE
normal_normal_P3_GAGCCTGAGGTACAAT-1	M1	P3	BE
normal_normal_P3_GAGGCCTCACGACGCT-1	M1	P3	BE
normal_normal_P3_GATGTTGGTGACTATC-1	M1	P3	BE
normal_normal_P3_GCATCGGTCTTCGATT-1	M1	P3	BE
normal_normal_P3_GCGTGCAGTGCTGTCG-1	M1	P3	BE
normal_normal_P3_GTAGGAGCAGAACTAA-1	M1	P3	BE
normal_normal_P3_GTTTACTAGATTGAGT-1	M1	P3	BE
normal_normal_P3_TACATTCGTTTCGGCG-1	M1	P3	BE
normal_normal_P3_TAGGGTTCATCCAATG-1	M1	P3	BE
normal_normal_P3_TATACCTAGGAACGTC-1	M1	P3	BE
normal_normal_P3_TCACTATTCGCCAGAC-1	M1	P3	BE
normal_normal_P3_TCATGTTGTCACTACA-1	M1	P3	BE
normal_normal_P3_TCCATGCGTCTTGCGG-1	M1	P3	BE
normal_normal_P3_TCCTTTCAGTAACCTC-1	M1	P3	BE
normal_normal_P3_TCGCAGGCAAGCCTGC-1	M1	P3	BE
normal_normal_P3_TGGTAGTCAACCACAT-1	M1	P3	BE
normal_normal_P3_TTACGTTAGCGGGTTA-1	M1	P3	BE
normal_normal_P3_TTCCTTCAGCCATTCA-1	M1	P3	BE
normal_normal_P3_TTGAGTGGTTAAGCAA-1	M1	P3	BE
normal_normal_P3_TTGCGTCAGGTAACTA-1	M1	P3	BE
normal_normal_P3_TTGCGTCAGGTTGTTC-1	M1	P3	BE
normal_normal_P4_AACCATGCAGATTCGT-1	M1	P4	activated
normal_normal_P4_AAGATAGAGATACAGT-1	M1	P4	activated
normal_normal_P4_AATGAAGTCTTGCAGA-1	M1	P4	activated
normal_normal_P4_AATGGAAAGGGTTAAT-1	M1	P4	activated
normal_normal_P4_ACCCTCACACTTCTCG-1	M1	P4	activated
normal_normal_P4_ACCGTTCTCATCGCTC-1	M1	P4	activated
normal_normal_P4_ACTATCTCAGATCCAT-1	M1	P4	activated
normal_normal_P4_ACTCTCGTCGCCACTT-1	M1	P4	activated
normal_normal_P4_ACTTTGTGTTCGGGTC-1	M1	P4	activated
normal_normal_P4_AGAACAACAGACAAAT-1	M1	P4	activated
normal_normal_P4_AGAAGTAAGGTCCCGT-1	M1	P4	activated
normal_normal_P4_AGATAGAAGTAACGAT-1	M1	P4	activated
normal_normal_P4_AGCGTATCAGTTAGAA-1	M1	P4	activated
normal_normal_P4_AGCTACAAGACAAGCC-1	M1	P4	activated
normal_normal_P4_AGGACTTCAGGCTCTG-1	M1	P4	activated
normal_normal_P4_ATCCGTCGTACAACGG-1	M1	P4	activated
normal_normal_P4_ATGAGTCCAGAAATTG-1	M1	P4	activated
normal_normal_P4_ATGGGAGAGGGCCAAT-1	M1	P4	activated
normal_normal_P4_ATGGGAGGTATACCTG-1	M1	P4	activated
normal_normal_P4_CAAGCTAGTAATACCC-1	M1	P4	activated
normal_normal_P4_CACTGGGAGATTGCGG-1	M1	P4	activated
normal_normal_P4_CAGGCCAAGTTAACGA-1	M1	P4	activated
normal_normal_P4_CAGGTATAGAAGCTGC-1	M1	P4	activated
normal_normal_P4_CAGTGCGGTCGCACGT-1	M1	P4	activated
normal_normal_P4_CATGCAACAGGTCAAG-1	M1	P4	activated
normal_normal_P4_CCATCACCACGGTGAA-1	M1	P4	activated
normal_normal_P4_CGAGGCTAGCAGAAAG-1	M1	P4	activated
normal_normal_P4_CGCGTGATCTGTCAGA-1	M1	P4	activated
normal_normal_P4_CGTCCATGTACGGCAA-1	M1	P4	activated
normal_normal_P4_CGTTCTGCAATCGCGC-1	M1	P4	activated
normal_normal_P4_CGTTGGGGTGTTGATC-1	M1	P4	activated
normal_normal_P4_CTAAGTGGTTGGGCCT-1	M1	P4	activated
normal_normal_P4_CTCAACCCAGCAATTC-1	M1	P4	activated
normal_normal_P4_CTCCAACCACCAGTTA-1	M1	P4	activated
normal_normal_P4_CTCCAACGTCATGGCC-1	M1	P4	activated
normal_normal_P4_CTCCTTTTCCACACAA-1	M1	P4	activated
normal_normal_P4_CTGCTCAAGCTGTGCC-1	M1	P4	activated
normal_normal_P4_CTGCTCATCGCTCTAC-1	M1	P4	activated
normal_normal_P4_CTTGAGAGTTGAATCC-1	M1	P4	activated
normal_normal_P4_GACCAATCATGCAGGA-1	M1	P4	activated
normal_normal_P4_GAGAGGTTCAGCTCTC-1	M1	P4	activated
normal_normal_P4_GAGTCATCACATATCG-1	M1	P4	activated
normal_normal_P4_GAGTTTGGTCCAGTTA-1	M1	P4	activated
normal_normal_P4_GCACGTGGTTGAGGAC-1	M1	P4	activated
normal_normal_P4_GCAGTTAGTGAATGTA-1	M1	P4	activated
normal_normal_P4_GCCAGGTCAGAGAATT-1	M1	P4	activated
normal_normal_P4_GGCTGTGGTATTTCGG-1	M1	P4	activated
normal_normal_P4_GGGACTCAGCTCTGTA-1	M1	P4	activated
normal_normal_P4_GGGAGTACAGAGGAAA-1	M1	P4	activated
normal_normal_P4_GGGATGAGTTAAGACA-1	M1	P4	activated
normal_normal_P4_GTAACACTCCGTCCTA-1	M1	P4	activated
normal_normal_P4_GTAGAAATCACATCAG-1	M1	P4	activated
normal_normal_P4_GTAGTACCAATCCTAG-1	M1	P4	activated
normal_normal_P4_GTCAAACGTAGCGCTC-1	M1	P4	activated
normal_normal_P4_GTCTCACAGTATTAGG-1	M1	P4	activated
normal_normal_P4_GTCTTTACAAACCGGA-1	M1	P4	activated
normal_normal_P4_GTGAGGAAGCGGTATG-1	M1	P4	activated
normal_normal_P4_GTGAGTTAGGTAAGAG-1	M1	P4	activated
normal_normal_P4_GTGGAAGTCTCCTGAC-1	M1	P4	activated
normal_normal_P4_GTGTAACTCACAACCA-1	M1	P4	activated
normal_normal_P4_GTGTTCCAGTGTCATC-1	M1	P4	activated
normal_normal_P4_GTTAGACCATTCATCT-1	M1	P4	activated
normal_normal_P4_GTTTACTCAGAGAAAG-1	M1	P4	activated
normal_normal_P4_TAACTTCCAACAGTGG-1	M1	P4	activated
normal_normal_P4_TAAGCACAGATAGCTA-1	M1	P4	activated
normal_normal_P4_TAAGCACTCAACGCTA-1	M1	P4	activated
normal_normal_P4_TAAGTCGGTTGTGGAG-1	M1	P4	activated
normal_normal_P4_TACGGGCTCGAGCTGC-1	M1	P4	activated
normal_normal_P4_TACTTGTTCCCTTGGT-1	M1	P4	activated
normal_normal_P4_TAGAGTCAGGCATCTT-1	M1	P4	activated
normal_normal_P4_TAGAGTCCACTTGTGA-1	M1	P4	activated
normal_normal_P4_TAGATCGGTCTCACGG-1	M1	P4	activated
normal_normal_P4_TATACCTAGACATCCT-1	M1	P4	activated
normal_normal_P4_TCACTATAGTCTCTGA-1	M1	P4	activated
normal_normal_P4_TCAGGTATCGAGGCAA-1	M1	P4	activated
normal_normal_P4_TCATGTTTCCTGTACC-1	M1	P4	activated
normal_normal_P4_TCGCTTGCAACACAAA-1	M1	P4	activated
normal_normal_P4_TCGTGCTGTTAAGGAT-1	M1	P4	activated
normal_normal_P4_TCTACATGTAAGAACT-1	M1	P4	activated
normal_normal_P4_TCTCTGGTCCACTTTA-1	M1	P4	activated
normal_normal_P4_TCTGCCAAGGACGGAG-1	M1	P4	activated
normal_normal_P4_TCTTCCTGTTATAGCC-1	M1	P4	activated
normal_normal_P4_TGAATGCTCCACCTGT-1	M1	P4	activated
normal_normal_P4_TGATGGTGTGATGGCA-1	M1	P4	activated
normal_normal_P4_TGCAGATAGACTACCT-1	M1	P4	activated
normal_normal_P4_TGCAGGCTCGTCAGAT-1	M1	P4	activated
normal_normal_P4_TGCTTCGGTTATCCAG-1	M1	P4	activated
normal_normal_P4_TGCTTGCCAAGTGGTG-1	M1	P4	activated
normal_normal_P4_TGTGAGTAGGTGATCG-1	M1	P4	activated
normal_normal_P4_TGTGCGGAGCACGTCC-1	M1	P4	activated
normal_normal_P4_TGTTACTCACGACGTC-1	M1	P4	activated
normal_normal_P4_TTACTGTCACGCCACA-1	M1	P4	activated
normal_normal_P4_TTATTGCGTAATACCC-1	M1	P4	activated
normal_normal_P4_TTCCGGTGTTGCATCA-1	M1	P4	activated
normal_normal_P4_TTGACCCTCTGGGAGA-1	M1	P4	activated
normal_normal_P4_TTGCTGCAGACCCGCT-1	M1	P4	activated
normal_normal_P4_TTTACGTGTATCAGGG-1	M1	P4	activated
normal_normal_P4_TTTATGCGTCAAGCCC-1	M1	P4	activated
normal_normal_P4_TTTATGCGTTGTGCAT-1	M1	P4	activated
normal_normal_P4_TTTGACTTCCATGAGT-1	M1	P4	activated
tumor_tumor_P1_GAAACCTGTAGGTCAG-1	M1	P1	activated
tumor_tumor_P1_GAACTGTCAGCAGAAC-1	M1	P1	activated
tumor_tumor_P1_GAAGCGACAGGCACAA-1	M1	P1	activated
tumor_tumor_P1_GCACGTGAGGTATCTC-1	M1	P1	activated
tumor_tumor_P1_GCGGAAAAGTTGGAAT-1	M1	P1	activated
tumor_tumor_P1_GGTTCTCAGGTGCGAT-1	M1	P1	activated
tumor_tumor_P1_TCCACCATCCTATTGT-1	M1	P1	activated
tumor_tumor_P1_TCTACATAGTAATTGG-1	M1	P1	activated
tumor_tumor_P1_TGTCCCAGTTGTTGAC-1	M1	P1	activated
tumor_tumor_P1_TTTGGAGAGTTGCTGT-1	M1	P1	activated
tumor_tumor_P2_AAAGGTACACTATCCC-1	M1	P2	activated
tumor_tumor_P2_AAAGTCCGTGGGTATG-1	M1	P2	activated
tumor_tumor_P2_AACCATGTCACCGGGT-1	M1	P2	activated
tumor_tumor_P2_AATGGCTGTACGCTAT-1	M1	P2	activated
tumor_tumor_P2_ACATTTCTCACCTCGT-1	M1	P2	activated
tumor_tumor_P2_ACTATGGTCAGAACCT-1	M1	P2	activated
tumor_tumor_P2_AGATAGAGTCGTGGTC-1	M1	P2	activated
tumor_tumor_P2_AGCATCATCGGACAAG-1	M1	P2	activated
tumor_tumor_P2_AGCATCATCTCATTGT-1	M1	P2	activated
tumor_tumor_P2_AGGGTGAAGCTCGTGC-1	M1	P2	activated
tumor_tumor_P2_AGGTCTAAGTTCATCG-1	M1	P2	activated
tumor_tumor_P2_AGGTGTTGTTCGGCCA-1	M1	P2	activated
tumor_tumor_P2_AGTCATGAGAAGGTAG-1	M1	P2	activated
tumor_tumor_P2_AGTGTTGAGTGACCTT-1	M1	P2	activated
tumor_tumor_P2_ATCAGGTAGTTCATCG-1	M1	P2	activated
tumor_tumor_P2_ATGCCTCAGGTTCAGG-1	M1	P2	activated
tumor_tumor_P2_ATTTACCGTTGTGCCG-1	M1	P2	activated
tumor_tumor_P2_CAGATCAGTACTCAAC-1	M1	P2	activated
tumor_tumor_P2_CATTTCATCCTTTAGT-1	M1	P2	activated
tumor_tumor_P2_CCACGTTCATGTTTGG-1	M1	P2	activated
tumor_tumor_P2_CCGTAGGAGCGCCTAC-1	M1	P2	activated
tumor_tumor_P2_CCTCCTCGTTTACCTT-1	M1	P2	activated
tumor_tumor_P2_CGAGGAAGTGAAGCGT-1	M1	P2	activated
tumor_tumor_P2_CGAGTGCGTGCTCTCT-1	M1	P2	activated
tumor_tumor_P2_CGGGACTAGAACAGGA-1	M1	P2	activated
tumor_tumor_P2_CGTAGTATCCTTTGAT-1	M1	P2	activated
tumor_tumor_P2_CTATCCGCAGGCTCTG-1	M1	P2	activated
tumor_tumor_P2_CTGAGCGAGGGAGGCA-1	M1	P2	activated
tumor_tumor_P2_CTGCATCAGGCTAACG-1	M1	P2	activated
tumor_tumor_P2_CTGCGAGCATCGATCA-1	M1	P2	activated
tumor_tumor_P2_CTGTACCGTCTTGGTA-1	M1	P2	activated
tumor_tumor_P2_CTGTACCGTTGTCTAG-1	M1	P2	activated
tumor_tumor_P2_GAAGTAACAATAGTCC-1	M1	P2	activated
tumor_tumor_P2_GACCCTTCACCATTCC-1	M1	P2	activated
tumor_tumor_P2_GACGCTGTCAGCGGAA-1	M1	P2	activated
tumor_tumor_P2_GCACGTGTCGGCCCAA-1	M1	P2	activated
tumor_tumor_P2_GCATCTCGTCTAGTGT-1	M1	P2	activated
tumor_tumor_P2_GCTCAAACAGGCTATT-1	M1	P2	activated
tumor_tumor_P2_GGCTGTGTCTGGCTGG-1	M1	P2	activated
tumor_tumor_P2_GTAGTACGTCCGATCG-1	M1	P2	activated
tumor_tumor_P2_GTCATCCTCTAAACGC-1	M1	P2	activated
tumor_tumor_P2_TAATCTCTCCGGCAGT-1	M1	P2	activated
tumor_tumor_P2_TACTTCACAGACCATT-1	M1	P2	activated
tumor_tumor_P2_TATCCTACAGGTTTAC-1	M1	P2	activated
tumor_tumor_P2_TCAAGCATCTTGCAAG-1	M1	P2	activated
tumor_tumor_P2_TCAGCAACAGCCGTTG-1	M1	P2	activated
tumor_tumor_P2_TCGACCTTCATCGTAG-1	M1	P2	activated
tumor_tumor_P2_TCGCACTGTCGCTTAA-1	M1	P2	activated
tumor_tumor_P2_TCGTGCTCAAACTAGA-1	M1	P2	activated
tumor_tumor_P2_TCTAACTCAATTGAAG-1	M1	P2	activated
tumor_tumor_P2_TCTAACTCATCACCAA-1	M1	P2	activated
tumor_tumor_P2_TGAATCGCAGAGCTAG-1	M1	P2	activated
tumor_tumor_P2_TGAGCGCAGTGACACG-1	M1	P2	activated
tumor_tumor_P2_TGAGTCATCAAATAGG-1	M1	P2	activated
tumor_tumor_P2_TGGGAGACACTAACGT-1	M1	P2	activated
tumor_tumor_P2_TGGTGATAGTGGCGAT-1	M1	P2	activated
tumor_tumor_P2_TGTGCGGCATTGTCGA-1	M1	P2	activated
tumor_tumor_P2_TGTGCGGGTCCATCTC-1	M1	P2	activated
tumor_tumor_P2_TTACTGTCACAACGCC-1	M1	P2	activated
tumor_tumor_P2_TTCACGCTCCATTCAT-1	M1	P2	activated
tumor_tumor_P2_TTCTTCCGTGCGGATA-1	M1	P2	activated
tumor_tumor_P2_TTGCCTGTCTATGTGG-1	M1	P2	activated
tumor_tumor_P2_TTGTGGAGTGGCTTAT-1	M1	P2	activated
tumor_tumor_P3_AACAAGACAAGCCTGC-1	M1	P3	activated
tumor_tumor_P3_AACAAGAGTGATTCAC-1	M1	P3	activated
tumor_tumor_P3_AAGACAACAGACCCGT-1	M1	P3	activated
tumor_tumor_P3_AAGCGAGAGGGCAGGA-1	M1	P3	activated
tumor_tumor_P3_AATCGACCACAGTGAG-1	M1	P3	activated
tumor_tumor_P3_AATGACCTCAGTCATG-1	M1	P3	activated
tumor_tumor_P3_ACCAACAAGAGTTCGG-1	M1	P3	activated
tumor_tumor_P3_ACGGTTAAGCCAGTAG-1	M1	P3	activated
tumor_tumor_P3_ACTATCTGTGTTAACC-1	M1	P3	activated
tumor_tumor_P3_ACTCTCGAGCTTTCTT-1	M1	P3	activated
tumor_tumor_P3_AGAAATGGTGCAATAA-1	M1	P3	activated
tumor_tumor_P3_AGAACCTGTTTGAACC-1	M1	P3	activated
tumor_tumor_P3_AGAAGTAGTTCGGGTC-1	M1	P3	activated
tumor_tumor_P3_AGACTCAAGATCCCAT-1	M1	P3	activated
tumor_tumor_P3_AGATAGACACTAAACC-1	M1	P3	activated
tumor_tumor_P3_AGGGAGTAGATGGCAC-1	M1	P3	activated
tumor_tumor_P3_AGGGTTTAGTCTGGAG-1	M1	P3	activated
tumor_tumor_P3_AGTAACCAGAGAAGGT-1	M1	P3	activated
tumor_tumor_P3_ATGCCTCAGTGTTCAC-1	M1	P3	activated
tumor_tumor_P3_ATTCCATAGTCGTCTA-1	M1	P3	activated
tumor_tumor_P3_ATTGGGTCAGTAGTGG-1	M1	P3	activated
tumor_tumor_P3_CAATGACGTTGCATCA-1	M1	P3	activated
tumor_tumor_P3_CACAGGCAGAAACTAC-1	M1	P3	activated
tumor_tumor_P3_CAGCACGTCCGTTTCG-1	M1	P3	activated
tumor_tumor_P3_CAGGCCACATCGTCCT-1	M1	P3	activated
tumor_tumor_P3_CAGGTATCAGACACCC-1	M1	P3	activated
tumor_tumor_P3_CAGTTAGGTCTAGGTT-1	M1	P3	activated
tumor_tumor_P3_CATTCATTCCTTCTTC-1	M1	P3	activated
tumor_tumor_P3_CCTTGTGAGTCTGTAC-1	M1	P3	activated
tumor_tumor_P3_CGTTCTGGTTGTATGC-1	M1	P3	activated
tumor_tumor_P3_CTACCCATCCGGCAAC-1	M1	P3	activated
tumor_tumor_P3_CTAGGTAGTCGTCTCT-1	M1	P3	activated
tumor_tumor_P3_CTATCTAAGGATAATC-1	M1	P3	activated
tumor_tumor_P3_CTATCTAGTAGCTGCC-1	M1	P3	activated
tumor_tumor_P3_CTCAATTCAACGACTT-1	M1	P3	activated
tumor_tumor_P3_CTGAATGAGCCTCGTG-1	M1	P3	activated
tumor_tumor_P3_CTTCTAAAGGTCACAG-1	M1	P3	activated
tumor_tumor_P3_GAACACTAGAAATTGC-1	M1	P3	activated
tumor_tumor_P3_GACAGCCCACTGTGTA-1	M1	P3	activated
tumor_tumor_P3_GACGCTGAGCAGCCCT-1	M1	P3	activated
tumor_tumor_P3_GAGGGATAGGGATCGT-1	M1	P3	activated
tumor_tumor_P3_GAGTCATAGTGTACAA-1	M1	P3	activated
tumor_tumor_P3_GATAGAATCTGTGCTC-1	M1	P3	activated
tumor_tumor_P3_GGGACCTGTGCAACAG-1	M1	P3	activated
tumor_tumor_P3_GTAATCGGTGACATCT-1	M1	P3	activated
tumor_tumor_P3_GTACAGTGTAGATCCT-1	M1	P3	activated
tumor_tumor_P3_GTATTGGAGTACTGTC-1	M1	P3	activated
tumor_tumor_P3_GTCGTTCAGAGAATCT-1	M1	P3	activated
tumor_tumor_P3_GTCTACCCACATTGTG-1	M1	P3	activated
tumor_tumor_P3_GTCTAGAAGTGGTCAG-1	M1	P3	activated
tumor_tumor_P3_GTCTAGAGTTAAGGAT-1	M1	P3	activated
tumor_tumor_P3_GTGCAGCTCTCCCAAC-1	M1	P3	activated
tumor_tumor_P3_GTGCTTCCATACATCG-1	M1	P3	activated
tumor_tumor_P3_GTGTTCCTCTCGGCTT-1	M1	P3	activated
tumor_tumor_P3_GTTAGACTCGGTCGAC-1	M1	P3	activated
tumor_tumor_P3_TACACCCAGACTAAGT-1	M1	P3	activated
tumor_tumor_P3_TACCTCGCAGCAATTC-1	M1	P3	activated
tumor_tumor_P3_TACTTCAGTCTTGAAC-1	M1	P3	activated
tumor_tumor_P3_TACTTGTCACTTGTCC-1	M1	P3	activated
tumor_tumor_P3_TATATCCTCTGATTCT-1	M1	P3	activated
tumor_tumor_P3_TATCTGTTCGCGTGAC-1	M1	P3	activated
tumor_tumor_P3_TATCTGTTCTACTATC-1	M1	P3	activated
tumor_tumor_P3_TCACACCCATTGACAC-1	M1	P3	activated
tumor_tumor_P3_TCACTCGCACTCCTGT-1	M1	P3	activated
tumor_tumor_P3_TCAGGGCAGCGATGCA-1	M1	P3	activated
tumor_tumor_P3_TCGACCTGTCAAGCCC-1	M1	P3	activated
tumor_tumor_P3_TCGCACTAGAGCTGAC-1	M1	P3	activated
tumor_tumor_P3_TCTACCGTCACTGTCC-1	M1	P3	activated
tumor_tumor_P3_TGATCAGGTGGAAATT-1	M1	P3	activated
tumor_tumor_P3_TGTTGAGGTATTTCTC-1	M1	P3	activated
tumor_tumor_P3_TTACGCCAGTTTGCTG-1	M1	P3	activated
tumor_tumor_P3_TTCTTCCTCGGCTGAC-1	M1	P3	activated
tumor_tumor_P3_TTGCGTCCAGAACGCA-1	M1	P3	activated
tumor_tumor_P3_TTGTTTGTCAACTACG-1	M1	P3	activated
tumor_tumor_P4_AAAGGTAAGATTGCGG-1	M1	P4	activated
tumor_tumor_P4_AAGCCATAGAATAACC-1	M1	P4	activated
tumor_tumor_P4_AAGTTCGGTCGAACGA-1	M1	P4	activated
tumor_tumor_P4_AATGACCGTTTAGTCG-1	M1	P4	activated
tumor_tumor_P4_ACATGCAAGCGCTGAA-1	M1	P4	activated
tumor_tumor_P4_ACCAACACAATGAGCG-1	M1	P4	activated
tumor_tumor_P4_ACCCTTGGTGGCATCC-1	M1	P4	activated
tumor_tumor_P4_ACCTGAATCACCTTAT-1	M1	P4	activated
tumor_tumor_P4_ACTCCCAGTGCTGATT-1	M1	P4	activated
tumor_tumor_P4_AGGGTGACAGGACGAT-1	M1	P4	activated
tumor_tumor_P4_AGTTCCCAGGCACTAG-1	M1	P4	activated
tumor_tumor_P4_ATAGACCCAGAAATCA-1	M1	P4	activated
tumor_tumor_P4_ATCACAGTCCTGGTCT-1	M1	P4	activated
tumor_tumor_P4_ATCCTATTCTTTCCGG-1	M1	P4	activated
tumor_tumor_P4_ATCGGATAGACAAGCC-1	M1	P4	activated
tumor_tumor_P4_ATGCGATGTGGAAATT-1	M1	P4	activated
tumor_tumor_P4_ATGGATCCAGGTCCCA-1	M1	P4	activated
tumor_tumor_P4_ATGGGTTAGCTGGCTC-1	M1	P4	activated
tumor_tumor_P4_ATTCCTACAACACACT-1	M1	P4	activated
tumor_tumor_P4_CAACGATCATGTCAGT-1	M1	P4	activated
tumor_tumor_P4_CACGAATCAACTGCTA-1	M1	P4	activated
tumor_tumor_P4_CACTTCGTCGTTTACT-1	M1	P4	activated
tumor_tumor_P4_CAGGTATAGTATGAAC-1	M1	P4	activated
tumor_tumor_P4_CATCCACAGTAGCATA-1	M1	P4	activated
tumor_tumor_P4_CATGCCTGTAGAGGAA-1	M1	P4	activated
tumor_tumor_P4_CCGATCTCAAACTCGT-1	M1	P4	activated
tumor_tumor_P4_CCGATGGAGACAACAT-1	M1	P4	activated
tumor_tumor_P4_CCGATGGCATCCGTGG-1	M1	P4	activated
tumor_tumor_P4_CCGGTAGCACGGTGAA-1	M1	P4	activated
tumor_tumor_P4_CCGTAGGCAGGCACAA-1	M1	P4	activated
tumor_tumor_P4_CCTAACCTCGTCGGGT-1	M1	P4	activated
tumor_tumor_P4_CGAAGTTAGGTTGACG-1	M1	P4	activated
tumor_tumor_P4_CGAGAAGTCCGATCGG-1	M1	P4	activated
tumor_tumor_P4_CGCCATTCACATTGTG-1	M1	P4	activated
tumor_tumor_P4_CGGGACTGTATCACGT-1	M1	P4	activated
tumor_tumor_P4_CGTGAATGTTATTCCT-1	M1	P4	activated
tumor_tumor_P4_CGTGATAAGAGTGTGC-1	M1	P4	activated
tumor_tumor_P4_CTCAGTCGTGCGCTCA-1	M1	P4	activated
tumor_tumor_P4_CTCCAACTCTCTTAAC-1	M1	P4	activated
tumor_tumor_P4_CTCCCAATCTTGCAAG-1	M1	P4	activated
tumor_tumor_P4_CTCCGATGTCCGGTCA-1	M1	P4	activated
tumor_tumor_P4_CTCCTTTAGCTGTTCA-1	M1	P4	activated
tumor_tumor_P4_CTTCCGACAAAGGGTC-1	M1	P4	activated
tumor_tumor_P4_GACGCTGTCAGGGATG-1	M1	P4	activated
tumor_tumor_P4_GAGACTTAGAAATGGG-1	M1	P4	activated
tumor_tumor_P4_GAGTCATGTTAGTTCG-1	M1	P4	activated
tumor_tumor_P4_GCAGCTGTCAGGACGA-1	M1	P4	activated
tumor_tumor_P4_GCAGGCTGTACCCGAC-1	M1	P4	activated
tumor_tumor_P4_GCCGATGTCCATATGG-1	M1	P4	activated
tumor_tumor_P4_GCTTGGGTCGCCGAGT-1	M1	P4	activated
tumor_tumor_P4_GGAAGTGAGGAATTAC-1	M1	P4	activated
tumor_tumor_P4_GGGAGTACAGGATTCT-1	M1	P4	activated
tumor_tumor_P4_GGGCGTTAGACCAGCA-1	M1	P4	activated
tumor_tumor_P4_GGGTCTGTCCTTACCG-1	M1	P4	activated
tumor_tumor_P4_GGTAATCTCGCGTGCA-1	M1	P4	activated
tumor_tumor_P4_GGTCACGCACCTCAGG-1	M1	P4	activated
tumor_tumor_P4_GGTTGTACACTTGGCG-1	M1	P4	activated
tumor_tumor_P4_GTAATCGGTAGTGATA-1	M1	P4	activated
tumor_tumor_P4_GTAATCGTCGCTACAA-1	M1	P4	activated
tumor_tumor_P4_GTCACTCAGCAACTCT-1	M1	P4	activated
tumor_tumor_P4_GTCACTCAGTTAGAAC-1	M1	P4	activated
tumor_tumor_P4_GTCATTTCACAGTGAG-1	M1	P4	activated
tumor_tumor_P4_GTGAGTTAGCTGCGAA-1	M1	P4	activated
tumor_tumor_P4_GTTACAGAGAGCCCAA-1	M1	P4	activated
tumor_tumor_P4_GTTGTAGAGGCTGAAC-1	M1	P4	activated
tumor_tumor_P4_TAAGCGTTCCTTCTTC-1	M1	P4	activated
tumor_tumor_P4_TACGGGCAGTCATTGC-1	M1	P4	activated
tumor_tumor_P4_TACTTACAGGGAGTGG-1	M1	P4	activated
tumor_tumor_P4_TCAATTCAGTACAGAT-1	M1	P4	activated
tumor_tumor_P4_TCAGCAATCCCGAAAT-1	M1	P4	activated
tumor_tumor_P4_TCAGTCCAGTAACCGG-1	M1	P4	activated
tumor_tumor_P4_TCATGAGGTACAAGCG-1	M1	P4	activated
tumor_tumor_P4_TCCCACACAGAAACCG-1	M1	P4	activated
tumor_tumor_P4_TCGGGCAAGGCGCTTC-1	M1	P4	activated
tumor_tumor_P4_TCTTCCTCACTGTCCT-1	M1	P4	activated
tumor_tumor_P4_TGACAGTGTATCAGCT-1	M1	P4	activated
tumor_tumor_P4_TGAGCGCCACTGGAAG-1	M1	P4	activated
tumor_tumor_P4_TGCACGGAGGTAATCA-1	M1	P4	activated
tumor_tumor_P4_TGGGATTTCAGTCTTT-1	M1	P4	activated
tumor_tumor_P4_TGTGAGTTCGTGAGAG-1	M1	P4	activated
tumor_tumor_P4_TGTTCTAGTCCTCAGG-1	M1	P4	activated
tumor_tumor_P4_TTACGTTAGACCAAGC-1	M1	P4	activated
tumor_tumor_P4_TTCATGTTCGCTACGG-1	M1	P4	activated
tumor_tumor_P4_TTCCTTCAGCATGAAT-1	M1	P4	activated
tumor_tumor_P4_TTTGATCGTCATGCAT-1	M1	P4	activated
normal_normal_P2_CATGGTAAGGAGATAG-1	M2	P2	activated
normal_normal_P2_CCCGGAATCCTCTTTC-1	M2	P2	activated
normal_normal_P2_CCTCCAACAGTCAGAG-1	M2	P2	activated
normal_normal_P2_GCATCTCCACCTGTCT-1	M2	P2	activated
normal_normal_P2_GGGTAGACAAATACAG-1	M2	P2	activated
normal_normal_P2_TCATGCCTCTTCGTGC-1	M2	P2	activated
normal_normal_P2_TCATGTTGTCCATACA-1	M2	P2	activated
normal_normal_P2_TCGCTCATCAAGCCAT-1	M2	P2	activated
normal_normal_P3_ACACGCGGTAACGGTG-1	M2	P3	BE
normal_normal_P3_ACACTGACATCAGTGT-1	M2	P3	BE
normal_normal_P3_ACTACGAGTAGCTTTG-1	M2	P3	BE
normal_normal_P3_AGATGAAGTTTGTTCT-1	M2	P3	BE
normal_normal_P3_ATGGGAGTCAAGTGTC-1	M2	P3	BE
normal_normal_P3_ATTTCTGCAATTGTGC-1	M2	P3	BE
normal_normal_P3_CCACACTTCAAGAATG-1	M2	P3	BE
normal_normal_P3_CGACAGCCATTCGATG-1	M2	P3	BE
normal_normal_P3_CGTAATGAGACCGCCT-1	M2	P3	BE
normal_normal_P3_CTACATTGTATCGAAA-1	M2	P3	BE
normal_normal_P3_CTAGGTAAGTGGTGAC-1	M2	P3	BE
normal_normal_P3_CTCAACCTCCGTGGGT-1	M2	P3	BE
normal_normal_P3_GATTCTTTCTAACACG-1	M2	P3	BE
normal_normal_P3_GCCGATGAGATTGGGC-1	M2	P3	BE
normal_normal_P3_TCACGGGCAGAGTTCT-1	M2	P3	BE
normal_normal_P3_TCAGCCTAGTTCCATG-1	M2	P3	BE
normal_normal_P3_TCCCAGTAGACATACA-1	M2	P3	BE
normal_normal_P3_TCCTCTTGTTGCTAGT-1	M2	P3	BE
normal_normal_P3_TCGTCCAGTTGATGTC-1	M2	P3	BE
normal_normal_P3_TGGTGATGTCGACTGC-1	M2	P3	BE
normal_normal_P3_TTGAGTGCAACAAAGT-1	M2	P3	BE
normal_normal_P3_TTTGATCAGTGGCGAT-1	M2	P3	BE
normal_normal_P4_ACTTATCGTTTCAGAC-1	M2	P4	activated
normal_normal_P4_AGGGCTCTCATTGTGG-1	M2	P4	activated
normal_normal_P4_AGTAACCTCGCTAATG-1	M2	P4	activated
normal_normal_P4_ATCACGATCTACACAG-1	M2	P4	activated
normal_normal_P4_ATTTCACCAACGTTAC-1	M2	P4	activated
normal_normal_P4_CCACACTAGCCTAGGA-1	M2	P4	activated
normal_normal_P4_CCCAACTTCTGAGAGG-1	M2	P4	activated
normal_normal_P4_CTGTACCCACAACGAG-1	M2	P4	activated
normal_normal_P4_GACGTTAAGTCAGCCC-1	M2	P4	activated
normal_normal_P4_GCAACATGTAGACAAT-1	M2	P4	activated
normal_normal_P4_GCAGGCTCAGCAGTGA-1	M2	P4	activated
normal_normal_P4_GGGTGAATCTTCCACG-1	M2	P4	activated
normal_normal_P4_GTCAAGTAGTTTGAGA-1	M2	P4	activated
normal_normal_P4_GTCACGGAGAGATTCA-1	M2	P4	activated
normal_normal_P4_TAACCAGGTACGTGAG-1	M2	P4	activated
normal_normal_P4_TACTGCCCATGTCTAG-1	M2	P4	activated
normal_normal_P4_TATTGGGTCTACTATC-1	M2	P4	activated
normal_normal_P4_TCCACCATCTTCTTCC-1	M2	P4	activated
normal_normal_P4_TCTTAGTGTGATACAA-1	M2	P4	activated
normal_normal_P4_TGCTGAAGTGGAAATT-1	M2	P4	activated
normal_normal_P4_TTTATGCCAACAACAA-1	M2	P4	activated
tumor_tumor_P1_TCCCACACACGTTGGC-1	M2	P1	activated
tumor_tumor_P2_AAACGAATCGACACCG-1	M2	P2	activated
tumor_tumor_P2_CCTCACATCCTTCGAC-1	M2	P2	activated
tumor_tumor_P2_CTAACTTAGTGTACCT-1	M2	P2	activated
tumor_tumor_P2_GATCAGTGTGACCTGC-1	M2	P2	activated
tumor_tumor_P3_GGTGTTACATCAGCTA-1	M2	P3	activated
tumor_tumor_P3_GTCTCACGTAGATGTA-1	M2	P3	activated
tumor_tumor_P3_TACGGGCAGCAGCACA-1	M2	P3	activated
tumor_tumor_P3_TTCGATTCAAGGACAC-1	M2	P3	activated
tumor_tumor_P4_AATGACCAGTAGATCA-1	M2	P4	activated
tumor_tumor_P4_ACTATGGTCGAGAGAC-1	M2	P4	activated
tumor_tumor_P4_AGAAGTAAGCTGTGCC-1	M2	P4	activated
tumor_tumor_P4_AGACAAATCCCTTTGG-1	M2	P4	activated
tumor_tumor_P4_ATGGGTTTCCAAGAGG-1	M2	P4	activated
tumor_tumor_P4_CATACAGAGGGACAGG-1	M2	P4	activated
tumor_tumor_P4_CCCTTAGCACGTGAGA-1	M2	P4	activated
tumor_tumor_P4_CTCATTAAGAATAACC-1	M2	P4	activated
tumor_tumor_P4_CTGTGGGCAAGGTTGG-1	M2	P4	activated
tumor_tumor_P4_CTTCCTTGTGCCTTTC-1	M2	P4	activated
tumor_tumor_P4_GAGTGTTTCAAGGACG-1	M2	P4	activated
tumor_tumor_P4_GATGGAGTCAGCAATC-1	M2	P4	activated
tumor_tumor_P4_GATTGGTCAGTGAGCA-1	M2	P4	activated
tumor_tumor_P4_GCAACATCAGCTTTGA-1	M2	P4	activated
tumor_tumor_P4_GCATCGGTCTTAATCC-1	M2	P4	activated
tumor_tumor_P4_GCTACAATCGTTTACT-1	M2	P4	activated
tumor_tumor_P4_GGAAGTGAGTAACGAT-1	M2	P4	activated
tumor_tumor_P4_GGGTGTCAGGCTTAGG-1	M2	P4	activated
tumor_tumor_P4_GTCGAATAGGATTTGA-1	M2	P4	activated
tumor_tumor_P4_GTGCACGGTTCGCGTG-1	M2	P4	activated
tumor_tumor_P4_TCTCACGGTTAGAGTA-1	M2	P4	activated
tumor_tumor_P4_TGAGCATTCCAGTTCC-1	M2	P4	activated
tumor_tumor_P4_TGCAGGCGTCTTTATC-1	M2	P4	activated
tumor_tumor_P4_TGCCGAGGTAGTCGGA-1	M2	P4	activated
tumor_tumor_P4_TGGTTAGAGCGTCTGC-1	M2	P4	activated
tumor_tumor_P4_TTACCGCCACTCGATA-1	M2	P4	activated
tumor_tumor_P4_TTAGGCACAGCAGATG-1	M2	P4	activated
tumor_tumor_P4_TTGGATGGTGCTTCAA-1	M2	P4	activated
normal_normal_P1_AGTGATCCAGCGACCT-1	M3	P1	BE
normal_normal_P1_ATATCCTAGCCGTAAG-1	M3	P1	BE
normal_normal_P1_GAGTCATAGACGGTCA-1	M3	P1	BE
normal_normal_P1_GCTGAATTCCGTGGTG-1	M3	P1	BE
normal_normal_P1_GGAATCTTCCAATCTT-1	M3	P1	BE
normal_normal_P1_GGCACGTGTGTTAACC-1	M3	P1	BE
normal_normal_P1_GGGAGATTCGACGCGT-1	M3	P1	BE
normal_normal_P1_GGTAATCTCCGCTGTT-1	M3	P1	BE
normal_normal_P1_GTTCCGTTCAGCTTCC-1	M3	P1	BE
normal_normal_P1_TAAGCACTCAACCTTT-1	M3	P1	BE
normal_normal_P1_TACCCGTCAATCGAAA-1	M3	P1	BE
normal_normal_P1_TCATTCATCGAGGCAA-1	M3	P1	BE
normal_normal_P1_TCCTCGAGTACCTAAC-1	M3	P1	BE
normal_normal_P1_TCTCAGCAGTCTCTGA-1	M3	P1	BE
normal_normal_P1_TGTGGCGTCCACTTTA-1	M3	P1	BE
normal_normal_P1_TTGGTTTAGCATGCGA-1	M3	P1	BE
normal_normal_P2_AACCAACGTTACGATC-1	M3	P2	activated
normal_normal_P2_AACGTCATCACAATGC-1	M3	P2	activated
normal_normal_P2_AAGCCATGTAGTCCTA-1	M3	P2	activated
normal_normal_P2_AATCGACCAGACCAGA-1	M3	P2	activated
normal_normal_P2_AGATCCAGTACCCGCA-1	M3	P2	activated
normal_normal_P2_AGGACTTAGTGTACAA-1	M3	P2	activated
normal_normal_P2_ATAGACCCAAGCCTGC-1	M3	P2	activated
normal_normal_P2_ATCCGTCGTAGTTACC-1	M3	P2	activated
normal_normal_P2_ATGTCCCTCTAGCCTC-1	M3	P2	activated
normal_normal_P2_CAAGGGAAGGGCCCTT-1	M3	P2	activated
normal_normal_P2_CAAGGGACATCACGGC-1	M3	P2	activated
normal_normal_P2_CATCCGTCACCATTCC-1	M3	P2	activated
normal_normal_P2_CATCGCTCACTTGTCC-1	M3	P2	activated
normal_normal_P2_CCCTCTCTCATTTGCT-1	M3	P2	activated
normal_normal_P2_CCTCTCCCATCGCTAA-1	M3	P2	activated
normal_normal_P2_CGAGGAATCGGTTGTA-1	M3	P2	activated
normal_normal_P2_CGTGTCTTCTTAGCAG-1	M3	P2	activated
normal_normal_P2_CTCCAACCACCAAAGG-1	M3	P2	activated
normal_normal_P2_CTGCCATTCGTGGTAT-1	M3	P2	activated
normal_normal_P2_GACGTTAAGGTGAGCT-1	M3	P2	activated
normal_normal_P2_GCGGATCCAGTTGAAA-1	M3	P2	activated
normal_normal_P2_GGAGAACTCCCTCTCC-1	M3	P2	activated
normal_normal_P2_GTCTTTAGTCAAGGCA-1	M3	P2	activated
normal_normal_P2_GTTCCGTGTTCCTACC-1	M3	P2	activated
normal_normal_P2_TAGAGTCAGTACCATC-1	M3	P2	activated
normal_normal_P2_TCCTCGATCAAGCCGC-1	M3	P2	activated
normal_normal_P2_TGAGGGATCCATTGGA-1	M3	P2	activated
normal_normal_P2_TGGCGTGCAACCTAAC-1	M3	P2	activated
normal_normal_P2_TGTCAGATCTACGCGG-1	M3	P2	activated
normal_normal_P2_TTGCTGCCATGAGTAA-1	M3	P2	activated
normal_normal_P3_AAGTTCGCAAGGTTGG-1	M3	P3	BE
normal_normal_P3_ACCCTCACACATCATG-1	M3	P3	BE
normal_normal_P3_ACTGCAAGTCTACGTA-1	M3	P3	BE
normal_normal_P3_AGACAAAAGGCTGAAC-1	M3	P3	BE
normal_normal_P3_AGAGCAGAGAATCCCT-1	M3	P3	BE
normal_normal_P3_AGAGCCCTCGTTCGCT-1	M3	P3	BE
normal_normal_P3_AGATGAAGTTGCATGT-1	M3	P3	BE
normal_normal_P3_AGCGCCATCTGCCTGT-1	M3	P3	BE
normal_normal_P3_AGCGTATTCCTACCAC-1	M3	P3	BE
normal_normal_P3_AGCGTCGGTGGATCAG-1	M3	P3	BE
normal_normal_P3_ATCGTCCTCACTTGGA-1	M3	P3	BE
normal_normal_P3_ATGGTTGTCAAACCCA-1	M3	P3	BE
normal_normal_P3_CACTGGGCATAGATCC-1	M3	P3	BE
normal_normal_P3_GAGTGTTAGCTATCCA-1	M3	P3	BE
normal_normal_P3_GAGTGTTTCATTTACC-1	M3	P3	BE
normal_normal_P3_GCGATCGTCAAACTGC-1	M3	P3	BE
normal_normal_P3_GGGAAGTTCGTCCTCA-1	M3	P3	BE
normal_normal_P3_GGGAGATCACATACTG-1	M3	P3	BE
normal_normal_P3_TAGACCAGTCATAAAG-1	M3	P3	BE
normal_normal_P3_TTACGCCTCAGTGGGA-1	M3	P3	BE
normal_normal_P3_TTAGGCACACGGTCTG-1	M3	P3	BE
normal_normal_P3_TTGCTGCCAGGTGAGT-1	M3	P3	BE
normal_normal_P3_TTTCCTCGTAGGACCA-1	M3	P3	BE
normal_normal_P4_AAAGGTAAGGTGGTTG-1	M3	P4	activated
normal_normal_P4_AAATGGAGTGCCTATA-1	M3	P4	activated
normal_normal_P4_AACAAGACAATTCTCT-1	M3	P4	activated
normal_normal_P4_AACAGGGTCCCTCATG-1	M3	P4	activated
normal_normal_P4_AACGTCAAGGCTATCT-1	M3	P4	activated
normal_normal_P4_AAGATAGAGGAACTCG-1	M3	P4	activated
normal_normal_P4_AAGCGAGCAGTTGGTT-1	M3	P4	activated
normal_normal_P4_AAGTACCGTGAGCAGT-1	M3	P4	activated
normal_normal_P4_AATGCCACACGACGTC-1	M3	P4	activated
normal_normal_P4_ACACAGTCACTGTGAT-1	M3	P4	activated
normal_normal_P4_ACCATTTTCTCACGAA-1	M3	P4	activated
normal_normal_P4_ACTGTGATCCCTCAAC-1	M3	P4	activated
normal_normal_P4_ACTTTGTGTCACTCGG-1	M3	P4	activated
normal_normal_P4_AGACACTAGTCCCGGT-1	M3	P4	activated
normal_normal_P4_AGACAGGTCGAGAATA-1	M3	P4	activated
normal_normal_P4_AGACCATCAGCTGGTC-1	M3	P4	activated
normal_normal_P4_AGACTCAGTGCATTAC-1	M3	P4	activated
normal_normal_P4_AGAGAATGTTCTCCAC-1	M3	P4	activated
normal_normal_P4_AGATCGTAGCTAGCCC-1	M3	P4	activated
normal_normal_P4_AGATGAAAGGCCCAAA-1	M3	P4	activated
normal_normal_P4_AGCATCACATGCCGCA-1	M3	P4	activated
normal_normal_P4_AGGAGGTAGCGTCTCG-1	M3	P4	activated
normal_normal_P4_AGGGTTTCACCTGCTT-1	M3	P4	activated
normal_normal_P4_AGTCACATCCCGTTGT-1	M3	P4	activated
normal_normal_P4_AGTGCCGGTATTGCCA-1	M3	P4	activated
normal_normal_P4_ATAGGCTCACGGTGTC-1	M3	P4	activated
normal_normal_P4_ATCACAGCACGCTGCA-1	M3	P4	activated
normal_normal_P4_ATCACAGTCTAGTGTG-1	M3	P4	activated
normal_normal_P4_ATCGGCGGTTCTCGCT-1	M3	P4	activated
normal_normal_P4_ATCGGCGTCGCCACTT-1	M3	P4	activated
normal_normal_P4_ATCGTAGCAAGCCATT-1	M3	P4	activated
normal_normal_P4_ATCGTCCAGTGATGGC-1	M3	P4	activated
normal_normal_P4_ATGACCAAGTATGAGT-1	M3	P4	activated
normal_normal_P4_ATGATCGGTTCTGACA-1	M3	P4	activated
normal_normal_P4_ATGCATGGTACCTAAC-1	M3	P4	activated
normal_normal_P4_ATTATCCCATTGACTG-1	M3	P4	activated
normal_normal_P4_ATTCCTAAGCTCTATG-1	M3	P4	activated
normal_normal_P4_ATTCCTATCAACTCTT-1	M3	P4	activated
normal_normal_P4_ATTGGGTTCGCAATTG-1	M3	P4	activated
normal_normal_P4_CAAGCTACACGCCACA-1	M3	P4	activated
normal_normal_P4_CAAGGGATCTTGGTGA-1	M3	P4	activated
normal_normal_P4_CACGTGGTCACTTATC-1	M3	P4	activated
normal_normal_P4_CAGATACTCTCGCTCA-1	M3	P4	activated
normal_normal_P4_CAGCAATTCTTGGGCG-1	M3	P4	activated
normal_normal_P4_CAGGCCAAGTCTAGCT-1	M3	P4	activated
normal_normal_P4_CAGGTATAGATCCGAG-1	M3	P4	activated
normal_normal_P4_CATCCCACAGTTAGAA-1	M3	P4	activated
normal_normal_P4_CATCGCTCAAGAGAGA-1	M3	P4	activated
normal_normal_P4_CATGGATTCGGCATCG-1	M3	P4	activated
normal_normal_P4_CATTCCGGTCCAGCGT-1	M3	P4	activated
normal_normal_P4_CATTGTTGTGAATGTA-1	M3	P4	activated
normal_normal_P4_CCCTCAAGTAGAATGT-1	M3	P4	activated
normal_normal_P4_CCCTTAGAGTCGAGGT-1	M3	P4	activated
normal_normal_P4_CCTATCGAGCATCAGG-1	M3	P4	activated
normal_normal_P4_CCTGCATGTATGGAGC-1	M3	P4	activated
normal_normal_P4_CGACAGCCATGTCAGT-1	M3	P4	activated
normal_normal_P4_CGTAAGTGTGACAACG-1	M3	P4	activated
normal_normal_P4_CGTCAAAGTTGTGTAC-1	M3	P4	activated
normal_normal_P4_CGTGAATTCACACCGG-1	M3	P4	activated
normal_normal_P4_CGTTGGGAGGACAAGA-1	M3	P4	activated
normal_normal_P4_CTAACTTTCTTCTGTA-1	M3	P4	activated
normal_normal_P4_CTAGGTAGTCAAGTTC-1	M3	P4	activated
normal_normal_P4_CTCAGAACAACGGCCT-1	M3	P4	activated
normal_normal_P4_CTCATTAGTACAATAG-1	M3	P4	activated
normal_normal_P4_CTCCGATTCGTTGTGA-1	M3	P4	activated
normal_normal_P4_CTGAGGCGTTACCCTC-1	M3	P4	activated
normal_normal_P4_CTGCAGGAGGGCGAAG-1	M3	P4	activated
normal_normal_P4_CTGTATTGTCGAGTTT-1	M3	P4	activated
normal_normal_P4_CTGTCGTTCACAAGAA-1	M3	P4	activated
normal_normal_P4_CTGTGGGCAGCGCGTT-1	M3	P4	activated
normal_normal_P4_CTTAGGACACAGTGAG-1	M3	P4	activated
normal_normal_P4_GAAGCGAGTCACAGAG-1	M3	P4	activated
normal_normal_P4_GAATCACTCTCCGTGT-1	M3	P4	activated
normal_normal_P4_GAATCGTCACAGTGTT-1	M3	P4	activated
normal_normal_P4_GACGCTGCAAGATTGA-1	M3	P4	activated
normal_normal_P4_GACGCTGCAATACAGA-1	M3	P4	activated
normal_normal_P4_GAGCTGCTCACGAACT-1	M3	P4	activated
normal_normal_P4_GAGGGTATCGCGCTGA-1	M3	P4	activated
normal_normal_P4_GAGTTGTAGAGAACCC-1	M3	P4	activated
normal_normal_P4_GAGTTTGGTAGCTGTT-1	M3	P4	activated
normal_normal_P4_GCAGCTGGTACCCACG-1	M3	P4	activated
normal_normal_P4_GCATCGGTCGTCAGAT-1	M3	P4	activated
normal_normal_P4_GCTACAATCCAGCCTT-1	M3	P4	activated
normal_normal_P4_GCTACCTTCCCAACTC-1	M3	P4	activated
normal_normal_P4_GGAAGTGAGCGTCAGA-1	M3	P4	activated
normal_normal_P4_GGGACCTCACCCATAA-1	M3	P4	activated
normal_normal_P4_GGGAGTAAGAGCATAT-1	M3	P4	activated
normal_normal_P4_GGGAGTACAACAACAA-1	M3	P4	activated
normal_normal_P4_GGTCTGGGTACTAACC-1	M3	P4	activated
normal_normal_P4_GGTTAACTCGCGCCAA-1	M3	P4	activated
normal_normal_P4_GTAGAGGCACACACGC-1	M3	P4	activated
normal_normal_P4_GTCAGCGAGGCAGTCA-1	M3	P4	activated
normal_normal_P4_GTCATGAAGCCGTTGC-1	M3	P4	activated
normal_normal_P4_GTCCACTCAGTAACAA-1	M3	P4	activated
normal_normal_P4_GTCGAATAGGGATCTG-1	M3	P4	activated
normal_normal_P4_GTCGTAATCATCTCTA-1	M3	P4	activated
normal_normal_P4_GTGCACGCAAAGAACT-1	M3	P4	activated
normal_normal_P4_GTGCAGCCACCTTCGT-1	M3	P4	activated
normal_normal_P4_GTGGTTAAGTGATAGT-1	M3	P4	activated
normal_normal_P4_GTTGCGGGTCCGAAAG-1	M3	P4	activated
normal_normal_P4_GTTGCGGGTGAACCGA-1	M3	P4	activated
normal_normal_P4_GTTTACTCATCAGCGC-1	M3	P4	activated
normal_normal_P4_GTTTGGAGTAGGGTAC-1	M3	P4	activated
normal_normal_P4_TAACTTCAGGGCTGAT-1	M3	P4	activated
normal_normal_P4_TACGCTCCACTTCAAG-1	M3	P4	activated
normal_normal_P4_TACGCTCGTTTACACG-1	M3	P4	activated
normal_normal_P4_TACGTCCAGCGGGTTA-1	M3	P4	activated
normal_normal_P4_TAGAGTCAGGCCATAG-1	M3	P4	activated
normal_normal_P4_TAGGAGGGTCGAATTC-1	M3	P4	activated
normal_normal_P4_TAGGTACTCCTACAAG-1	M3	P4	activated
normal_normal_P4_TAGGTTGGTAGAGTTA-1	M3	P4	activated
normal_normal_P4_TAGTGCAGTGCTCGTG-1	M3	P4	activated
normal_normal_P4_TATACCTGTGACAGGT-1	M3	P4	activated
normal_normal_P4_TATATCCAGCTACGTT-1	M3	P4	activated
normal_normal_P4_TATCTTGAGGGATCAC-1	M3	P4	activated
normal_normal_P4_TCAAGACTCAGACAAA-1	M3	P4	activated
normal_normal_P4_TCAAGACTCGGCAGTC-1	M3	P4	activated
normal_normal_P4_TCACAAGGTTGGAGAC-1	M3	P4	activated
normal_normal_P4_TCAGCAAAGTCAAGCG-1	M3	P4	activated
normal_normal_P4_TCAGGTACAGTGGCTC-1	M3	P4	activated
normal_normal_P4_TCAGTCCCATGTGGCC-1	M3	P4	activated
normal_normal_P4_TCAGTCCTCCAATGCA-1	M3	P4	activated
normal_normal_P4_TCATGAGAGTTAACGA-1	M3	P4	activated
normal_normal_P4_TCATGTTAGCTTAAGA-1	M3	P4	activated
normal_normal_P4_TCCCAGTCAAATGCGG-1	M3	P4	activated
normal_normal_P4_TCCTCCCGTACCTAAC-1	M3	P4	activated
normal_normal_P4_TCCTGCAAGCCAGTAG-1	M3	P4	activated
normal_normal_P4_TCCTTTCCAGTTCTAG-1	M3	P4	activated
normal_normal_P4_TCGCTCACATCAGCTA-1	M3	P4	activated
normal_normal_P4_TCTACCGCATCGGCCA-1	M3	P4	activated
normal_normal_P4_TCTATCACAGATCCTA-1	M3	P4	activated
normal_normal_P4_TCTGCCACACAGAGCA-1	M3	P4	activated
normal_normal_P4_TCTGCCACAGGAGGTT-1	M3	P4	activated
normal_normal_P4_TGAATGCTCTCCATAT-1	M3	P4	activated
normal_normal_P4_TGAGACTAGCCTCTTC-1	M3	P4	activated
normal_normal_P4_TGAGCGCCATTATGCG-1	M3	P4	activated
normal_normal_P4_TGATTCTTCAAACCCA-1	M3	P4	activated
normal_normal_P4_TGCAGGCTCTGGGATT-1	M3	P4	activated
normal_normal_P4_TGGAGAGAGCCGAATG-1	M3	P4	activated
normal_normal_P4_TGGAGAGCAACTGATC-1	M3	P4	activated
normal_normal_P4_TGGAGGATCGACATTG-1	M3	P4	activated
normal_normal_P4_TGTTTGTAGTCGAGGT-1	M3	P4	activated
normal_normal_P4_TTACGCCCATGTGGCC-1	M3	P4	activated
normal_normal_P4_TTCACGCGTCGTAATC-1	M3	P4	activated
normal_normal_P4_TTCTAGTCACGCAGTC-1	M3	P4	activated
normal_normal_P4_TTCTAGTGTCCGCAGT-1	M3	P4	activated
normal_normal_P4_TTGACCCGTAGGTACG-1	M3	P4	activated
normal_normal_P4_TTGGGCGAGCTCGCAC-1	M3	P4	activated
normal_normal_P4_TTGTTCACACTTCATT-1	M3	P4	activated
normal_normal_P4_TTTCACAGTGGCTACC-1	M3	P4	activated
normal_normal_P4_TTTCCTCGTTACGCCG-1	M3	P4	activated
tumor_tumor_P1_ATACCGACACAAGTGG-1	M3	P1	activated
tumor_tumor_P1_CAAGCTACATCGATAC-1	M3	P1	activated
tumor_tumor_P1_CAATACGCAGGACTTT-1	M3	P1	activated
tumor_tumor_P1_CAATTTCTCCATAGGT-1	M3	P1	activated
tumor_tumor_P1_CAGGGCTCAGCTCCTT-1	M3	P1	activated
tumor_tumor_P1_GTGAGGATCGGCTGGT-1	M3	P1	activated
tumor_tumor_P2_AAAGTGAGTTGCATGT-1	M3	P2	activated
tumor_tumor_P2_AACAACCGTTCGTAAC-1	M3	P2	activated
tumor_tumor_P2_AGGTCATTCCAGCACG-1	M3	P2	activated
tumor_tumor_P2_ATGACCACATAAGCAA-1	M3	P2	activated
tumor_tumor_P2_ATTCCCGCAACTACGT-1	M3	P2	activated
tumor_tumor_P2_CCTTGTGCATCGGCCA-1	M3	P2	activated
tumor_tumor_P2_CGTAAGTTCTATCACT-1	M3	P2	activated
tumor_tumor_P2_CTGAATGAGCTCTTCC-1	M3	P2	activated
tumor_tumor_P2_GACTCTCTCCGTTGGG-1	M3	P2	activated
tumor_tumor_P2_GCCAACGAGCTCCATA-1	M3	P2	activated
tumor_tumor_P2_GCTCAAATCAACCCGG-1	M3	P2	activated
tumor_tumor_P2_TATCCTACATGCACTA-1	M3	P2	activated
tumor_tumor_P2_TTAGTCTAGTGCTCGC-1	M3	P2	activated
tumor_tumor_P2_TTTCACATCGTGTTCC-1	M3	P2	activated
tumor_tumor_P3_AACCCAAAGCGCTTCG-1	M3	P3	activated
tumor_tumor_P3_AGGGCTCTCCGTAGGC-1	M3	P3	activated
tumor_tumor_P3_CAGCAGCAGTTCCGTA-1	M3	P3	activated
tumor_tumor_P3_CCCTCAACATAACAGA-1	M3	P3	activated
tumor_tumor_P3_CTACAGATCTCTCCGA-1	M3	P3	activated
tumor_tumor_P3_GGCGTCATCTTCCCGA-1	M3	P3	activated
tumor_tumor_P3_GTCATGACACGAGGTA-1	M3	P3	activated
tumor_tumor_P3_GTTCATTAGCGCACAA-1	M3	P3	activated
tumor_tumor_P3_TGTAAGCCACTCAGAT-1	M3	P3	activated
tumor_tumor_P3_TGTCAGATCGGAATGG-1	M3	P3	activated
tumor_tumor_P3_TTGCCTGCACATTACG-1	M3	P3	activated
tumor_tumor_P3_TTTACGTAGTGAGCCA-1	M3	P3	activated
tumor_tumor_P4_AACCCAAAGGAACGTC-1	M3	P4	activated
tumor_tumor_P4_AAGACAATCCTCTTTC-1	M3	P4	activated
tumor_tumor_P4_ACAAAGACACCGCTAG-1	M3	P4	activated
tumor_tumor_P4_ACACTGATCACTAGCA-1	M3	P4	activated
tumor_tumor_P4_ACCTGAAGTAGACGGT-1	M3	P4	activated
tumor_tumor_P4_ACCTGTCAGGGCTAAC-1	M3	P4	activated
tumor_tumor_P4_ACGTACAAGGTGCTTT-1	M3	P4	activated
tumor_tumor_P4_AGGTGTTTCGATACGT-1	M3	P4	activated
tumor_tumor_P4_CAGATACGTCGTTCAA-1	M3	P4	activated
tumor_tumor_P4_CTGAATGGTAGCCCTG-1	M3	P4	activated
tumor_tumor_P4_GGGACAAAGAGAGCGG-1	M3	P4	activated
tumor_tumor_P4_GGGTGAATCCACTGAA-1	M3	P4	activated
tumor_tumor_P4_GGTTCTCGTGCACAAG-1	M3	P4	activated
tumor_tumor_P4_GTAGATCAGATCCGAG-1	M3	P4	activated
tumor_tumor_P4_GTCGAATCAGTTCCAA-1	M3	P4	activated
tumor_tumor_P4_GTGGAGAAGGTTGGAC-1	M3	P4	activated
tumor_tumor_P4_TATTGGGAGTCCCGGT-1	M3	P4	activated
normal_normal_P1_AAACGAAAGCGAGGAG-1	M4	P1	BE
normal_normal_P1_AACAAAGGTAATGCTC-1	M4	P1	BE
normal_normal_P1_AACAACCGTCCTTTGC-1	M4	P1	BE
normal_normal_P1_AACCATGAGGTCCAGA-1	M4	P1	BE
normal_normal_P1_AACCATGTCTAGGCCG-1	M4	P1	BE
normal_normal_P1_AACCCAATCCTTATGT-1	M4	P1	BE
normal_normal_P1_AATGACCGTGGTAACG-1	M4	P1	BE
normal_normal_P1_ACACTGATCCTTTGAT-1	M4	P1	BE
normal_normal_P1_ACCAAACTCAGTGTCA-1	M4	P1	BE
normal_normal_P1_ACCAACATCGTACACA-1	M4	P1	BE
normal_normal_P1_ACCCTCACAGACTCTA-1	M4	P1	BE
normal_normal_P1_ACGTACACATCCGTTC-1	M4	P1	BE
normal_normal_P1_ACTATCTAGATTTGCC-1	M4	P1	BE
normal_normal_P1_ACTTTCACACACCTTC-1	M4	P1	BE
normal_normal_P1_ACTTTGTCACGCTGAC-1	M4	P1	BE
normal_normal_P1_AGACACTTCATCCTAT-1	M4	P1	BE
normal_normal_P1_AGGACTTTCTACTTCA-1	M4	P1	BE
normal_normal_P1_AGTGCCGGTGAGTGAC-1	M4	P1	BE
normal_normal_P1_ATCACTTGTTACGCCG-1	M4	P1	BE
normal_normal_P1_ATCTTCAGTAGACAGC-1	M4	P1	BE
normal_normal_P1_ATTCCCGAGTAACCTC-1	M4	P1	BE
normal_normal_P1_CAATTTCGTTAACCTG-1	M4	P1	BE
normal_normal_P1_CACTAAGTCACCTCGT-1	M4	P1	BE
normal_normal_P1_CAGCAATAGGTCCCGT-1	M4	P1	BE
normal_normal_P1_CAGTTAGCACGTTCGG-1	M4	P1	BE
normal_normal_P1_CATGCAATCAAATGCC-1	M4	P1	BE
normal_normal_P1_CCAATGACAAATCGTC-1	M4	P1	BE
normal_normal_P1_CCACTTGAGTTTCTTC-1	M4	P1	BE
normal_normal_P1_CCTACGTCACGTACAT-1	M4	P1	BE
normal_normal_P1_CGAAGGAAGCATATGA-1	M4	P1	BE
normal_normal_P1_CGACAGCAGTCCCGAC-1	M4	P1	BE
normal_normal_P1_CGCCATTTCAAGAGTA-1	M4	P1	BE
normal_normal_P1_CTACCTGTCATGCCAA-1	M4	P1	BE
normal_normal_P1_CTAGACATCCAGTTCC-1	M4	P1	BE
normal_normal_P1_CTAGGTAAGCATTTGC-1	M4	P1	BE
normal_normal_P1_CTCAATTCACACTTAG-1	M4	P1	BE
normal_normal_P1_CTCAGAACAACCAACT-1	M4	P1	BE
normal_normal_P1_CTCATGCGTCGACGCT-1	M4	P1	BE
normal_normal_P1_CTCCATGCATCGCTGG-1	M4	P1	BE
normal_normal_P1_CTCCTCCTCAATCCAG-1	M4	P1	BE
normal_normal_P1_CTGAGGCAGTGGTTCT-1	M4	P1	BE
normal_normal_P1_CTGCTCAGTATCAGGG-1	M4	P1	BE
normal_normal_P1_CTGCTCAGTTGGACCC-1	M4	P1	BE
normal_normal_P1_CTGGTCTAGCCTCATA-1	M4	P1	BE
normal_normal_P1_CTTCGGTTCTATCCAT-1	M4	P1	BE
normal_normal_P1_GAGTTGTAGATGCTAA-1	M4	P1	BE
normal_normal_P1_GATGATCTCCCAGGAC-1	M4	P1	BE
normal_normal_P1_GATGGAGGTTGCATAC-1	M4	P1	BE
normal_normal_P1_GCATCTCCATGTCGTA-1	M4	P1	BE
normal_normal_P1_GCCAACGAGGAACTCG-1	M4	P1	BE
normal_normal_P1_GCGTTTCTCATTCATC-1	M4	P1	BE
normal_normal_P1_GCTACCTTCCCTGGTT-1	M4	P1	BE
normal_normal_P1_GCTGCAGGTTCGCGTG-1	M4	P1	BE
normal_normal_P1_GGGACCTTCAGCGGAA-1	M4	P1	BE
normal_normal_P1_GGGATCCAGCGCTGAA-1	M4	P1	BE
normal_normal_P1_GGTAACTTCCAAGCAT-1	M4	P1	BE
normal_normal_P1_GGTGTCGAGTATTCCG-1	M4	P1	BE
normal_normal_P1_GGTTAACCAACCACAT-1	M4	P1	BE
normal_normal_P1_GGTTAACCAGACCTAT-1	M4	P1	BE
normal_normal_P1_GTCGTAACAGGATCTT-1	M4	P1	BE
normal_normal_P1_GTCTCACAGGCACTCC-1	M4	P1	BE
normal_normal_P1_GTGAGGATCCTACGGG-1	M4	P1	BE
normal_normal_P1_GTGCGTGCACTCGATA-1	M4	P1	BE
normal_normal_P1_GTTCGCTAGGCGCTCT-1	M4	P1	BE
normal_normal_P1_GTTGCTCCAGCACACC-1	M4	P1	BE
normal_normal_P1_TAAGCACTCCGTTGAA-1	M4	P1	BE
normal_normal_P1_TAATCTCAGAACAAGG-1	M4	P1	BE
normal_normal_P1_TACATTCCATGTTCGA-1	M4	P1	BE
normal_normal_P1_TACATTCGTCTCGGGT-1	M4	P1	BE
normal_normal_P1_TACGCTCTCATTTCCA-1	M4	P1	BE
normal_normal_P1_TACGTCCTCCCGTTGT-1	M4	P1	BE
normal_normal_P1_TACTTGTCACTGCATA-1	M4	P1	BE
normal_normal_P1_TATATCCCAGAAATTG-1	M4	P1	BE
normal_normal_P1_TATCTTGAGATGTTCC-1	M4	P1	BE
normal_normal_P1_TCAAGTGCAAGCCCAC-1	M4	P1	BE
normal_normal_P1_TCACACCAGCCATTGT-1	M4	P1	BE
normal_normal_P1_TCACGGGTCACTTATC-1	M4	P1	BE
normal_normal_P1_TCACTCGTCGTTCAGA-1	M4	P1	BE
normal_normal_P1_TCAGTCCGTATGGGAC-1	M4	P1	BE
normal_normal_P1_TCGCTCAGTCACAGTT-1	M4	P1	BE
normal_normal_P1_TCTCAGCCAAATTGGA-1	M4	P1	BE
normal_normal_P1_TCTGGCTCAGTCTTCC-1	M4	P1	BE
normal_normal_P1_TGAGCATAGGGACACT-1	M4	P1	BE
normal_normal_P1_TGAGCGCCAGCACGAA-1	M4	P1	BE
normal_normal_P1_TGATCTTGTCACCGCA-1	M4	P1	BE
normal_normal_P1_TGCAGATCAGGTTCCG-1	M4	P1	BE
normal_normal_P1_TGCAGATGTACGACTT-1	M4	P1	BE
normal_normal_P1_TGCATCCCACTCCGGA-1	M4	P1	BE
normal_normal_P1_TGCGGGTTCCTACCGT-1	M4	P1	BE
normal_normal_P1_TGGATGTTCAACCTTT-1	M4	P1	BE
normal_normal_P1_TGGCGTGGTCGGCACT-1	M4	P1	BE
normal_normal_P1_TGGCGTGTCGAGCCTG-1	M4	P1	BE
normal_normal_P1_TGTCCTGCATCTGTTT-1	M4	P1	BE
normal_normal_P1_TTACCGCCATACCATG-1	M4	P1	BE
normal_normal_P1_TTCATGTTCGCATAGT-1	M4	P1	BE
normal_normal_P1_TTCATTGCACCAGACC-1	M4	P1	BE
normal_normal_P1_TTCCGGTGTTCAAGGG-1	M4	P1	BE
normal_normal_P1_TTCTCTCAGACGCATG-1	M4	P1	BE
normal_normal_P1_TTGCGTCGTTTGAACC-1	M4	P1	BE
normal_normal_P1_TTTACCAAGGACACTG-1	M4	P1	BE
normal_normal_P1_TTTACTGAGTAACAGT-1	M4	P1	BE
normal_normal_P1_TTTAGTCTCCAGCCTT-1	M4	P1	BE
normal_normal_P1_TTTGGAGGTCACTCGG-1	M4	P1	BE
normal_normal_P2_CATGCGGGTGTACATC-1	M4	P2	activated
normal_normal_P2_GATGGAGAGGCTAGCA-1	M4	P2	activated
normal_normal_P2_GTGCAGCAGTCCCAGC-1	M4	P2	activated
normal_normal_P2_TCGGATAAGTCGGCAA-1	M4	P2	activated
normal_normal_P3_ATTTACCCATCTTCGC-1	M4	P3	BE
normal_normal_P3_CCCGGAAGTTCATCGA-1	M4	P3	BE
normal_normal_P3_GCACGTGCACCGCTGA-1	M4	P3	BE
normal_normal_P3_GGGACAAGTTCCAAAC-1	M4	P3	BE
normal_normal_P3_GGGTAGACAAATGGTA-1	M4	P3	BE
normal_normal_P3_TAAGTCGAGTAGAGTT-1	M4	P3	BE
normal_normal_P3_TCTTTGAAGCCTCTGG-1	M4	P3	BE
normal_normal_P4_AGACCATTCGGTTCAA-1	M4	P4	activated
normal_normal_P4_AGATCCAGTAGCTGCC-1	M4	P4	activated
normal_normal_P4_CATCGGGAGGTTGGAC-1	M4	P4	activated
normal_normal_P4_CATGCTCCAGAGAAAG-1	M4	P4	activated
normal_normal_P4_CTGGACGGTCTGATCA-1	M4	P4	activated
normal_normal_P4_CTTCTAACACTAGGTT-1	M4	P4	activated
normal_normal_P4_GAACGTTGTGGTCTCG-1	M4	P4	activated
normal_normal_P4_GATAGCTGTATACCTG-1	M4	P4	activated
normal_normal_P4_GCCGTGATCACGACTA-1	M4	P4	activated
normal_normal_P4_GCGGATCAGGAGAGGC-1	M4	P4	activated
normal_normal_P4_TAACGACAGGCTTTCA-1	M4	P4	activated
normal_normal_P4_TAGGTACGTGAGCGAT-1	M4	P4	activated
normal_normal_P4_TCGAAGTTCCTAGAGT-1	M4	P4	activated
normal_normal_P4_TCGACGGTCGATTGGT-1	M4	P4	activated
normal_normal_P4_TGGTACAAGTCCGCCA-1	M4	P4	activated
normal_normal_P4_TTCACGCGTGGACCAA-1	M4	P4	activated
normal_normal_P4_TTGCTGCGTGCATTAC-1	M4	P4	activated
tumor_tumor_P1_AATCGACCACCCTTAC-1	M4	P1	activated
tumor_tumor_P1_CAGGCCAAGGGACAGG-1	M4	P1	activated
tumor_tumor_P2_ATATCCTAGGCATCAG-1	M4	P2	activated
tumor_tumor_P2_GTTGTCCCATACCACA-1	M4	P2	activated
tumor_tumor_P2_TTTCGATCAGATGCGA-1	M4	P2	activated
tumor_tumor_P3_AAGACTCCACCAGCGT-1	M4	P3	activated
tumor_tumor_P3_AATTTCCAGCGCCATC-1	M4	P3	activated
tumor_tumor_P3_ACTATGGGTTAGAAAC-1	M4	P3	activated
tumor_tumor_P3_ATCCCTGAGTTCCATG-1	M4	P3	activated
tumor_tumor_P3_ATGTCCCTCGGTCTGG-1	M4	P3	activated
tumor_tumor_P3_CTCCACATCACTTATC-1	M4	P3	activated
tumor_tumor_P3_GAAGGGTAGGATATGT-1	M4	P3	activated
tumor_tumor_P3_GAGACTTCATCTCCCA-1	M4	P3	activated
tumor_tumor_P3_TACCTCGCAATGGCAG-1	M4	P3	activated
tumor_tumor_P3_TCAATTCAGGGAGGAC-1	M4	P3	activated
tumor_tumor_P3_TGAATGCAGCTGACAG-1	M4	P3	activated
tumor_tumor_P3_TTTGGTTCATTCAGCA-1	M4	P3	activated
tumor_tumor_P4_ACTGTCCAGAATCGAT-1	M4	P4	activated
tumor_tumor_P4_AGATAGACATCGAACT-1	M4	P4	activated
tumor_tumor_P4_GTGTCCTTCGTAACTG-1	M4	P4	activated
tumor_tumor_P4_TACCGAAAGTAAGAGG-1	M4	P4	activated
normal_normal_P1_ATCGTGACATCATCTT-1	M5	P1	BE
normal_normal_P1_GTTGCTCTCCATTCGC-1	M5	P1	BE
normal_normal_P1_TCAGCAATCCATCTGC-1	M5	P1	BE
normal_normal_P2_CCACACTAGCGGTAAC-1	M5	P2	activated
normal_normal_P2_CTAAGTGCAACTGTGT-1	M5	P2	activated
normal_normal_P2_CTGAGGCAGTCACGAG-1	M5	P2	activated
normal_normal_P2_GAGTTGTCATGGGTCC-1	M5	P2	activated
normal_normal_P2_GCCCAGAAGGATACGC-1	M5	P2	activated
normal_normal_P2_TAGGTTGTCGTCCATC-1	M5	P2	activated
normal_normal_P2_TATCTTGAGTGCCCGT-1	M5	P2	activated
normal_normal_P2_TTAGGCACAGTACTAC-1	M5	P2	activated
normal_normal_P3_AAAGGGCGTTCATCTT-1	M5	P3	BE
normal_normal_P3_AACTTCTAGCGGTATG-1	M5	P3	BE
normal_normal_P3_AATGACCCATTGCTGA-1	M5	P3	BE
normal_normal_P3_AATGACCTCCCGTGAG-1	M5	P3	BE
normal_normal_P3_AGCGTCGAGGTTAGTA-1	M5	P3	BE
normal_normal_P3_AGTAGCTGTCTCCCTA-1	M5	P3	BE
normal_normal_P3_AGTCACACAGTCAACT-1	M5	P3	BE
normal_normal_P3_ATCGTCCTCTTCGATT-1	M5	P3	BE
normal_normal_P3_ATCTTCATCATTTCCA-1	M5	P3	BE
normal_normal_P3_ATGGGAGTCCTGTAAG-1	M5	P3	BE
normal_normal_P3_CAATACGCAAGTGACG-1	M5	P3	BE
normal_normal_P3_CACAGATAGCGGTAGT-1	M5	P3	BE
normal_normal_P3_CAGGGCTTCGAGATGG-1	M5	P3	BE
normal_normal_P3_CCACCATTCTAAGCGT-1	M5	P3	BE
normal_normal_P3_CCACGAGTCATTGGTG-1	M5	P3	BE
normal_normal_P3_CCTCATGAGAGCTTTC-1	M5	P3	BE
normal_normal_P3_CCTCATGTCGGACGTC-1	M5	P3	BE
normal_normal_P3_CGGAATTCATACTTTC-1	M5	P3	BE
normal_normal_P3_CTCAGGGTCACTGGTA-1	M5	P3	BE
normal_normal_P3_CTTGATTAGGGTCTTT-1	M5	P3	BE
normal_normal_P3_GACCGTGAGCAGATAT-1	M5	P3	BE
normal_normal_P3_GACCTTCAGATGTTGA-1	M5	P3	BE
normal_normal_P3_GCAGCTGGTTGCTAGT-1	M5	P3	BE
normal_normal_P3_GCCCAGATCCATTTGT-1	M5	P3	BE
normal_normal_P3_GCTGGGTGTGCTAGCC-1	M5	P3	BE
normal_normal_P3_GCTTCACGTCCAACGC-1	M5	P3	BE
normal_normal_P3_GGGTCTGTCGTTGTGA-1	M5	P3	BE
normal_normal_P3_GGGTTATCATGGAATA-1	M5	P3	BE
normal_normal_P3_GGTCTGGGTTTGGGTT-1	M5	P3	BE
normal_normal_P3_GGTGAAGGTTCGAAGG-1	M5	P3	BE
normal_normal_P3_GTCTGTCCATGTTTGG-1	M5	P3	BE
normal_normal_P3_GTTGTGAAGTCTCTGA-1	M5	P3	BE
normal_normal_P3_TACAGGTTCGCCAGAC-1	M5	P3	BE
normal_normal_P3_TCACTATGTTCCTTGC-1	M5	P3	BE
normal_normal_P3_TCCAGAACACCCATAA-1	M5	P3	BE
normal_normal_P3_TGAATCGAGCAACTTC-1	M5	P3	BE
normal_normal_P3_TGAGTCAAGGGATCGT-1	M5	P3	BE
normal_normal_P3_TGGATCATCAAGAGTA-1	M5	P3	BE
normal_normal_P3_TGTGATGCATAACGGG-1	M5	P3	BE
normal_normal_P3_TTTGACTCACCTAAAC-1	M5	P3	BE
normal_normal_P4_AAACGAAAGATCCCAT-1	M5	P4	activated
normal_normal_P4_AAACGCTCAGCACAAG-1	M5	P4	activated
normal_normal_P4_AAACGCTTCTAGGCCG-1	M5	P4	activated
normal_normal_P4_AACGAAAGTTAGTTCG-1	M5	P4	activated
normal_normal_P4_AACGGGACAATGTCTG-1	M5	P4	activated
normal_normal_P4_AAGACTCGTTCTCAGA-1	M5	P4	activated
normal_normal_P4_ACAACCATCCGTCCTA-1	M5	P4	activated
normal_normal_P4_ACAGGGAAGGTAGACC-1	M5	P4	activated
normal_normal_P4_ACATCCCCAGCACCCA-1	M5	P4	activated
normal_normal_P4_ACCCTCACATGAATAG-1	M5	P4	activated
normal_normal_P4_ACGTAACCATCGATGT-1	M5	P4	activated
normal_normal_P4_ACTGCAACACTCCGAG-1	M5	P4	activated
normal_normal_P4_ACTTAGGTCTTCGTGC-1	M5	P4	activated
normal_normal_P4_ACTTTGTAGTTTCGAC-1	M5	P4	activated
normal_normal_P4_ACTTTGTCAGCCCAGT-1	M5	P4	activated
normal_normal_P4_AGACCATGTGATACCT-1	M5	P4	activated
normal_normal_P4_AGAGCAGCAATTTCTC-1	M5	P4	activated
normal_normal_P4_AGATCCAAGCATGCAG-1	M5	P4	activated
normal_normal_P4_AGGAATAGTAGTACGG-1	M5	P4	activated
normal_normal_P4_AGTAGCTGTCGCTTGG-1	M5	P4	activated
normal_normal_P4_AGTCATGCATTAAGCC-1	M5	P4	activated
normal_normal_P4_AGTTCGACAATGTCAC-1	M5	P4	activated
normal_normal_P4_ATAGACCTCGGTGAAG-1	M5	P4	activated
normal_normal_P4_ATCTCTATCGTAATGC-1	M5	P4	activated
normal_normal_P4_ATGTCTTTCTACAGGT-1	M5	P4	activated
normal_normal_P4_CAACAACAGTAATACG-1	M5	P4	activated
normal_normal_P4_CACCGTTTCAGACCCG-1	M5	P4	activated
normal_normal_P4_CAGATTGGTTGGCCTG-1	M5	P4	activated
normal_normal_P4_CAGCACGCAGAGCCCT-1	M5	P4	activated
normal_normal_P4_CATCCACGTTCTAAGC-1	M5	P4	activated
normal_normal_P4_CATGGTAAGAAACCAT-1	M5	P4	activated
normal_normal_P4_CATTGTTAGCACTGGA-1	M5	P4	activated
normal_normal_P4_CCCAACTTCCCGTAAA-1	M5	P4	activated
normal_normal_P4_CCCTAACCACAGGATG-1	M5	P4	activated
normal_normal_P4_CCTACGTAGTTGTCGT-1	M5	P4	activated
normal_normal_P4_CCTCAGTGTCGAACGA-1	M5	P4	activated
normal_normal_P4_CCTCCTCCATTAAAGG-1	M5	P4	activated
normal_normal_P4_CCTCTCCGTTAAGGAT-1	M5	P4	activated
normal_normal_P4_CGCCAGATCTATGCCC-1	M5	P4	activated
normal_normal_P4_CTGGCAGTCTACTGAG-1	M5	P4	activated
normal_normal_P4_CTGTGAACACAAATCC-1	M5	P4	activated
normal_normal_P4_GAAACCTCAACTAGAA-1	M5	P4	activated
normal_normal_P4_GAAGAATGTGCCCGTA-1	M5	P4	activated
normal_normal_P4_GAAGGACTCTCTCGCA-1	M5	P4	activated
normal_normal_P4_GAGATGGTCAGCTGAT-1	M5	P4	activated
normal_normal_P4_GAGTCATGTAGCGATG-1	M5	P4	activated
normal_normal_P4_GAGTTTGAGAGCATTA-1	M5	P4	activated
normal_normal_P4_GAGTTTGCATTGTACG-1	M5	P4	activated
normal_normal_P4_GATAGCTTCACTGGGC-1	M5	P4	activated
normal_normal_P4_GCAGGCTGTATACCTG-1	M5	P4	activated
normal_normal_P4_GCAGTTATCCTGCTAC-1	M5	P4	activated
normal_normal_P4_GCATCTCGTCTCCTGT-1	M5	P4	activated
normal_normal_P4_GCATTAGAGCCATGCC-1	M5	P4	activated
normal_normal_P4_GCTTCACAGTGGTGAC-1	M5	P4	activated
normal_normal_P4_GGAACCCAGGGTAGCT-1	M5	P4	activated
normal_normal_P4_GGATGTTAGTTGGACG-1	M5	P4	activated
normal_normal_P4_GGCAGTCGTAGAATAC-1	M5	P4	activated
normal_normal_P4_GGCTGTGTCACTGATG-1	M5	P4	activated
normal_normal_P4_GGGTAGAAGGCACTAG-1	M5	P4	activated
normal_normal_P4_GGGTCACAGCGCCCAT-1	M5	P4	activated
normal_normal_P4_GGTGGCTGTATTCCGA-1	M5	P4	activated
normal_normal_P4_GTAAGTCAGTCCGTCG-1	M5	P4	activated
normal_normal_P4_GTATTTCTCTGTCCGT-1	M5	P4	activated
normal_normal_P4_GTCAAACAGCGTCTCG-1	M5	P4	activated
normal_normal_P4_GTCCCATGTCGAACAG-1	M5	P4	activated
normal_normal_P4_GTCGTAATCGCCACTT-1	M5	P4	activated
normal_normal_P4_GTCTGTCGTCGTGCCA-1	M5	P4	activated
normal_normal_P4_GTGCTGGTCGCCATAA-1	M5	P4	activated
normal_normal_P4_GTTACGAGTATACCCA-1	M5	P4	activated
normal_normal_P4_GTTGTCCCAAGTTCGT-1	M5	P4	activated
normal_normal_P4_TAACTTCGTGCTATTG-1	M5	P4	activated
normal_normal_P4_TAAGTCGCATACAGCT-1	M5	P4	activated
normal_normal_P4_TACCCGTGTTGGTGTT-1	M5	P4	activated
normal_normal_P4_TACGGGCAGTGGGAAA-1	M5	P4	activated
normal_normal_P4_TATCGCCAGACTGTTC-1	M5	P4	activated
normal_normal_P4_TATTGCTAGCCGTCGT-1	M5	P4	activated
normal_normal_P4_TCACATTAGAATCCCT-1	M5	P4	activated
normal_normal_P4_TCACGCTGTTAGTCGT-1	M5	P4	activated
normal_normal_P4_TCCCATGGTCTGTCCT-1	M5	P4	activated
normal_normal_P4_TCGCTTGTCCAGGACC-1	M5	P4	activated
normal_normal_P4_TCGGGCAAGGAGACCT-1	M5	P4	activated
normal_normal_P4_TCTCTGGAGCTACTAC-1	M5	P4	activated
normal_normal_P4_TGAATGCGTAATCAAG-1	M5	P4	activated
normal_normal_P4_TGACCCTAGGGTGAGG-1	M5	P4	activated
normal_normal_P4_TGAGCGCCACAGTCGC-1	M5	P4	activated
normal_normal_P4_TGAGCGCGTAGAGTTA-1	M5	P4	activated
normal_normal_P4_TGAGGGAGTATCAGCT-1	M5	P4	activated
normal_normal_P4_TGCGGCAAGAGCAGAA-1	M5	P4	activated
normal_normal_P4_TGCTTGCGTTCCATTT-1	M5	P4	activated
normal_normal_P4_TGGGAAGAGCGTTCAT-1	M5	P4	activated
normal_normal_P4_TGGTGATTCGGCATTA-1	M5	P4	activated
normal_normal_P4_TGGTTAGAGTCTACCA-1	M5	P4	activated
normal_normal_P4_TGTAAGCTCCTCAGAA-1	M5	P4	activated
normal_normal_P4_TGTAGACCACAGCATT-1	M5	P4	activated
normal_normal_P4_TGTTGGATCAATCTCT-1	M5	P4	activated
normal_normal_P4_TGTTTGTAGTGAGGTC-1	M5	P4	activated
normal_normal_P4_TTGAACGTCGGTTGTA-1	M5	P4	activated
normal_normal_P4_TTGCCTGCATGGTGGA-1	M5	P4	activated
normal_normal_P4_TTTCCTCTCATCAGTG-1	M5	P4	activated
tumor_tumor_P2_AGAGCCCCACACTTAG-1	M5	P2	activated
tumor_tumor_P2_CAACCAATCTCTAAGG-1	M5	P2	activated
tumor_tumor_P2_CACGTTCTCGGTAGGA-1	M5	P2	activated
tumor_tumor_P2_TACCTGCAGCACGGAT-1	M5	P2	activated
tumor_tumor_P2_TACGTCCAGTCACTAC-1	M5	P2	activated
tumor_tumor_P2_TATACCTAGGTCGTCC-1	M5	P2	activated
tumor_tumor_P3_AACGAAAGTGCTTATG-1	M5	P3	activated
tumor_tumor_P3_ACCGTTCGTCCAGAAG-1	M5	P3	activated
tumor_tumor_P3_ACTTATCGTGTTCCTC-1	M5	P3	activated
tumor_tumor_P3_AGGACGAGTGTGTCCG-1	M5	P3	activated
tumor_tumor_P3_ATTGTTCAGTCCTACA-1	M5	P3	activated
tumor_tumor_P3_CATGCTCAGAGCCCAA-1	M5	P3	activated
tumor_tumor_P3_CTGATCCCAGAGGCAT-1	M5	P3	activated
tumor_tumor_P3_CTTCAATCAAGCCCAC-1	M5	P3	activated
tumor_tumor_P3_GAATCGTGTCCACGCA-1	M5	P3	activated
tumor_tumor_P3_GCCAGTGTCTCCTACG-1	M5	P3	activated
tumor_tumor_P3_GTGCGTGTCAAAGGAT-1	M5	P3	activated
tumor_tumor_P3_TCAGTCCTCCAAGCTA-1	M5	P3	activated
tumor_tumor_P3_TCCGGGACAAATTGCC-1	M5	P3	activated
tumor_tumor_P3_TCTTGCGAGAGGGTCT-1	M5	P3	activated
tumor_tumor_P3_TTACAGGGTCCAAATC-1	M5	P3	activated
tumor_tumor_P3_TTTCGATGTGGCCCAT-1	M5	P3	activated
tumor_tumor_P4_CAAGAGGTCACCTCGT-1	M5	P4	activated
tumor_tumor_P4_CATCAAGAGGCGCTCT-1	M5	P4	activated
tumor_tumor_P4_GAATCACAGTCGCTAT-1	M5	P4	activated
tumor_tumor_P4_GACCTTCAGTGTTGTC-1	M5	P4	activated
tumor_tumor_P4_GCCGATGTCTGTGTGA-1	M5	P4	activated
tumor_tumor_P4_TAGACTGCAAAGAACT-1	M5	P4	activated
tumor_tumor_P4_TAGGTTGCAGTCAGTT-1	M5	P4	activated
tumor_tumor_P4_TGAATCGAGTAAGGGA-1	M5	P4	activated
tumor_tumor_P4_TGTCCACTCATTCACT-1	M5	P4	activated

## Sheet: Table S5
gene	pval	avg_log2FC	pct.1	pct.2	pval_adj	cluster
KLK2	6.63913e-27	1.16266	0.921	0.227	1.53038e-22	F1
DCN	1.42173e-26	-2.16794	0.792	0.967	3.27723e-22	F1
FBLN1	1.71144e-25	-2.48721	0.634	0.953	3.94505e-21	F1
COL6A2	5.94062e-25	-1.83712	0.327	0.94	1.36937e-20	F1
LUM	3.20341e-24	-2.32702	0.574	0.947	7.38418e-20	F1
COL1A2	4.00003e-24	-2.37064	0.337	0.887	9.22048e-20	F1
CD69	7.37719e-24	0.888427	0.901	0.233	1.70052e-19	F1
SPARCL1	3.02993e-23	-2.36242	0.564	0.933	6.98429e-19	F1
GSN	8.30173e-23	-2.28936	0.366	0.867	1.91363e-18	F1
TIMP1	1.23381e-22	-1.97641	0.416	0.913	2.84406e-18	F1
C1S	1.85724e-22	-1.53093	0.257	0.893	4.28112e-18	F1
KLK3	2.04119e-22	1.01807	0.95	0.3	4.70516e-18	F1
CCL4	6.53855e-22	1.18979	0.95	0.36	1.5072e-17	F1
CST3	1.68006e-21	-1.70446	0.97	0.993	3.87271e-17	F1
PLAC9	2.01641e-21	-2.24716	0.129	0.747	4.64803e-17	F1
SCN7A	2.38039e-21	-1.73146	0.05	0.673	5.48703e-17	F1
CCL5	2.75819e-21	0.944633	0.891	0.247	6.35789e-17	F1
SERPINF1	6.07155e-21	-2.38338	0.347	0.847	1.39955e-16	F1
ACPP	7.98483e-21	0.399064	0.871	0.24	1.84058e-16	F1
IGF1	1.0162e-20	-3.24965	0.129	0.713	2.34245e-16	F1
COL1A1	1.9052e-20	-2.01616	0.119	0.733	4.39168e-16	F1
KRT18	2.04658e-20	0.627832	0.703	0.127	4.71758e-16	F1
SRGN	3.95109e-20	0.765778	0.921	0.293	9.10765e-16	F1
PTN	4.04864e-20	-2.90852	0.327	0.813	9.33252e-16	F1
CXCR4	4.66462e-20	0.4753	0.901	0.267	1.07524e-15	F1
COL6A3	5.46361e-20	-1.29869	0.119	0.74	1.25942e-15	F1
SPARC	6.15415e-20	-1.67732	0.208	0.807	1.41859e-15	F1
PTPRC	7.56145e-20	0.598622	0.871	0.253	1.74299e-15	F1
COL6A1	7.68836e-20	-1.50149	0.208	0.813	1.77224e-15	F1
PCOLCE	8.1343e-20	-1.7345	0.158	0.733	1.87504e-15	F1
MXRA8	8.19563e-20	-1.01068	0.109	0.767	1.88917e-15	F1
SERPING1	9.50803e-20	-1.30386	0.248	0.86	2.1917e-15	F1
CCDC80	2.36073e-19	-2.36623	0.238	0.787	5.44172e-15	F1
HLA-DRA	3.68587e-19	0.455705	0.832	0.233	8.49629e-15	F1
LTBP4	5.10573e-19	-1.34289	0.515	0.913	1.17692e-14	F1
TNFAIP3	1.02286e-18	0.632336	0.723	0.153	2.3578e-14	F1
GSTM5	1.15355e-18	-1.0706	0.04	0.613	2.65905e-14	F1
NPY	1.35064e-18	1.16692	0.782	0.18	3.11336e-14	F1
C1R	1.44331e-18	-1.17399	0.406	0.92	3.32698e-14	F1
COL14A1	1.58087e-18	-1.65256	0.069	0.653	3.64406e-14	F1
RARRES2	2.50206e-18	-1.45807	0.436	0.9	5.76751e-14	F1
EMILIN1	2.50723e-18	-1.22345	0.04	0.6	5.77941e-14	F1
SEPT11	2.79293e-18	-0.934185	0.04	0.613	6.43799e-14	F1
OGN	3.07945e-18	-1.63451	0.03	0.58	7.09843e-14	F1
MATN2	3.60544e-18	-1.22886	0.129	0.72	8.31089e-14	F1
LGALS1	4.06073e-18	-1.17	0.683	0.953	9.36039e-14	F1
SPINT2	4.50843e-18	0.672303	0.713	0.167	1.03924e-13	F1
LCP1	7.25341e-18	0.696138	0.772	0.213	1.67198e-13	F1
PLTP	7.92319e-18	-1.24185	0.089	0.66	1.82637e-13	F1
CD52	8.2689e-18	0.642042	0.723	0.167	1.90606e-13	F1
MIR99AHG	8.55954e-18	-0.970583	0.129	0.747	1.97306e-13	F1
MYLK	1.98263e-17	-1.46308	0.05	0.613	4.57016e-13	F1
NENF	2.16575e-17	-1.03923	0.059	0.62	4.99228e-13	F1
ARHGDIB	2.43331e-17	0.584218	0.871	0.287	5.60902e-13	F1
CRISPLD2	3.10184e-17	-1.24309	0.267	0.82	7.15005e-13	F1
ALDH1A1	4.09369e-17	-1.1975	0.228	0.787	9.43636e-13	F1
CPE	4.57371e-17	-1.27795	0.109	0.693	1.05429e-12	F1
AZGP1	6.18207e-17	0.512393	0.545	0.067	1.42503e-12	F1
ELN	6.18695e-17	-1.12672	0.02	0.547	1.42615e-12	F1
CYBRD1	6.5126e-17	-0.885569	0.079	0.66	1.50122e-12	F1
CD74	9.12074e-17	0.535981	0.931	0.347	2.10242e-12	F1
CD81	1.02496e-16	-1.08256	0.98	0.993	2.36263e-12	F1
CNTN1	1.49927e-16	-1.03273	0.02	0.527	3.45598e-12	F1
CTSF	1.55624e-16	-0.905126	0.079	0.653	3.58729e-12	F1
TIMP3	1.60153e-16	-1.62946	0.238	0.76	3.6917e-12	F1
GAS6	1.72072e-16	-1.12265	0.089	0.647	3.96644e-12	F1
EFEMP1	1.82323e-16	-1.54487	0.089	0.613	4.20273e-12	F1
MMP23B	1.87954e-16	-1.32092	0.03	0.54	4.33252e-12	F1
SEC11C	2.44866e-16	0.684864	0.713	0.193	5.64439e-12	F1
GPM6B	2.54769e-16	-1.15925	0.198	0.747	5.87268e-12	F1
OLFML3	2.80432e-16	-0.909583	0.149	0.727	6.46424e-12	F1
IGFBP7	2.85842e-16	-1.07201	0.941	1	6.58895e-12	F1
COL3A1	3.30985e-16	-1.69243	0.238	0.78	7.62954e-12	F1
FXYD6	3.5472e-16	-1.10615	0.149	0.7	8.17665e-12	F1
TFPI	4.2111e-16	-0.968185	0.099	0.667	9.707e-12	F1
BMP5	4.36677e-16	-1.17458	0.01	0.507	1.00658e-11	F1
LSAMP	5.08983e-16	-0.941455	0.059	0.593	1.17326e-11	F1
DPT	5.21524e-16	-1.53773	0.04	0.54	1.20216e-11	F1
FXYD1	9.17331e-16	-1.64772	0.069	0.58	2.11454e-11	F1
ISL1	9.84485e-16	-0.777316	0.04	0.553	2.26934e-11	F1
PAGE4	1.11605e-15	-2.76674	0.089	0.567	2.5726e-11	F1
PLPP3	1.14331e-15	-1.38733	0.198	0.74	2.63544e-11	F1
SRD5A2	1.20608e-15	-0.920641	0.02	0.513	2.78013e-11	F1
IGFBP5	1.28455e-15	-1.66794	0.515	0.9	2.96102e-11	F1
CXCL12	1.59731e-15	-0.916508	0.079	0.627	3.68197e-11	F1
FN1	1.60872e-15	-1.46861	0.089	0.607	3.70826e-11	F1
TCF21	1.76125e-15	-1.5508	0.218	0.747	4.05985e-11	F1
MGP	1.89643e-15	-1.5881	0.713	0.94	4.37147e-11	F1
PODN	2.02546e-15	-0.974463	0.04	0.54	4.66888e-11	F1
C7	2.02824e-15	-2.28527	0.149	0.627	4.6753e-11	F1
SELENOP	2.36522e-15	-1.18742	0.287	0.813	5.45208e-11	F1
CLDN4	2.6678e-15	0.525378	0.495	0.06	6.14955e-11	F1
NFIC	3.18472e-15	-1.03661	0.277	0.833	7.34111e-11	F1
SMOC1	3.19653e-15	-1.61017	0.02	0.487	7.36833e-11	F1
MEG3	3.50339e-15	-0.984761	0.198	0.76	8.07566e-11	F1
MORF4L2	3.58964e-15	-0.852794	0.109	0.66	8.27449e-11	F1
TSTD1	3.6806e-15	0.570607	0.515	0.073	8.48415e-11	F1
LGALS3BP	3.78019e-15	-1.13739	0.188	0.727	8.71373e-11	F1
PGF	4.92793e-15	-1.23117	0.05	0.54	1.13594e-10	F1
DKK3	4.97078e-15	-0.907166	0.129	0.687	1.14581e-10	F1
PLD3	7.08054e-15	-0.999928	0.109	0.653	1.63214e-10	F1
MDK	7.14889e-15	-1.78694	0.149	0.647	1.64789e-10	F1
PCOLCE2	7.27454e-15	-1.25464	0.02	0.48	1.67685e-10	F1
ALDH1A3	9.2734e-15	-0.941292	0.139	0.68	2.13761e-10	F1
IL6ST	9.61802e-15	-0.973178	0.178	0.733	2.21705e-10	F1
PLXDC2	1.01079e-14	-0.900897	0.069	0.58	2.32997e-10	F1
IFI6	1.26276e-14	-1.12672	0.03	0.5	2.91079e-10	F1
EPHA3	1.28448e-14	-0.974023	0.109	0.647	2.96085e-10	F1
SPOCK3	1.40456e-14	-1.55093	0.099	0.573	3.23766e-10	F1
PDE5A	1.44513e-14	-0.777749	0.069	0.587	3.33116e-10	F1
CALD1	1.46408e-14	-1.09173	0.495	0.907	3.37486e-10	F1
RAMP2	1.47877e-14	-0.943272	0.01	0.467	3.40871e-10	F1
PDGFRA	1.49704e-14	-0.851458	0.119	0.66	3.45083e-10	F1
AR	1.55199e-14	-0.954308	0.139	0.687	3.5775e-10	F1
NDNF	1.5805e-14	-0.819852	0.05	0.54	3.64321e-10	F1
LRRFIP1	1.63192e-14	0.543126	0.851	0.327	3.76174e-10	F1
NELL2	1.81232e-14	-1.31877	0.02	0.473	4.17758e-10	F1
TENT5A	2.02011e-14	-0.876852	0.099	0.64	4.65656e-10	F1
FCGRT	2.0529e-14	-0.794614	0.129	0.7	4.73213e-10	F1
CFD	2.34481e-14	-2.87307	0.535	0.867	5.40503e-10	F1
PCDH10	2.53481e-14	-1.08719	0.02	0.467	5.84299e-10	F1
CERCAM	2.71487e-14	-0.651785	0.01	0.46	6.25806e-10	F1
ANGPT1	2.7234e-14	-0.982844	0.03	0.493	6.27771e-10	F1
F10	3.20673e-14	-1.04191	0.089	0.58	7.39182e-10	F1
CSRP1	3.35183e-14	-0.825746	0.119	0.653	7.72631e-10	F1
GPX8	3.62394e-14	-0.625535	0.01	0.453	8.35354e-10	F1
TMEM98	3.7392e-14	-0.776412	0.04	0.527	8.61922e-10	F1
EDNRA	4.13139e-14	-0.768195	0.01	0.447	9.52327e-10	F1
AKAP12	4.61548e-14	-0.993522	0.267	0.82	1.06391e-09	F1
S100A6	4.81346e-14	-0.917847	0.99	0.987	1.10955e-09	F1
HTRA1	6.0388e-14	-0.839155	0.119	0.653	1.392e-09	F1
HSPB6	6.84662e-14	-0.99574	0.168	0.707	1.57821e-09	F1
CLEC11A	7.201e-14	-0.926661	0.089	0.6	1.6599e-09	F1
ATRAID	7.20502e-14	-0.768195	0.109	0.647	1.66083e-09	F1
PEBP1	9.47385e-14	-0.788742	0.941	0.947	2.18382e-09	F1
NBL1	1.10467e-13	-0.888824	0.287	0.88	2.54637e-09	F1
NUCB2	1.16022e-13	-0.923788	0.099	0.593	2.67442e-09	F1
VAMP8	1.27031e-13	0.516836	0.505	0.087	2.9282e-09	F1
FBLN2	1.34343e-13	-1.06602	0.109	0.593	3.09673e-09	F1
CES1	1.35631e-13	-1.23675	0.05	0.5	3.12643e-09	F1
VAMP5	1.39533e-13	-0.864674	0.059	0.527	3.21637e-09	F1
CFH	1.62409e-13	-0.821194	0.099	0.613	3.7437e-09	F1
AMD1	1.69633e-13	0.801091	0.95	0.48	3.91021e-09	F1
MMP2	1.7224e-13	-1.12273	0.257	0.753	3.97032e-09	F1
HLA-DRB1	1.94466e-13	0.471692	0.495	0.08	4.48263e-09	F1
RAB34	2.32918e-13	-0.693304	0.139	0.68	5.36898e-09	F1
TXNDC15	2.79909e-13	-0.617696	0.02	0.447	6.45219e-09	F1
TCEAL4	2.96376e-13	-1.1122	0.327	0.753	6.83177e-09	F1
FGFR1	3.00222e-13	-0.744698	0.119	0.64	6.92042e-09	F1
FBN1	3.16442e-13	-0.818435	0.109	0.607	7.2943e-09	F1
PCDH18	3.40252e-13	-0.685733	0.03	0.473	7.84314e-09	F1
NFIA	3.59042e-13	-1.01135	0.208	0.707	8.27627e-09	F1
ZCCHC24	3.63259e-13	-0.715101	0.089	0.567	8.37348e-09	F1
EID1	3.66146e-13	-0.780094	0.921	0.947	8.44002e-09	F1
CHID1	3.78859e-13	-0.653658	0.04	0.493	8.73307e-09	F1
CD9	3.93455e-13	0.639446	0.941	0.4	9.06953e-09	F1
SLF2	4.31241e-13	-0.65926	0.03	0.467	9.94054e-09	F1
MEIS2	4.34493e-13	-0.869434	0.129	0.647	1.00155e-08	F1
BMP4	5.20989e-13	-0.64543	0.099	0.607	1.20093e-08	F1
ERH	5.48829e-13	-0.642387	0.099	0.607	1.26511e-08	F1
MFGE8	5.88658e-13	-0.771785	0.129	0.647	1.35692e-08	F1
ADGRA2	6.38322e-13	-0.659469	0.03	0.46	1.4714e-08	F1
SOX4	6.50778e-13	-1.23058	0.109	0.58	1.50011e-08	F1
COX7A1	7.27232e-13	-0.736821	0.069	0.547	1.67634e-08	F1
ADD1	8.03644e-13	-0.542161	0.069	0.547	1.85248e-08	F1
CTSL	8.24026e-13	-0.648317	0.059	0.527	1.89946e-08	F1
BST2	8.35028e-13	-1.3062	0.178	0.64	1.92482e-08	F1
REL	8.43709e-13	0.528261	0.792	0.273	1.94483e-08	F1
ISLR	8.62286e-13	-0.660072	0.079	0.567	1.98765e-08	F1
ECM1	9.13881e-13	-0.851802	0.099	0.573	2.10659e-08	F1
HIC1	9.23436e-13	-0.671366	0.059	0.52	2.12861e-08	F1
BSG	9.28955e-13	-0.788024	0.168	0.707	2.14133e-08	F1
OMD	9.95516e-13	-0.678072	0	0.393	2.29476e-08	F1
BDH2	1.00736e-12	-0.653608	0.05	0.5	2.32207e-08	F1
PTGDS	1.03749e-12	-3.67243	0.475	0.793	2.39152e-08	F1
APOD	1.04588e-12	-2.00982	0.446	0.893	2.41086e-08	F1
CCND2	1.19272e-12	-0.736448	0.158	0.693	2.74934e-08	F1
PTEN	1.2403e-12	-0.9313	0.129	0.633	2.85903e-08	F1
CD63	1.33886e-12	-0.832714	0.98	0.993	3.0862e-08	F1
PALLD	1.37862e-12	-0.818435	0.158	0.673	3.17785e-08	F1
TPST1	1.44979e-12	-0.635844	0.01	0.413	3.34191e-08	F1
ANXA2	1.59361e-12	-0.81342	0.851	0.887	3.67343e-08	F1
AC078864.2	1.84392e-12	-0.675149	0.02	0.427	4.25043e-08	F1
MKX	1.9077e-12	-0.507395	0.02	0.433	4.39744e-08	F1
EPS8	1.93398e-12	-0.571225	0.059	0.513	4.45802e-08	F1
CNTN4	2.1146e-12	-0.649783	0.01	0.407	4.87437e-08	F1
ISCU	2.45937e-12	-0.699	0.158	0.687	5.6691e-08	F1
NR2F1	2.4654e-12	-0.95214	0.554	0.887	5.68299e-08	F1
APCDD1	2.48762e-12	-0.833783	0.109	0.593	5.7342e-08	F1
CPQ	2.62728e-12	-0.697044	0.089	0.58	6.05614e-08	F1
PRKAR2B	3.1874e-12	-0.583344	0.04	0.467	7.34727e-08	F1
CAVIN3	3.38437e-12	-0.665769	0.109	0.6	7.80131e-08	F1
SSB	3.46925e-12	-0.602929	0.099	0.6	7.99698e-08	F1
ESD	3.71793e-12	-0.571932	0.099	0.573	8.57019e-08	F1
PGM5	4.19158e-12	-0.717638	0.01	0.4	9.662e-08	F1
NPTN	4.22116e-12	-0.494981	0.069	0.533	9.7302e-08	F1
ITM2B	4.22131e-12	-0.679849	0.99	1	9.73053e-08	F1
ATP6AP2	4.32845e-12	-0.593929	0.119	0.633	9.97751e-08	F1
PLEKHA5	4.62443e-12	-0.784568	0.188	0.72	1.06598e-07	F1
CHRDL1	4.63107e-12	-0.996265	0.02	0.42	1.06751e-07	F1
C6orf48	4.77556e-12	-0.622038	0.059	0.507	1.10081e-07	F1
HTRA3	4.79547e-12	-0.59773	0	0.373	1.1054e-07	F1
LTBP3	4.84961e-12	-0.818035	0.129	0.593	1.11788e-07	F1
HCG11	4.92049e-12	-0.572081	0	0.373	1.13422e-07	F1
EPHA7	5.64041e-12	-0.701066	0.04	0.46	1.30017e-07	F1
RBPMS	6.35983e-12	-0.549687	0.05	0.48	1.466e-07	F1
HTATSF1	6.42382e-12	-0.608035	0.04	0.46	1.48075e-07	F1
FBLN5	6.79434e-12	-0.58822	0.05	0.48	1.56616e-07	F1
MXRA7	6.9716e-12	-0.772467	0.178	0.673	1.60702e-07	F1
STK17B	7.43887e-12	0.619517	0.535	0.133	1.71474e-07	F1
PRKCA	8.07837e-12	-0.628899	0.069	0.513	1.86214e-07	F1
KAZALD1	8.74142e-12	-0.610385	0	0.367	2.01498e-07	F1
LRPAP1	9.26159e-12	-0.666432	0.158	0.66	2.13489e-07	F1
WNT2	9.50808e-12	-0.713696	0	0.367	2.19171e-07	F1
CTSK	9.72826e-12	-0.715697	0.099	0.56	2.24246e-07	F1
GINM1	9.80391e-12	-0.578037	0.079	0.547	2.2599e-07	F1
TERF2IP	1.00761e-11	-0.627619	0.099	0.567	2.32263e-07	F1
MFAP2	1.02563e-11	-0.642122	0.04	0.44	2.36418e-07	F1
C9orf3	1.03133e-11	-0.667433	0.109	0.58	2.37732e-07	F1
NRK	1.04218e-11	-0.649893	0.02	0.407	2.40233e-07	F1
PDGFC	1.0819e-11	-0.618663	0.04	0.44	2.49388e-07	F1
G0S2	1.16148e-11	-0.947424	0.089	0.533	2.67733e-07	F1
SPART	1.23351e-11	-0.605243	0.129	0.613	2.84336e-07	F1
CALU	1.28284e-11	-0.693412	0.079	0.52	2.95707e-07	F1
RPRM	1.31684e-11	-0.718281	0.02	0.407	3.03545e-07	F1
SERPINE2	1.34057e-11	-0.884133	0.04	0.447	3.09015e-07	F1
RBP1	1.38626e-11	-0.80008	0.099	0.54	3.19546e-07	F1
DPYSL3	1.46634e-11	-0.558341	0.059	0.5	3.38005e-07	F1
SYNGR1	1.55901e-11	-0.553221	0.02	0.407	3.59367e-07	F1
CGNL1	1.95496e-11	-0.749047	0.099	0.547	4.50638e-07	F1
CRYBG3	2.07015e-11	-0.583344	0.03	0.427	4.77191e-07	F1
FKBP10	2.12075e-11	-0.619577	0.04	0.44	4.88854e-07	F1
CBX6	2.14824e-11	-0.50805	0.059	0.487	4.95192e-07	F1
RBFOX2	2.16554e-11	-0.655274	0.089	0.52	4.99179e-07	F1
GCSH	2.25156e-11	-0.591946	0.04	0.433	5.19007e-07	F1
OS9	2.35148e-11	-0.530479	0.069	0.507	5.4204e-07	F1
CHPF	2.4282e-11	-0.635422	0.04	0.447	5.59724e-07	F1
SETD5	2.5287e-11	-0.593139	0.02	0.393	5.8289e-07	F1
NFIX	2.66256e-11	-0.709501	0.188	0.72	6.13746e-07	F1
ACTN1	2.6652e-11	-0.624564	0.02	0.4	6.14354e-07	F1
FLRT2	2.69713e-11	-0.715147	0.02	0.393	6.21715e-07	F1
THSD7A	2.7833e-11	-0.625535	0.02	0.387	6.41578e-07	F1
NLRP1	2.99007e-11	-0.585366	0.079	0.52	6.89242e-07	F1
CASC4	3.2839e-11	-0.609965	0.069	0.5	7.56972e-07	F1
SSPN	3.29317e-11	-0.877156	0.208	0.68	7.59108e-07	F1
SYNE2	3.34528e-11	0.744637	0.653	0.227	7.71119e-07	F1
SLC16A2	3.42518e-11	-0.47042	0.01	0.373	7.89539e-07	F1
TMED10	3.46007e-11	-0.583721	0.079	0.52	7.9758e-07	F1
WASF2	3.49391e-11	-0.55806	0.119	0.587	8.05381e-07	F1
DUT	3.51164e-11	-0.634375	0.109	0.567	8.09467e-07	F1
SUMO2	3.58533e-11	-0.59145	0.98	0.96	8.26455e-07	F1
CHD9	3.60392e-11	-0.627806	0.178	0.687	8.3074e-07	F1
DBP	3.66939e-11	-0.657834	0.01	0.367	8.45831e-07	F1
FKBP7	3.71581e-11	-0.509392	0.05	0.46	8.56532e-07	F1
RHOJ	3.79999e-11	-0.480923	0.03	0.413	8.75935e-07	F1
ITGB1	3.90719e-11	-0.616763	0.871	0.913	9.00647e-07	F1
CTSB	4.02833e-11	-0.666697	0.198	0.713	9.28571e-07	F1
ATP6V1F	4.11835e-11	-0.447167	0.059	0.487	9.49322e-07	F1
COPZ2	4.11917e-11	-0.560922	0.04	0.433	9.49511e-07	F1
SMARCA1	4.5754e-11	-0.698694	0.109	0.56	1.05467e-06	F1
FAM162A	4.64406e-11	-0.549449	0.059	0.48	1.0705e-06	F1
SCRG1	4.79203e-11	-0.879706	0	0.347	1.10461e-06	F1
SMARCE1	5.19178e-11	-0.507395	0.02	0.393	1.19676e-06	F1
OSR2	5.1991e-11	-0.519278	0.129	0.62	1.19844e-06	F1
DDR2	5.28807e-11	-0.540814	0.129	0.613	1.21895e-06	F1
BEX3	5.36955e-11	-0.744435	0.208	0.713	1.23773e-06	F1
CDKN1C	5.53374e-11	-0.753489	0.099	0.547	1.27558e-06	F1
TPM2	5.5512e-11	-0.937734	0.248	0.707	1.27961e-06	F1
PRCP	5.80203e-11	-0.519995	0.03	0.413	1.33743e-06	F1
NDRG2	5.84507e-11	-0.689037	0.139	0.607	1.34735e-06	F1
CAMK2N1	6.2722e-11	-0.77203	0.208	0.707	1.4458e-06	F1
TMCO1	6.4864e-11	-0.532486	0.109	0.567	1.49518e-06	F1
RAB14	6.73965e-11	-0.518293	0.079	0.5	1.55356e-06	F1
ANTXR2	6.83599e-11	-0.720498	0.089	0.52	1.57577e-06	F1
OLFML1	7.31452e-11	-0.580702	0.02	0.38	1.68607e-06	F1
MAP1B	7.50904e-11	-0.960817	0.188	0.66	1.73091e-06	F1
LAPTM4A	7.55661e-11	-0.676405	0.851	0.94	1.74187e-06	F1
RHOBTB3	7.77846e-11	-0.67732	0.099	0.54	1.79301e-06	F1
C1QL1	8.13411e-11	-0.905608	0	0.34	1.87499e-06	F1
RBBP7	8.3396e-11	-0.656259	0.119	0.58	1.92236e-06	F1
MTPN	8.37317e-11	-0.558986	0.089	0.547	1.9301e-06	F1
FAM107A	8.43751e-11	-0.50305	0.02	0.38	1.94493e-06	F1
EVA1B	8.61668e-11	-0.588939	0.099	0.54	1.98623e-06	F1
SRI	8.9478e-11	-0.567875	0.099	0.56	2.06256e-06	F1
FOXC1	8.9713e-11	-0.594816	0.03	0.4	2.06797e-06	F1
LAMB1	9.01255e-11	-0.521315	0.05	0.44	2.07748e-06	F1
RND3	9.66035e-11	-0.856605	0.238	0.707	2.22681e-06	F1
WLS	1.02912e-10	-0.512219	0.03	0.407	2.37222e-06	F1
MT-CO1	1.0348e-10	0.611511	1	1	2.38531e-06	F1
COL5A1	1.05847e-10	-0.585187	0.079	0.487	2.43988e-06	F1
S1PR3	1.09048e-10	-0.634977	0.05	0.433	2.51366e-06	F1
JAZF1	1.14823e-10	-0.566896	0.05	0.433	2.64678e-06	F1
TEAD1	1.15538e-10	-0.556026	0.03	0.4	2.66326e-06	F1
UBE2G2	1.20466e-10	-0.519374	0	0.333	2.77686e-06	F1
DNAJC1	1.2071e-10	-0.869965	0.139	0.587	2.78248e-06	F1
GSTM3	1.28015e-10	-0.609371	0.139	0.613	2.95086e-06	F1
YIPF3	1.30242e-10	-0.522905	0.05	0.44	3.00222e-06	F1
TIMP2	1.3482e-10	-0.700379	0.297	0.82	3.10773e-06	F1
HNRNPH3	1.41572e-10	-0.599318	0.129	0.573	3.26338e-06	F1
SCPEP1	1.51157e-10	-0.536308	0.05	0.447	3.48432e-06	F1
DYNLT1	1.5453e-10	-0.558291	0.02	0.38	3.56208e-06	F1
MYH10	1.56985e-10	-0.526254	0.02	0.38	3.61865e-06	F1
DPP7	1.58642e-10	-0.451419	0.079	0.507	3.65686e-06	F1
MAGED2	1.59137e-10	-0.89334	0.149	0.587	3.66826e-06	F1
SULF1	1.69508e-10	-0.634507	0.04	0.407	3.90734e-06	F1
IGFBP2	1.73716e-10	-1.10947	0.297	0.767	4.00432e-06	F1
MGST1	1.81151e-10	-0.657307	0.158	0.627	4.17571e-06	F1
RBMS3	1.86383e-10	-0.480417	0.089	0.513	4.2963e-06	F1
GLG1	1.88996e-10	-0.480377	0.099	0.547	4.35654e-06	F1
LRP1	1.9767e-10	-0.652936	0.208	0.747	4.55649e-06	F1
TMEM230	2.08588e-10	-0.531272	0.069	0.48	4.80817e-06	F1
TMEM14C	2.09846e-10	-0.468921	0.129	0.6	4.83717e-06	F1
SDC2	2.10103e-10	-0.539951	0.05	0.433	4.84309e-06	F1
TUFM	2.13889e-10	-0.470869	0.069	0.473	4.93036e-06	F1
WDR60	2.15856e-10	-0.529853	0.02	0.367	4.9757e-06	F1
FOXP1	2.21677e-10	0.516668	0.752	0.313	5.10987e-06	F1
SCARB2	2.31621e-10	-0.654625	0.129	0.6	5.33909e-06	F1
GPR161	2.35523e-10	-0.45611	0.04	0.4	5.42903e-06	F1
PID1	2.41494e-10	-0.513224	0.069	0.473	5.56667e-06	F1
EMP3	2.54265e-10	-0.773347	0.257	0.753	5.86107e-06	F1
TSPAN4	2.60294e-10	-0.487425	0.119	0.58	6.00005e-06	F1
PPIB	2.66962e-10	-0.507395	0.96	0.973	6.15375e-06	F1
KANK2	2.73711e-10	-0.641312	0.168	0.653	6.30931e-06	F1
GYPC	2.84625e-10	-0.483841	0.099	0.533	6.5609e-06	F1
CCND1	2.88042e-10	-0.710963	0.05	0.427	6.63965e-06	F1
HSD11B1	2.92079e-10	-0.842744	0.02	0.367	6.73272e-06	F1
BEX4	2.93039e-10	-0.536308	0.05	0.433	6.75485e-06	F1
LINC01082	3.03317e-10	-0.551383	0.01	0.34	6.99176e-06	F1
TOR1AIP2	3.07202e-10	-0.423656	0.069	0.473	7.08131e-06	F1
EIF3I	3.08186e-10	-0.543953	0.069	0.473	7.10399e-06	F1
VSTM4	3.20288e-10	-0.581396	0.079	0.473	7.38295e-06	F1
AEBP1	3.25197e-10	-0.740362	0.267	0.76	7.49611e-06	F1
TRHDE	3.25853e-10	-0.471621	0	0.32	7.51123e-06	F1
ADH5	3.26458e-10	-0.485536	0.099	0.52	7.52518e-06	F1
SCAND1	3.31207e-10	-0.574998	0.059	0.44	7.63464e-06	F1
CCNB1IP1	3.4018e-10	-0.435877	0.03	0.393	7.84149e-06	F1
NFIB	3.47833e-10	-0.774951	0.05	0.407	8.0179e-06	F1
EAPP	3.53513e-10	-0.394346	0.059	0.46	8.14882e-06	F1
NR2F2	3.54985e-10	-0.891394	0.297	0.773	8.18277e-06	F1
SPTBN1	3.62723e-10	-0.797888	0.238	0.727	8.36113e-06	F1
SMC3	3.75627e-10	-0.376063	0.059	0.46	8.65857e-06	F1
RTL8C	4.14892e-10	-0.491515	0.079	0.487	9.56368e-06	F1
TTC14	4.24439e-10	-0.435493	0.05	0.433	9.78374e-06	F1
FAM200B	4.3448e-10	-0.416569	0.05	0.433	1.00152e-05	F1
PGRMC2	4.43441e-10	-0.528077	0.05	0.42	1.02218e-05	F1
PSMB5	4.51038e-10	-0.429393	0.04	0.413	1.03969e-05	F1
HIF3A	4.57039e-10	-0.574098	0.04	0.4	1.05352e-05	F1
LAMTOR1	4.575e-10	-0.539675	0.03	0.38	1.05458e-05	F1
DIO3OS	4.67478e-10	-0.502149	0.059	0.447	1.07758e-05	F1
LAPTM4B	4.73307e-10	-0.435707	0.05	0.427	1.09102e-05	F1
SELENOM	4.78842e-10	-0.692945	0.307	0.793	1.10378e-05	F1
VEGFB	5.0537e-10	-0.52215	0.089	0.507	1.16493e-05	F1
WWTR1	5.10644e-10	-0.491515	0.089	0.493	1.17709e-05	F1
MAGEH1	5.13291e-10	-0.448933	0.03	0.387	1.18319e-05	F1
AL078639.1	5.18188e-10	-0.443607	0	0.313	1.19448e-05	F1
NID1	5.20686e-10	-0.540676	0.03	0.373	1.20023e-05	F1
RBP4	5.22215e-10	-0.799504	0.01	0.34	1.20376e-05	F1
ADGRL2	5.56601e-10	-0.542851	0.05	0.413	1.28302e-05	F1
RCN2	5.78019e-10	-0.481649	0.089	0.5	1.33239e-05	F1
YIPF4	5.89178e-10	-0.500359	0.069	0.46	1.35811e-05	F1
ANXA4	5.99216e-10	-0.626193	0.109	0.527	1.38125e-05	F1
COL13A1	6.11551e-10	-0.628297	0.069	0.447	1.40969e-05	F1
FZD3	6.12234e-10	-0.442939	0.02	0.36	1.41126e-05	F1
ZEB1	6.24709e-10	-0.541868	0.05	0.413	1.44002e-05	F1
EFEMP2	6.28546e-10	-0.605072	0.149	0.6	1.44886e-05	F1
TSHZ2	6.29122e-10	-0.461102	0.089	0.513	1.45019e-05	F1
KIDINS220	6.36688e-10	-0.508619	0.079	0.48	1.46763e-05	F1
OSTC	6.38989e-10	-0.401378	0.079	0.5	1.47293e-05	F1
GADD45B	6.49775e-10	0.496966	0.96	0.467	1.4978e-05	F1
PRNP	6.74218e-10	-0.672905	0.178	0.653	1.55414e-05	F1
ZNF638	7.03648e-10	-0.572133	0.079	0.473	1.62198e-05	F1
TMEM100	7.09979e-10	-0.692427	0.089	0.487	1.63657e-05	F1
S1PR2	7.20225e-10	-0.380005	0.01	0.333	1.66019e-05	F1
ATRNL1	7.43026e-10	-0.443332	0.01	0.333	1.71275e-05	F1
CTSH	7.44699e-10	-0.677969	0.05	0.42	1.71661e-05	F1
VKORC1	7.4643e-10	-0.531146	0.089	0.5	1.7206e-05	F1
EMP2	7.51e-10	-0.483103	0.139	0.593	1.73113e-05	F1
TBX3	7.51143e-10	-0.726659	0.218	0.693	1.73146e-05	F1
FKBP8	7.6876e-10	-0.508537	0.109	0.54	1.77207e-05	F1
COL16A1	8.26756e-10	-0.543905	0.069	0.453	1.90575e-05	F1
RGS1	8.34826e-10	0.448351	0.366	0.06	1.92436e-05	F1
TCN2	8.53888e-10	-0.429393	0	0.307	1.9683e-05	F1
SLC25A36	8.6213e-10	-0.419269	0.119	0.573	1.9873e-05	F1
TRAPPC2L	8.65562e-10	-0.50305	0.01	0.333	1.99521e-05	F1
KLF6	8.72412e-10	0.522244	0.931	0.427	2.011e-05	F1
GNPDA2	8.88379e-10	-0.450661	0	0.307	2.0478e-05	F1
TPM3	8.90185e-10	0.431843	0.851	0.407	2.05197e-05	F1
TNS1	8.98826e-10	-0.482832	0.03	0.367	2.07188e-05	F1
ENAH	9.53342e-10	-0.62126	0.059	0.427	2.19755e-05	F1
FRMD6	9.94125e-10	-0.564653	0.05	0.413	2.29156e-05	F1
NUCB1	1.00055e-09	-0.435293	0.069	0.46	2.30637e-05	F1
MEIS1	1.03045e-09	-0.499782	0.05	0.407	2.37529e-05	F1
COL15A1	1.03323e-09	-0.682734	0.05	0.407	2.3817e-05	F1
TMEM45A	1.03787e-09	-0.408831	0.02	0.353	2.39239e-05	F1
MMP14	1.06385e-09	-0.468563	0.05	0.407	2.45229e-05	F1
GSTP1	1.07318e-09	-0.57914	0.921	0.94	2.4738e-05	F1
DCTN3	1.07565e-09	-0.44688	0.079	0.48	2.47947e-05	F1
LAGE3	1.08558e-09	-0.42244	0.02	0.347	2.50237e-05	F1
CRTAP	1.08964e-09	-0.601639	0.129	0.567	2.51173e-05	F1
EIF2AK2	1.10316e-09	-0.506797	0.109	0.52	2.54289e-05	F1
TRIP6	1.11571e-09	-0.416569	0.05	0.42	2.57182e-05	F1
MYL6B	1.14302e-09	-0.422995	0.05	0.42	2.63477e-05	F1
SLC25A5	1.14307e-09	0.50862	0.733	0.313	2.63488e-05	F1
STOM	1.14827e-09	-0.535892	0.089	0.493	2.64689e-05	F1
ARL1	1.18868e-09	-0.429393	0.079	0.487	2.74002e-05	F1
PDGFRB	1.19277e-09	-0.543284	0.129	0.56	2.74946e-05	F1
CYB5R3	1.23986e-09	-0.523461	0.149	0.6	2.85801e-05	F1
MLEC	1.25028e-09	-0.516154	0.059	0.44	2.88201e-05	F1
EPB41L2	1.26828e-09	-0.497411	0.129	0.573	2.9235e-05	F1
PHLDB1	1.28732e-09	-0.560096	0.059	0.433	2.9674e-05	F1
TSPAN3	1.30486e-09	-0.514911	0.089	0.507	3.00784e-05	F1
ARF4	1.35273e-09	-0.439043	0.149	0.613	3.11819e-05	F1
LEPROT	1.35875e-09	-0.522217	0.178	0.647	3.13205e-05	F1
ACYP1	1.38162e-09	-0.415037	0	0.3	3.18476e-05	F1
RSF1	1.41587e-09	-0.482635	0.119	0.54	3.26372e-05	F1
SH3BGRL3	1.43699e-09	0.408689	0.941	0.5	3.3124e-05	F1
KLF9	1.5497e-09	-0.543516	0.178	0.647	3.57222e-05	F1
SEC62	1.60684e-09	-0.550772	0.95	0.98	3.70393e-05	F1
TNFSF12	1.62651e-09	-0.491857	0.04	0.393	3.74926e-05	F1
OSBPL9	1.64383e-09	-0.534026	0.059	0.42	3.7892e-05	F1
RTRAF	1.66891e-09	-0.493009	0.079	0.467	3.847e-05	F1
SH3PXD2A	1.68748e-09	-0.429393	0.04	0.393	3.8898e-05	F1
TGFB3	1.68939e-09	-0.708252	0.099	0.5	3.89421e-05	F1
IFIT1	1.69452e-09	-0.469657	0.02	0.347	3.90603e-05	F1
MSRB2	1.70367e-09	-0.516198	0.089	0.493	3.92712e-05	F1
C1orf54	1.72059e-09	-0.45636	0.02	0.347	3.96613e-05	F1
LAMP2	1.81083e-09	-0.591413	0.079	0.453	4.17413e-05	F1
BICC1	1.88438e-09	-0.460689	0.059	0.427	4.34369e-05	F1
TWIST2	1.97594e-09	-0.462408	0.03	0.367	4.55475e-05	F1
KHDRBS1	1.99647e-09	-0.439809	0.129	0.567	4.60207e-05	F1
CDC42BPA	2.12629e-09	-0.501054	0.04	0.38	4.9013e-05	F1
SLC2A3	2.16014e-09	0.772997	0.881	0.453	4.97934e-05	F1
TUBB	2.17726e-09	-0.624788	0.109	0.513	5.0188e-05	F1
H2AFJ	2.22766e-09	0.576733	0.832	0.413	5.13497e-05	F1
PPP2CB	2.2523e-09	-0.471917	0.069	0.433	5.19177e-05	F1
FOSB	2.27049e-09	0.785172	0.99	0.667	5.23371e-05	F1
APOE	2.27674e-09	-2.50112	0.01	0.313	5.24812e-05	F1
SDHD	2.37953e-09	-0.452852	0.079	0.46	5.48506e-05	F1
PCNP	2.39902e-09	-0.516856	0.059	0.433	5.52997e-05	F1
TACC1	2.42801e-09	-0.487607	0.188	0.673	5.59681e-05	F1
TRPS1	2.455e-09	-0.585366	0.089	0.48	5.65902e-05	F1
C1QTNF7	2.48809e-09	-0.443607	0	0.293	5.7353e-05	F1
NUDT10	2.57644e-09	-0.539366	0	0.293	5.93896e-05	F1
QSOX1	2.59611e-09	-0.498555	0.05	0.4	5.9843e-05	F1
SEC31A	2.75892e-09	-0.578256	0.129	0.54	6.35958e-05	F1
NR4A2	2.93438e-09	0.355179	0.851	0.38	6.76403e-05	F1
COL4A4	2.93493e-09	-0.48186	0.02	0.34	6.76531e-05	F1
SETBP1	2.93876e-09	-0.461814	0.099	0.5	6.77414e-05	F1
MLF2	2.98714e-09	-0.411691	0.059	0.433	6.88566e-05	F1
PMP22	2.98884e-09	-0.433785	0.168	0.653	6.88959e-05	F1
ANG	3.05549e-09	-0.402426	0.02	0.34	7.04322e-05	F1
DNAJA2	3.11045e-09	-0.435936	0.04	0.373	7.1699e-05	F1
FKBP9	3.11954e-09	-0.449857	0.02	0.333	7.19085e-05	F1
RYK	3.18562e-09	-0.489934	0.02	0.333	7.34318e-05	F1
OSBPL8	3.22602e-09	-0.472142	0.109	0.52	7.4363e-05	F1
ARHGAP10	3.24121e-09	-0.441993	0.059	0.42	7.47132e-05	F1
KDELR1	3.24185e-09	-0.501744	0.198	0.693	7.47279e-05	F1
RCN1	3.24972e-09	-0.521839	0.129	0.547	7.49093e-05	F1
FAM20C	3.31444e-09	-0.44269	0.03	0.36	7.64011e-05	F1
CD46	3.35155e-09	0.508143	0.832	0.433	7.72567e-05	F1
CCS	3.35819e-09	-0.415972	0.04	0.367	7.74095e-05	F1
CPVL	3.38877e-09	-0.47499	0.03	0.36	7.81146e-05	F1
MXRA5	3.43195e-09	-0.63996	0.03	0.347	7.91099e-05	F1
GOLIM4	3.47528e-09	-0.565855	0.089	0.48	8.01087e-05	F1
ADD3	3.56707e-09	-0.622588	0.208	0.653	8.22246e-05	F1
EPB41L4A-AS1	3.60627e-09	-0.519591	0.069	0.447	8.31281e-05	F1
PIGT	3.64644e-09	-0.394627	0.01	0.313	8.4054e-05	F1
SRPX	3.69633e-09	-0.546576	0.119	0.527	8.52042e-05	F1
RDX	3.70383e-09	-0.491232	0.109	0.52	8.53769e-05	F1
ANKRD35	3.75086e-09	-0.375454	0.03	0.36	8.64612e-05	F1
IL32	3.82383e-09	0.676285	0.762	0.327	8.81431e-05	F1
PSMC5	3.86435e-09	-0.429393	0.079	0.46	8.90771e-05	F1
PHGDH	3.90174e-09	-0.478067	0.01	0.307	8.9939e-05	F1
FASTK	3.97505e-09	-0.415037	0	0.287	9.16288e-05	F1
PKDCC	3.98114e-09	-0.449292	0.03	0.353	9.17693e-05	F1
RDH11	4.01425e-09	0.393729	0.703	0.293	9.25325e-05	F1
PRICKLE1	4.03424e-09	-0.443068	0.03	0.347	9.29932e-05	F1
FNDC3B	4.05993e-09	-0.483332	0.02	0.333	9.35855e-05	F1
DPYSL2	4.41641e-09	-0.458657	0.069	0.44	0.000101803	F1
ZBTB20	4.43864e-09	-0.657817	0.871	0.94	0.000102315	F1
CXCL13	4.49467e-09	-1.12873	0	0.287	0.000103607	F1
EIF1AX	4.55358e-09	-0.32876	0.099	0.507	0.000104965	F1
MAP3K20	4.59326e-09	-0.474481	0.079	0.467	0.000105879	F1
PGRMC1	4.76738e-09	-0.544163	0.178	0.633	0.000109893	F1
CLU	4.85299e-09	-0.274274	0.119	0.52	0.000111866	F1
GULP1	4.8584e-09	-0.362279	0.099	0.493	0.000111991	F1
BNIP3L	4.95474e-09	-0.572884	0.158	0.587	0.000114212	F1
EPHX1	5.03739e-09	-0.542692	0.149	0.58	0.000116117	F1
IGFBP4	5.08348e-09	-0.72717	0.386	0.847	0.000117179	F1
PSMB7	5.1149e-09	-0.349958	0.04	0.373	0.000117904	F1
TIA1	5.23904e-09	-0.429393	0.03	0.353	0.000120765	F1
GRINA	5.30495e-09	-0.429393	0.059	0.413	0.000122284	F1
DNAJC15	5.32249e-09	-0.45636	0.02	0.327	0.000122689	F1
TRAM1	5.3653e-09	-0.492129	0.129	0.533	0.000123676	F1
DESI2	5.54801e-09	-0.436379	0.01	0.307	0.000127887	F1
CACNA1D	5.57834e-09	-0.65706	0.05	0.393	0.000128586	F1
TRIM56	5.69596e-09	-0.528928	0.05	0.387	0.000131297	F1
RCN3	5.7137e-09	-0.459639	0.069	0.433	0.000131706	F1
DDAH2	5.86456e-09	-0.477011	0.149	0.573	0.000135184	F1
FOXF1	5.87568e-09	-0.441777	0.059	0.413	0.00013544	F1
RANBP1	6.00016e-09	-0.448252	0.059	0.407	0.00013831	F1
BORCS7	6.09764e-09	-0.415454	0.01	0.307	0.000140557	F1
CD248	6.10904e-09	-0.443199	0.01	0.307	0.00014082	F1
MAP4	6.13967e-09	-0.497873	0.109	0.513	0.000141525	F1
SOCS2	6.37723e-09	-0.54305	0.079	0.447	0.000147002	F1
SPATA6	6.4347e-09	-0.46444	0.089	0.467	0.000148326	F1
TCEA2	6.61684e-09	-0.395918	0.03	0.347	0.000152525	F1
PGM1	6.61747e-09	-0.416217	0.03	0.347	0.000152539	F1
MPZL1	6.71632e-09	-0.403858	0.059	0.407	0.000154818	F1
CTSO	6.72866e-09	-0.429393	0.03	0.34	0.000155102	F1
KDSR	6.89271e-09	-0.45324	0.059	0.413	0.000158884	F1
PKD2	6.89286e-09	-0.398232	0.069	0.427	0.000158887	F1
SCOC	6.89352e-09	-0.328991	0.059	0.42	0.000158903	F1
ASPH	7.35677e-09	-0.485775	0.139	0.553	0.000169581	F1
ATXN7L3B	7.48171e-09	-0.454928	0.04	0.367	0.000172461	F1
SERPINB6	7.50777e-09	-0.508401	0.178	0.607	0.000173062	F1
CNRIP1	7.52517e-09	-0.408831	0.02	0.327	0.000173463	F1
FERMT2	7.74439e-09	-0.418252	0.099	0.493	0.000178516	F1
ERLEC1	7.75244e-09	-0.331361	0.089	0.487	0.000178701	F1
GSTA4	7.81806e-09	-0.38317	0.04	0.367	0.000180214	F1
ARID1B	7.84174e-09	-0.480019	0.109	0.513	0.00018076	F1
CLUAP1	7.95401e-09	-0.450052	0.02	0.32	0.000183348	F1
HEBP1	8.12491e-09	-0.429393	0.05	0.387	0.000187287	F1
RBM17	8.27985e-09	-0.296126	0.04	0.367	0.000190859	F1
PTPRG	8.49331e-09	-0.469286	0.04	0.353	0.000195779	F1
MAPK10	8.6861e-09	-0.429393	0.158	0.607	0.000200223	F1
RRAS	8.75407e-09	-0.599318	0.089	0.473	0.00020179	F1
SNX9	8.79215e-09	-0.504443	0.01	0.3	0.000202668	F1
FSTL1	8.85975e-09	-0.6798	0.188	0.607	0.000204226	F1
WNT4	8.87787e-09	-0.574341	0.089	0.453	0.000204644	F1
SMARCA2	8.98201e-09	-0.535892	0.099	0.467	0.000207044	F1
RYBP	9.0485e-09	-0.391918	0.05	0.387	0.000208577	F1
CAPRIN1	9.12922e-09	-0.416793	0.05	0.387	0.000210438	F1
STUB1	9.29065e-09	-0.385954	0.059	0.413	0.000214159	F1
TUT4	9.36018e-09	-0.417805	0.079	0.447	0.000215762	F1
SBDS	9.47349e-09	-0.461814	0.149	0.58	0.000218374	F1
SNAI2	9.53978e-09	-0.418166	0.079	0.447	0.000219901	F1
RIF1	9.66762e-09	-0.429393	0.089	0.467	0.000222848	F1
FAM114A1	9.70413e-09	-0.517524	0.099	0.48	0.00022369	F1
SPIN1	9.91951e-09	-0.337029	0.089	0.473	0.000228655	F1
FAM92A	9.93116e-09	-0.480467	0.04	0.367	0.000228923	F1
TSPO	1.00688e-08	0.410143	0.802	0.393	0.000232096	F1
KIFAP3	1.02587e-08	-0.409401	0.03	0.347	0.000236473	F1
RNF114	1.05487e-08	-0.385891	0	0.273	0.000243158	F1
NCOA1	1.05964e-08	-0.39796	0.059	0.4	0.000244258	F1
BMPR2	1.0787e-08	-0.501707	0.04	0.353	0.000248652	F1
TCF12	1.08961e-08	-0.434974	0.099	0.48	0.000251166	F1
MOB1A	1.09077e-08	-0.389129	0.03	0.34	0.000251434	F1
GSTO1	1.12e-08	-0.406123	0.079	0.447	0.000258171	F1
TCTN1	1.14903e-08	-0.467528	0.05	0.38	0.000264862	F1
NDUFS4	1.17452e-08	-0.417711	0.069	0.433	0.000270739	F1
PPP1R15A	1.17793e-08	0.631845	0.96	0.567	0.000271525	F1
MRC2	1.18545e-08	-0.532486	0.139	0.533	0.000273258	F1
BANF1	1.19024e-08	-0.450609	0.129	0.527	0.000274362	F1
LAMTOR5	1.19193e-08	-0.484255	0.109	0.493	0.000274752	F1
SPON2	1.21098e-08	-0.777655	0.129	0.54	0.000279143	F1
ECM2	1.27474e-08	-0.503393	0.069	0.407	0.00029384	F1
PEF1	1.30281e-08	-0.353985	0.02	0.32	0.00030031	F1
IFITM3	1.30504e-08	-0.719495	0.851	0.953	0.000300824	F1
RHEB	1.30619e-08	-0.454484	0.05	0.38	0.000301089	F1
RBMS1	1.31042e-08	-0.439661	0.119	0.533	0.000302065	F1
ARL2	1.31894e-08	-0.423746	0.089	0.467	0.00030403	F1
TCEAL3	1.31966e-08	-0.480019	0.079	0.447	0.000304195	F1
ITIH5	1.33045e-08	-0.461814	0.02	0.32	0.000306683	F1
REV3L	1.34992e-08	-0.475035	0.109	0.507	0.000311169	F1
IGFBP6	1.35993e-08	-1.04735	0.574	0.86	0.000313478	F1
DBI	1.39853e-08	0.394227	0.911	0.467	0.000322374	F1
MDH1	1.41589e-08	-0.405145	0.059	0.407	0.000326377	F1
PPIG	1.44367e-08	-0.501543	0.158	0.567	0.00033278	F1
ACTR10	1.45977e-08	-0.391591	0.059	0.407	0.000336492	F1
CREB3L2	1.46758e-08	-0.411092	0.069	0.42	0.000338292	F1
ZNF106	1.47324e-08	-0.441568	0.059	0.393	0.000339597	F1
ABCA8	1.47642e-08	-0.880338	0.099	0.453	0.00034033	F1
COL8A1	1.50891e-08	-0.689114	0.04	0.353	0.00034782	F1
SEMA3E	1.539e-08	-0.539017	0.059	0.393	0.000354755	F1
TFDP2	1.58302e-08	-0.440708	0.109	0.487	0.000364903	F1
ATP5F1C	1.59302e-08	-0.39597	0.089	0.46	0.000367206	F1
CTSZ	1.65625e-08	-0.52282	0.149	0.553	0.000381782	F1
XRCC6	1.66144e-08	-0.406492	0.089	0.46	0.000382979	F1
C1QTNF4	1.68358e-08	-0.363638	0	0.267	0.000388082	F1
CETN2	1.69036e-08	-0.398232	0.059	0.4	0.000389645	F1
CDK4	1.70021e-08	-0.429393	0.04	0.36	0.000391915	F1
MPC2	1.70163e-08	-0.429393	0.079	0.433	0.000392242	F1
CFDP1	1.72506e-08	-0.494577	0.069	0.413	0.000397643	F1
PHF3	1.73149e-08	-0.51082	0.158	0.58	0.000399125	F1
MAL	1.73318e-08	-0.400538	0	0.267	0.000399515	F1
RBBP4	1.74602e-08	-0.324311	0.059	0.4	0.000402475	F1
TCEAL8	1.80092e-08	-0.42379	0.099	0.473	0.00041513	F1
CNPY4	1.82836e-08	-0.35869	0.059	0.393	0.000421456	F1
VCAN	1.90334e-08	-0.872627	0.198	0.593	0.000438739	F1
NAA38	1.98829e-08	-0.512534	0.069	0.407	0.00045832	F1
MORC3	1.99244e-08	-0.401912	0.02	0.313	0.000459278	F1
MTCH1	2.02973e-08	-0.339029	0.139	0.553	0.000467872	F1
UBE2R2	2.05044e-08	-0.293579	0.069	0.427	0.000472647	F1
ANXA7	2.07284e-08	-0.380112	0.089	0.46	0.00047781	F1
PLIN2	2.08293e-08	-0.344696	0.04	0.353	0.000480136	F1
SMC1A	2.08914e-08	-0.450052	0.02	0.307	0.000481567	F1
LPP	2.14005e-08	-0.483841	0.139	0.54	0.000493302	F1
GADD45GIP1	2.15847e-08	-0.320868	0.109	0.513	0.000497548	F1
POLR2I	2.16168e-08	-0.378767	0.04	0.353	0.00049829	F1
ARHGAP21	2.17173e-08	-0.468614	0.109	0.48	0.000500604	F1
EMC7	2.19834e-08	-0.359928	0.05	0.38	0.00050674	F1
TMEM167A	2.24221e-08	-0.493523	0.04	0.353	0.000516851	F1
HACD3	2.25961e-08	-0.423746	0.099	0.473	0.000520864	F1
SH3D19	2.3204e-08	-0.477602	0.01	0.287	0.000534875	F1
LHFPL6	2.32515e-08	-0.478975	0.129	0.533	0.00053597	F1
CCZ1	2.33357e-08	-0.387973	0.02	0.307	0.000537912	F1
COL18A1	2.33378e-08	-0.454339	0.208	0.687	0.000537959	F1
PLSCR4	2.34089e-08	-0.395604	0.03	0.333	0.000539598	F1
ZFAND5	2.36291e-08	-0.423918	0.089	0.447	0.000544674	F1
AC245595.1	2.37083e-08	-0.422372	0.01	0.287	0.000546501	F1
SP3	2.44371e-08	-0.358054	0.05	0.373	0.0005633	F1
GHITM	2.44747e-08	-0.35602	0.059	0.4	0.000564166	F1
MRPL18	2.48306e-08	-0.401378	0.01	0.287	0.000572369	F1
C1orf21	2.55064e-08	-0.424118	0.119	0.52	0.000587947	F1
COL4A5	2.5773e-08	-0.354695	0.03	0.333	0.000594094	F1
EMC4	2.70162e-08	-0.410616	0.059	0.387	0.000622751	F1
LTBP1	2.70468e-08	-0.590627	0.158	0.56	0.000623455	F1
ACAA2	2.71697e-08	-0.314457	0.03	0.333	0.000626289	F1
EYA4	2.73277e-08	-0.356144	0	0.26	0.00062993	F1
TCEAL2	2.75813e-08	-0.575372	0.03	0.327	0.000635776	F1
UBE3A	2.76733e-08	-0.388751	0.089	0.453	0.000637897	F1
SNRPE	2.80251e-08	-0.399768	0.069	0.42	0.000646006	F1
CMSS1	2.80601e-08	-0.400824	0.01	0.28	0.000646814	F1
ZNF292	2.85974e-08	-0.310748	0.109	0.507	0.000659199	F1
NR1D2	2.86106e-08	-0.411092	0.069	0.407	0.000659502	F1
SMIM26	2.89969e-08	-0.453438	0.069	0.413	0.000668408	F1
PSMA1	2.91212e-08	-0.313474	0.099	0.487	0.000671273	F1
GANAB	2.91693e-08	-0.340689	0.03	0.327	0.000672381	F1
GPC6	2.92498e-08	-0.454928	0.04	0.353	0.000674237	F1
TALDO1	2.94384e-08	-0.423318	0.059	0.387	0.000678585	F1
SSBP2	2.95323e-08	-0.333973	0.059	0.393	0.000680749	F1
S100A13	3.01189e-08	-0.501862	0.208	0.66	0.000694271	F1
TMEM47	3.04147e-08	-0.417897	0.099	0.467	0.00070109	F1
SFRP1	3.05532e-08	-1.07042	0.099	0.447	0.000704282	F1
NDN	3.06011e-08	-0.477011	0.168	0.607	0.000705386	F1
NFAT5	3.14018e-08	-0.448418	0.05	0.367	0.000723842	F1
TGFB2	3.2279e-08	-0.495666	0.059	0.387	0.000744064	F1
NOL7	3.24319e-08	-0.362279	0.109	0.487	0.000747587	F1
FGF2	3.24577e-08	-0.291889	0.069	0.413	0.000748183	F1
FBXO17	3.24594e-08	-0.366808	0.02	0.307	0.000748221	F1
ZMIZ1	3.24977e-08	-0.449477	0.03	0.327	0.000749104	F1
ALDH9A1	3.25319e-08	-0.402921	0.04	0.347	0.000749893	F1
RRBP1	3.27697e-08	-0.661886	0.228	0.653	0.000755375	F1
SERTAD3	3.41678e-08	-0.415846	0.02	0.307	0.000787602	F1
HOXA13	3.4358e-08	-0.343663	0.089	0.447	0.000791986	F1
GTF2A2	3.44502e-08	-0.303862	0.099	0.453	0.000794111	F1
CD99	3.49514e-08	-0.529249	0.931	0.94	0.000805664	F1
RNF130	3.5647e-08	-0.436057	0.03	0.327	0.0008217	F1
CNPY2	3.6997e-08	-0.500315	0.099	0.467	0.000852818	F1
LAYN	3.70695e-08	-0.408634	0.02	0.3	0.000854489	F1
CD40	3.72149e-08	-0.387573	0.02	0.3	0.000857841	F1
EIF4A3	3.74936e-08	-0.380952	0.02	0.3	0.000864264	F1
PLPP1	3.7619e-08	-0.501801	0.119	0.493	0.000867155	F1
CDC42EP5	3.84229e-08	-0.412115	0.089	0.447	0.000885686	F1
R3HCC1	3.88011e-08	-0.372249	0.01	0.28	0.000894405	F1
TMEM237	3.88011e-08	-0.372249	0.01	0.28	0.000894405	F1
DST	3.88804e-08	-0.62404	0.277	0.753	0.000896232	F1
GAS1	3.8886e-08	-0.401104	0.01	0.28	0.000896362	F1
CYP27A1	3.89678e-08	-0.32141	0.01	0.28	0.000898248	F1
ZNF428	3.93662e-08	-0.40494	0.069	0.407	0.00090743	F1
GGT5	4.04236e-08	-0.516154	0.089	0.433	0.000931804	F1
FUCA2	4.06301e-08	-0.351005	0.01	0.28	0.000936566	F1
TM2D1	4.08602e-08	-0.368568	0.03	0.327	0.000941867	F1
KITLG	4.09722e-08	-0.468212	0.03	0.327	0.00094445	F1
EBPL	4.10478e-08	-0.401378	0.01	0.28	0.000946194	F1
TMX2	4.105e-08	-0.380483	0.01	0.28	0.000946245	F1
NPDC1	4.11895e-08	-0.524304	0.089	0.44	0.000949459	F1
ANXA6	4.22317e-08	-0.395177	0.109	0.473	0.000973484	F1
DNAJB1	4.24727e-08	0.62767	0.911	0.54	0.000979039	F1
CYCS	4.33221e-08	0.436929	0.752	0.36	0.000998617	F1
HS6ST2	4.45782e-08	-0.363638	0	0.253	0.00102757	F1
SESTD1	4.51469e-08	-0.381413	0.03	0.32	0.00104068	F1
QPRT	4.53086e-08	-0.378512	0	0.253	0.00104441	F1
PRRX1	4.63426e-08	-0.514401	0.188	0.62	0.00106824	F1
RAB5C	4.64477e-08	-0.429393	0.04	0.34	0.00107067	F1
CBY1	4.66898e-08	-0.339841	0.03	0.32	0.00107625	F1
MRFAP1	4.78525e-08	-0.429393	0.168	0.58	0.00110305	F1
SERPINH1	4.79663e-08	-0.38395	0.099	0.467	0.00110567	F1
EIF1B	4.80597e-08	-0.424268	0.139	0.527	0.00110782	F1
PRKDC	4.84427e-08	-0.527425	0.089	0.44	0.00111665	F1
ITSN1	4.95565e-08	-0.429393	0.03	0.313	0.00114233	F1
TADA3	5.05718e-08	-0.408831	0.03	0.313	0.00116573	F1
PDCD5	5.15036e-08	-0.375172	0.089	0.433	0.00118721	F1
SPOP	5.25812e-08	-0.436057	0.04	0.333	0.00121205	F1
PKN2	5.30887e-08	-0.366031	0.109	0.48	0.00122375	F1
DTWD1	5.3109e-08	-0.34193	0.069	0.393	0.00122421	F1
CTDSP1	5.43252e-08	-0.435545	0.059	0.38	0.00125225	F1
GABPB1-AS1	5.44557e-08	-0.391258	0.05	0.367	0.00125526	F1
PBX1	5.45551e-08	-0.439108	0.129	0.533	0.00125755	F1
NR2F1-AS1	5.47451e-08	-0.415972	0.04	0.333	0.00126193	F1
GLT8D1	5.58364e-08	-0.388366	0.04	0.333	0.00128708	F1
NDUFAB1	5.63822e-08	-0.332368	0.069	0.407	0.00129967	F1
ASH1L	5.6948e-08	-0.465017	0.188	0.627	0.00131271	F1
SERINC1	5.70129e-08	-0.230709	0.188	0.64	0.00131421	F1
RUNX1T1	5.71795e-08	-0.423369	0.069	0.4	0.00131804	F1
TMEM106B	5.7618e-08	-0.378569	0.099	0.46	0.00132815	F1
SMIM7	5.89685e-08	-0.462713	0.04	0.327	0.00135928	F1
APPL1	5.97543e-08	-0.453044	0.079	0.413	0.0013774	F1
ECHDC2	5.98663e-08	-0.342241	0.129	0.513	0.00137998	F1
RASL12	6.04077e-08	-0.359003	0.02	0.293	0.00139246	F1
SMIM3	6.1914e-08	-0.366383	0.059	0.387	0.00142718	F1
AXL	6.20219e-08	-0.441671	0.079	0.407	0.00142967	F1
FOXF2	6.25485e-08	-0.372249	0.01	0.273	0.00144181	F1
FHL1	6.285e-08	-0.487237	0.05	0.347	0.00144876	F1
COX7A2L	6.34728e-08	-0.327513	0.089	0.44	0.00146311	F1
SPON1	6.36535e-08	-0.449665	0.03	0.313	0.00146728	F1
MFAP4	6.40747e-08	-0.633324	0.238	0.653	0.00147699	F1
CUEDC2	6.432e-08	-0.345454	0.05	0.36	0.00148264	F1
SSX2IP	6.4673e-08	-0.449477	0.03	0.313	0.00149078	F1
ACVRL1	6.50257e-08	-0.380005	0.01	0.273	0.00149891	F1
RNF146	6.54928e-08	-0.35831	0.01	0.273	0.00150968	F1
SDF2	6.87962e-08	-0.38317	0.04	0.34	0.00158582	F1
DNAJC19	6.89605e-08	-0.340388	0.05	0.36	0.00158961	F1
MRPS22	6.98347e-08	-0.32577	0	0.247	0.00160976	F1
CAND1	7.04485e-08	-0.350681	0.059	0.373	0.00162391	F1
ANTXR1	7.04576e-08	-0.348356	0.069	0.393	0.00162412	F1
BAD	7.10338e-08	-0.353444	0.05	0.353	0.0016374	F1
HOXA10	7.22471e-08	-0.326946	0.069	0.407	0.00166537	F1
SERTAD4	7.28128e-08	-0.363638	0	0.247	0.00167841	F1
PSRC1	7.28292e-08	-0.371094	0	0.247	0.00167878	F1
COPRS	7.34609e-08	-0.336283	0.03	0.32	0.00169335	F1
MUM1L1	7.41976e-08	-0.393233	0	0.247	0.00171033	F1
SMAD5	7.50021e-08	-0.429393	0.129	0.507	0.00172887	F1
HLA-E	7.5271e-08	0.47545	0.95	0.693	0.00173507	F1
KDM5A	7.62962e-08	-0.402675	0.04	0.333	0.0017587	F1
SMARCD3	7.69476e-08	-0.356076	0.04	0.34	0.00177372	F1
SNRPG	7.74486e-08	-0.376063	0.069	0.407	0.00178527	F1
CBX5	7.82805e-08	-0.352577	0.119	0.493	0.00180444	F1
PSIP1	7.883e-08	-0.421444	0.198	0.633	0.00181711	F1
SF3B2	7.89823e-08	-0.372403	0.119	0.5	0.00182062	F1
SUGP2	7.95862e-08	-0.429393	0.03	0.307	0.00183454	F1
CHN1	8.10145e-08	-0.373359	0.03	0.307	0.00186746	F1
ITGA1	8.13078e-08	-0.531033	0.099	0.453	0.00187423	F1
ARL3	8.22166e-08	-0.339895	0.099	0.467	0.00189518	F1
VAMP3	8.27612e-08	-0.380952	0.02	0.293	0.00190773	F1
DMAC1	8.29119e-08	-0.38317	0.04	0.333	0.0019112	F1
FAM3A	8.36349e-08	-0.345329	0.02	0.293	0.00192787	F1
CIRBP	8.6144e-08	-0.557765	0.97	0.973	0.00198571	F1
C6orf89	8.67398e-08	-0.356076	0.04	0.333	0.00199944	F1
PSMA4	8.80443e-08	-0.325056	0.089	0.44	0.00202951	F1
CCDC82	8.85e-08	-0.314457	0.04	0.333	0.00204001	F1
PAFAH1B1	8.8575e-08	-0.478721	0.069	0.38	0.00204174	F1
CFAP36	8.88574e-08	-0.372312	0.04	0.34	0.00204825	F1
IAH1	8.94585e-08	-0.377398	0.05	0.353	0.00206211	F1
RTN3	8.98333e-08	-0.312879	0.04	0.34	0.00207075	F1
DHX36	9.04208e-08	-0.336985	0.109	0.473	0.00208429	F1
ZFR	9.12128e-08	-0.359928	0.059	0.38	0.00210255	F1
HYAL2	9.2873e-08	-0.380005	0.02	0.287	0.00214082	F1
TM9SF2	9.30365e-08	-0.293071	0.05	0.36	0.00214458	F1
CWC15	9.33311e-08	-0.403858	0.05	0.353	0.00215137	F1
REEP3	9.51018e-08	-0.408634	0.02	0.287	0.00219219	F1
ERCC1	9.5654e-08	-0.387573	0.02	0.287	0.00220492	F1
GLT8D2	9.67534e-08	-0.370499	0.099	0.46	0.00223026	F1
RASSF8	9.77005e-08	-0.313474	0.109	0.48	0.00225209	F1
MRPL33	9.78832e-08	-0.407533	0.109	0.473	0.00225631	F1
BRD8	9.81637e-08	-0.344504	0.02	0.287	0.00226277	F1
CCDC8	9.84599e-08	-0.359003	0.02	0.287	0.0022696	F1
PPFIBP1	9.92465e-08	-0.423656	0.089	0.427	0.00228773	F1
PLEKHH2	9.94615e-08	-0.416096	0.04	0.333	0.00229269	F1
GBP1	9.95234e-08	-0.531573	0.04	0.327	0.00229411	F1
USP22	9.95236e-08	-0.423318	0.069	0.393	0.00229412	F1
PRAF2	1.00271e-07	-0.357602	0.01	0.267	0.00231135	F1
RTF2	1.00296e-07	-0.304945	0.079	0.407	0.00231192	F1
CA3	1.00887e-07	-0.50374	0.01	0.267	0.00232556	F1
RDH14	1.00945e-07	-0.342805	0.01	0.267	0.00232687	F1
TNC	1.01015e-07	-0.586934	0.01	0.267	0.0023285	F1
TMEM59	1.01554e-07	-0.485318	0.921	0.92	0.00234091	F1
RNF150	1.02774e-07	-0.313369	0.03	0.313	0.00236905	F1
CDH10	1.04138e-07	-0.387165	0.01	0.267	0.00240048	F1
COPS8	1.04209e-07	-0.362279	0.05	0.347	0.00240211	F1
SUGT1	1.06359e-07	-0.399273	0.079	0.407	0.00245169	F1
CDH11	1.07588e-07	-0.369521	0.079	0.42	0.00248	F1
LAMP1	1.08013e-07	-0.354846	0.109	0.48	0.0024898	F1
PREX2	1.08501e-07	-0.373298	0.069	0.393	0.00250107	F1
CREBZF	1.08521e-07	-0.364475	0.089	0.427	0.00250151	F1
ATP5MC1	1.08672e-07	-0.336283	0.089	0.433	0.002505	F1
EPS15	1.1047e-07	-0.355972	0.109	0.473	0.00254645	F1
CYHR1	1.10963e-07	-0.376063	0.069	0.4	0.00255781	F1
CHMP5	1.12889e-07	-0.315358	0.079	0.42	0.00260221	F1
RGS2	1.13416e-07	-0.766894	0.079	0.393	0.00261434	F1
PIK3R1	1.1449e-07	-0.503647	0.129	0.5	0.00263911	F1
NDUFS8	1.14553e-07	-0.360531	0.069	0.387	0.00264057	F1
UBE2D2	1.15179e-07	-0.370499	0.089	0.427	0.002655	F1
SERINC3	1.15221e-07	-0.30665	0.129	0.507	0.00265596	F1
PYGO1	1.15828e-07	-0.356144	0	0.24	0.00266995	F1
UQCRC2	1.17105e-07	-0.362279	0.079	0.407	0.0026994	F1
TUBB6	1.1752e-07	-0.395604	0.03	0.307	0.00270896	F1
COPS6	1.19054e-07	-0.362842	0.079	0.413	0.00274431	F1
GOLGA7	1.1915e-07	-0.402675	0.04	0.327	0.00274653	F1
TIPRL	1.23703e-07	-0.395918	0.04	0.327	0.00285148	F1
PDCD7	1.24449e-07	-0.357407	0.05	0.353	0.00286866	F1
GXYLT2	1.25238e-07	-0.449665	0.03	0.3	0.00288685	F1
NUDC	1.26563e-07	-0.353729	0.119	0.487	0.00291741	F1
SSTR2	1.29374e-07	-0.540676	0.03	0.3	0.0029822	F1
LIX1L	1.30901e-07	-0.359684	0.02	0.287	0.00301741	F1
RAB9A	1.34822e-07	-0.338977	0.02	0.287	0.00310779	F1
CCPG1	1.35422e-07	-0.480019	0.099	0.433	0.0031216	F1
PER3	1.35607e-07	-0.411396	0.069	0.393	0.00312589	F1
THAP5	1.37037e-07	-0.349222	0.04	0.327	0.00315884	F1
CTDSPL	1.39815e-07	-0.416337	0.05	0.34	0.00322287	F1
SNAPC1	1.41741e-07	-0.31113	0.02	0.287	0.00326728	F1
TMEM109	1.42408e-07	-0.370231	0.04	0.327	0.00328265	F1
COPB2	1.42874e-07	-0.371805	0.069	0.373	0.00329339	F1
CD302	1.4296e-07	-0.391591	0.05	0.353	0.00329536	F1
CHURC1	1.45571e-07	-0.328307	0.109	0.467	0.00335556	F1
NR2F2-AS1	1.45638e-07	-0.332963	0.05	0.353	0.0033571	F1
UROD	1.47997e-07	-0.387165	0.02	0.28	0.00341148	F1
TROVE2	1.48585e-07	-0.40786	0.119	0.487	0.00342502	F1
H2AFY	1.50587e-07	-0.39224	0.079	0.4	0.00347118	F1
ZCRB1	1.51544e-07	-0.387745	0.059	0.367	0.00349324	F1
DNAJC10	1.55601e-07	-0.396825	0.05	0.34	0.00358675	F1
SH3PXD2B	1.56604e-07	-0.31506	0.02	0.28	0.00360988	F1
SRM	1.57682e-07	-0.293738	0.05	0.353	0.00363472	F1
TCEAL9	1.60347e-07	-0.31018	0.119	0.5	0.00369616	F1
HIBADH	1.61117e-07	-0.326544	0.03	0.307	0.00371391	F1
KRIT1	1.61286e-07	-0.32537	0.05	0.347	0.00371781	F1
TSNAX	1.61383e-07	-0.335349	0.01	0.26	0.00372003	F1
C8orf59	1.64842e-07	-0.385338	0.119	0.473	0.00379978	F1
ZRANB2	1.66376e-07	-0.458966	0.188	0.62	0.00383512	F1
FAIM2	1.66751e-07	-0.448758	0.05	0.34	0.00384377	F1
PLBD1	1.67525e-07	-0.365578	0.01	0.26	0.00386162	F1
UFC1	1.68494e-07	-0.388421	0.089	0.42	0.00388396	F1
VPS35	1.7057e-07	-0.365521	0.089	0.427	0.0039318	F1
WASHC3	1.71844e-07	-0.339596	0.05	0.347	0.00396119	F1
SNTB2	1.72778e-07	-0.42244	0.01	0.26	0.0039827	F1
A2M	1.75431e-07	-1.65804	0.525	0.7	0.00404387	F1
FEZ1	1.77899e-07	-0.402171	0.03	0.3	0.00410074	F1
PAPOLA	1.79597e-07	-0.338358	0.129	0.493	0.00413989	F1
RAD23A	1.79916e-07	-0.374251	0.079	0.4	0.00414725	F1
CMYA5	1.80608e-07	-0.405934	0.079	0.407	0.0041632	F1
DYNC1LI2	1.82472e-07	-0.359787	0.139	0.513	0.00420617	F1
NDUFA4	1.82723e-07	-0.528526	0.95	0.893	0.00421196	F1
RNASEH2C	1.84609e-07	-0.465017	0.099	0.427	0.00425542	F1
TSPAN18	1.84831e-07	-0.341037	0	0.233	0.00426054	F1
DGUOK	1.86412e-07	-0.416793	0.069	0.373	0.00429699	F1
TSPYL1	1.86873e-07	-0.332963	0.059	0.36	0.00430761	F1
DECR1	1.89836e-07	-0.367992	0.03	0.3	0.00437592	F1
ZBTB38	1.90245e-07	-0.44062	0.089	0.42	0.00438534	F1
LRRC17	1.90332e-07	-0.400824	0.01	0.253	0.00438734	F1
RGL1	1.91159e-07	-0.34193	0.01	0.253	0.00440641	F1
TXNDC16	1.91168e-07	-0.364298	0.01	0.253	0.00440662	F1
JMY	1.91393e-07	-0.393592	0.01	0.253	0.0044118	F1
PRELID1	1.9384e-07	-0.410114	0.04	0.327	0.00446821	F1
UBE2M	1.94946e-07	-0.375954	0.03	0.3	0.00449369	F1
DRAP1	1.95992e-07	-0.308641	0.109	0.46	0.00451781	F1
PRKD3	1.96439e-07	-0.307402	0.04	0.327	0.00452812	F1
RBPJ	1.96537e-07	-0.344337	0.089	0.433	0.00453037	F1
DDIT3	1.9829e-07	-0.435877	0.04	0.32	0.00457077	F1
NEK1	1.99341e-07	-0.373359	0.02	0.28	0.004595	F1
FAM210B	2.02098e-07	-0.337134	0.04	0.327	0.00465855	F1
VPS36	2.03418e-07	-0.465312	0.069	0.373	0.00468898	F1
CALM2	2.0343e-07	-0.467112	0.97	0.953	0.00468927	F1
ASAH1	2.04226e-07	-0.307057	0.069	0.38	0.00470762	F1
PPP1R12A	2.06483e-07	-0.396727	0.119	0.473	0.00475964	F1
SLIRP	2.06901e-07	-0.310094	0.089	0.42	0.00476928	F1
VIM	2.0772e-07	-0.510967	0.99	1	0.00478816	F1
FBXO21	2.09711e-07	-0.343923	0.04	0.327	0.00483405	F1
TGOLN2	2.09869e-07	-0.320782	0.089	0.427	0.00483769	F1
CLN5	2.10758e-07	-0.367406	0.02	0.28	0.00485817	F1
ANXA5	2.13815e-07	-0.422063	0.901	0.94	0.00492866	F1
PRRX2	2.1694e-07	-0.326299	0.05	0.347	0.00500068	F1
TNPO1	2.20127e-07	-0.386324	0.069	0.38	0.00507414	F1
TWSG1	2.21528e-07	-0.362897	0.05	0.34	0.00510644	F1
VDAC2	2.23922e-07	-0.307892	0.079	0.407	0.00516162	F1
NDUFAF3	2.264e-07	-0.335611	0.119	0.487	0.00521875	F1
COL5A2	2.26765e-07	-0.365262	0.059	0.36	0.00522716	F1
CKS1B	2.26934e-07	-0.325557	0.02	0.28	0.00523105	F1
TMEM248	2.2844e-07	-0.349958	0.04	0.32	0.00526576	F1
PNKD	2.29431e-07	-0.366383	0.05	0.34	0.00528861	F1
BAZ2B	2.30196e-07	-0.387047	0.069	0.387	0.00530624	F1
SLC39A7	2.33812e-07	-0.340689	0.02	0.28	0.00538961	F1
ETFB	2.34506e-07	-0.336283	0.04	0.32	0.00540559	F1
UBTD2	2.36578e-07	-0.372809	0.02	0.273	0.00545336	F1
NAALAD2	2.3997e-07	-0.365578	0.02	0.273	0.00553155	F1
HSPH1	2.42472e-07	-0.395177	0.079	0.393	0.00558921	F1
DPF2	2.44732e-07	-0.336283	0.02	0.273	0.00564131	F1
COX20	2.47252e-07	-0.342681	0.059	0.367	0.0056994	F1
PURA	2.47666e-07	-0.347516	0.139	0.513	0.00570895	F1
PHYHD1	2.50152e-07	-0.329857	0.02	0.273	0.00576626	F1
GPALPP1	2.52263e-07	-0.329857	0.02	0.273	0.00581492	F1
RNF112	2.53509e-07	-0.372249	0.01	0.253	0.00584363	F1
THYN1	2.53664e-07	-0.313369	0.03	0.3	0.0058472	F1
YIPF5	2.54848e-07	-0.350223	0.01	0.253	0.0058745	F1
RBM43	2.54848e-07	-0.357602	0.01	0.253	0.0058745	F1
TMEM9	2.55103e-07	-0.335349	0.01	0.253	0.00588038	F1
FER	2.56355e-07	-0.350223	0.01	0.253	0.00590924	F1
PSME2	2.59507e-07	-0.400009	0.089	0.407	0.00598189	F1
IGSF8	2.60943e-07	-0.328866	0.01	0.253	0.006015	F1
SLIT2	2.62415e-07	-0.450003	0.149	0.52	0.00604892	F1
PPIL4	2.63361e-07	-0.362842	0.089	0.413	0.00607074	F1
FAM228B	2.66716e-07	-0.340689	0.03	0.3	0.00614807	F1
NAV1	2.6796e-07	-0.35831	0.01	0.253	0.00617674	F1
USO1	2.68445e-07	-0.307402	0.03	0.3	0.00618793	F1
ATXN2	2.70292e-07	-0.295375	0.069	0.373	0.0062305	F1
IFT57	2.7131e-07	-0.39224	0.069	0.373	0.00625398	F1
SIVA1	2.73867e-07	-0.4402	0.129	0.48	0.0063129	F1
RBX1	2.75975e-07	-0.380849	0.119	0.473	0.00636151	F1
REV1	2.78132e-07	-0.358054	0.04	0.32	0.00641123	F1
DIXDC1	2.8145e-07	-0.366383	0.069	0.373	0.00648771	F1
IFI35	2.85869e-07	-0.314457	0.03	0.3	0.00658956	F1
C19orf66	2.86669e-07	-0.346137	0.04	0.307	0.00660802	F1
WTAP	2.90017e-07	-0.269612	0.069	0.387	0.00668517	F1
MRPL50	2.901e-07	-0.318076	0	0.227	0.00668709	F1
NBAS	2.90112e-07	-0.32577	0	0.227	0.00668738	F1
MFAP1	2.91262e-07	-0.335349	0.02	0.267	0.00671389	F1
FNDC5	2.92061e-07	-0.32577	0	0.227	0.00673231	F1
UBE2E3	2.9212e-07	-0.403398	0.04	0.313	0.00673366	F1
PHF5A	2.93931e-07	-0.363638	0	0.227	0.0067754	F1
PTK7	2.96545e-07	-0.338977	0.03	0.293	0.00683567	F1
RXYLT1	2.96545e-07	-0.338977	0.03	0.293	0.00683567	F1
OTULINL	2.96878e-07	-0.389129	0.03	0.293	0.00684333	F1
ORMDL1	2.96921e-07	-0.318834	0.069	0.373	0.00684434	F1
RAB4A	2.98748e-07	-0.378512	0	0.227	0.00688644	F1
RECQL	3.04856e-07	-0.400824	0.01	0.247	0.00702722	F1
UNC5B	3.05314e-07	-0.379019	0.01	0.247	0.00703778	F1
COLGALT2	3.06322e-07	-0.34193	0.01	0.247	0.00706102	F1
ENY2	3.09491e-07	-0.417218	0.079	0.38	0.00713407	F1
CKAP4	3.0978e-07	-0.339841	0.03	0.293	0.00714074	F1
ZNHIT1	3.10563e-07	-0.429393	0.059	0.353	0.00715878	F1
ZNF706	3.21889e-07	-0.309553	0.109	0.467	0.00741987	F1
SCFD1	3.2194e-07	-0.415846	0.02	0.273	0.00742103	F1
ATN1	3.29137e-07	-0.409025	0.04	0.307	0.00758693	F1
ERP44	3.32146e-07	-0.435493	0.069	0.367	0.00765631	F1
RNASET2	3.36462e-07	-0.379207	0.05	0.34	0.00775579	F1
ETFA	3.4111e-07	-0.338097	0.02	0.273	0.00786292	F1
PDCD6	3.43166e-07	-0.272487	0.099	0.433	0.00791032	F1
UTP23	3.44048e-07	-0.317282	0.02	0.273	0.00793065	F1
TMED1	3.44205e-07	-0.31942	0.04	0.313	0.00793427	F1
TRMT11	3.54361e-07	-0.314457	0.04	0.313	0.00816839	F1
ARL2BP	3.59104e-07	-0.378767	0.059	0.353	0.00827771	F1
PFDN1	3.60679e-07	-0.370231	0.05	0.333	0.008314	F1
VGLL4	3.62672e-07	-0.39224	0.069	0.373	0.00835995	F1
C19orf70	3.65704e-07	-0.363395	0.079	0.393	0.00842985	F1
ATXN10	3.71753e-07	-0.395918	0.04	0.307	0.00856928	F1
ANO6	3.79485e-07	-0.365578	0.02	0.267	0.00874751	F1
SNRPD3	3.79621e-07	-0.311031	0.139	0.52	0.00875065	F1
ZNF483	3.87266e-07	-0.319605	0.059	0.36	0.00892688	F1
TMF1	3.97105e-07	-0.35784	0.079	0.393	0.00915367	F1
IFT20	3.97275e-07	-0.348473	0.04	0.307	0.00915758	F1
NR2F6	4.04457e-07	-0.327513	0.04	0.307	0.00932315	F1
BMP7	4.05367e-07	-0.375954	0.04	0.313	0.00934412	F1
DENR	4.07933e-07	-0.369687	0.03	0.293	0.00940325	F1
RAB23	4.108e-07	-0.298809	0.01	0.247	0.00946934	F1
RPAIN	4.13375e-07	-0.347709	0.03	0.293	0.0095287	F1
UGGT2	4.16295e-07	-0.343663	0.01	0.247	0.00959601	F1
AKR7A2	4.19707e-07	-0.376063	0.099	0.42	0.00967468	F1
IARS2	4.21978e-07	-0.351772	0.01	0.247	0.00972701	F1
CNTFR	4.25003e-07	-0.336283	0.01	0.247	0.00979675	F1
SPAG16	4.28281e-07	-0.365578	0.01	0.247	0.0098723	F1
RNF7	4.31273e-07	-0.36013	0.089	0.413	0.00994128	F1
CLIC4	4.31437e-07	-0.410284	0.05	0.333	0.00994505	F1
EBF1	4.34428e-07	-0.366808	0.04	0.3	0.010014	F1
MRPS26	4.39727e-07	-0.34342	0.079	0.387	0.0101362	F1
TSPAN9	4.51276e-07	-0.367992	0.03	0.287	0.0104024	F1
ARHGEF40	4.54999e-07	-0.372249	0.02	0.26	0.0104882	F1
NHSL2	4.56939e-07	-0.302563	0	0.22	0.0105329	F1
C21orf2	4.60028e-07	-0.31034	0	0.22	0.0106041	F1
VIT	4.60028e-07	-0.31034	0	0.22	0.0106041	F1
MEF2A	4.60467e-07	-0.435198	0.089	0.407	0.0106142	F1
TMED7	4.63338e-07	-0.338977	0.03	0.287	0.0106804	F1
SIKE1	4.65655e-07	-0.333424	0	0.22	0.0107338	F1
RUFY1	4.65689e-07	-0.341037	0	0.22	0.0107346	F1
COL4A6	4.68051e-07	-0.333424	0	0.22	0.010789	F1
MESD	4.70366e-07	-0.249984	0.059	0.353	0.0108424	F1
PNMT	4.72663e-07	-0.363638	0	0.22	0.0108953	F1
DYNC2LI1	4.76115e-07	-0.32455	0.03	0.287	0.0109749	F1
GPATCH2L	4.78138e-07	-0.365262	0.05	0.333	0.0110216	F1
KCNQ2	4.78233e-07	-0.422233	0	0.22	0.0110238	F1
HIKESHI	4.83782e-07	-0.289215	0.03	0.287	0.0111517	F1
GPAA1	4.87887e-07	-0.297603	0.069	0.373	0.0112463	F1
MCC	4.96299e-07	-0.297833	0.03	0.287	0.0114402	F1
TMED4	4.98999e-07	-0.390623	0.119	0.453	0.0115024	F1
TBL1X	5.01045e-07	-0.311073	0.079	0.4	0.0115496	F1
SEC23A	5.03347e-07	-0.297289	0.069	0.367	0.0116027	F1
NDUFS2	5.04767e-07	-0.324311	0.079	0.387	0.0116354	F1
ALDH3A2	5.12915e-07	-0.33797	0.069	0.36	0.0118232	F1
FAT4	5.20055e-07	-0.338097	0.02	0.267	0.0119878	F1
NUMBL	5.23751e-07	-0.330829	0.02	0.267	0.012073	F1
NRP1	5.23948e-07	-0.395285	0.02	0.267	0.0120775	F1
CDC27	5.29264e-07	-0.298148	0.04	0.313	0.0122001	F1
GTF2H5	5.36502e-07	-0.385193	0.059	0.347	0.0123669	F1
CRBN	5.43066e-07	-0.321477	0.04	0.307	0.0125182	F1
TM2D2	5.4743e-07	-0.31226	0.04	0.307	0.0126188	F1
YWHAH	5.51401e-07	-0.325204	0.079	0.38	0.0127103	F1
B4GAT1	5.54127e-07	-0.296942	0.05	0.333	0.0127732	F1
FUNDC2	5.54303e-07	-0.295092	0.109	0.453	0.0127772	F1
CREBBP	5.58141e-07	-0.349958	0.04	0.307	0.0128657	F1
CD59	5.60165e-07	-0.397281	0.168	0.56	0.0129124	F1
MRPS18B	5.60471e-07	-0.300313	0.04	0.307	0.0129194	F1
TMEM205	5.68368e-07	-0.265894	0.04	0.307	0.0131015	F1
NEXN	5.7016e-07	-0.508827	0.03	0.28	0.0131428	F1
COL4A1	5.76722e-07	-0.545802	0.059	0.34	0.013294	F1
COL4A2	5.80143e-07	-0.402823	0.109	0.44	0.0133729	F1
TNRC6C	5.82084e-07	-0.397403	0.059	0.34	0.0134176	F1
DYNC1I2	5.8338e-07	-0.33282	0.139	0.493	0.0134475	F1
CDC42EP3	5.83789e-07	-0.483388	0.059	0.347	0.0134569	F1
LRP6	5.9001e-07	-0.329857	0.089	0.393	0.0136003	F1
SUPT16H	5.90503e-07	-0.411976	0.099	0.42	0.0136117	F1
WWP1	5.92973e-07	-0.415454	0.03	0.273	0.0136686	F1
ZHX1	5.9908e-07	-0.33797	0.059	0.347	0.0138094	F1
PYURF	5.99828e-07	-0.282352	0.109	0.433	0.0138266	F1
CCNDBP1	6.10294e-07	-0.340689	0.03	0.287	0.0140679	F1
DCBLD2	6.18002e-07	-0.387573	0.02	0.26	0.0142456	F1
HLF	6.19726e-07	-0.344504	0.02	0.26	0.0142853	F1
TAF12	6.22305e-07	-0.366199	0.02	0.26	0.0143447	F1
HPF1	6.22735e-07	-0.326544	0.03	0.287	0.0143547	F1
MYL9	6.23542e-07	-0.454672	0.257	0.68	0.0143733	F1
UBE2B	6.27491e-07	-0.325714	0.119	0.46	0.0144643	F1
FRRS1L	6.29656e-07	-0.359003	0.02	0.26	0.0145142	F1
MKRN1	6.32589e-07	-0.307604	0.02	0.26	0.0145818	F1
GDI2	6.3333e-07	-0.312579	0.099	0.433	0.0145989	F1
BTBD3	6.35204e-07	-0.344504	0.02	0.26	0.0146421	F1
STX17	6.35352e-07	-0.291889	0.03	0.287	0.0146455	F1
KDELC2	6.35399e-07	-0.288217	0.059	0.353	0.0146466	F1
MAMDC2	6.38835e-07	-0.327855	0.01	0.24	0.0147258	F1
NXPE3	6.40041e-07	-0.312748	0.01	0.24	0.0147536	F1
AKR1B1	6.40198e-07	-0.305135	0.01	0.24	0.0147572	F1
PRKCSH	6.40403e-07	-0.362279	0.04	0.307	0.0147619	F1
SPAG9	6.43863e-07	-0.393129	0.158	0.527	0.0148417	F1
ERGIC3	6.44267e-07	-0.328109	0.059	0.347	0.014851	F1
TUSC3	6.458e-07	-0.316918	0.069	0.367	0.0148863	F1
TXNL1	6.53795e-07	-0.323402	0.069	0.367	0.0150706	F1
LOXL1	6.54515e-07	-0.298809	0.01	0.24	0.0150872	F1
CYB5R1	6.54662e-07	-0.283542	0.01	0.24	0.0150906	F1
MRPL36	6.65762e-07	-0.336283	0.01	0.24	0.0153465	F1
PPP1R11	6.65847e-07	-0.344504	0.01	0.24	0.0153484	F1
EIF2B2	6.67996e-07	-0.306382	0.01	0.24	0.015398	F1
RAI2	6.7054e-07	-0.290565	0.03	0.287	0.0154566	F1
JCAD	6.72186e-07	-0.351005	0.01	0.24	0.0154945	F1
ITM2A	6.732e-07	-0.435493	0.05	0.327	0.0155179	F1
SGCB	6.76095e-07	-0.340388	0.069	0.36	0.0155847	F1
DIO2	6.82508e-07	-0.575244	0.238	0.64	0.0157325	F1
CDC5L	6.85073e-07	-0.296126	0.059	0.347	0.0157916	F1
TMEM30A	7.00775e-07	-0.367992	0.03	0.28	0.0161536	F1
CSNK2B	7.04328e-07	-0.278613	0.099	0.42	0.0162355	F1
PRMT1	7.04511e-07	-0.316384	0.129	0.487	0.0162397	F1
ZNF503	7.05301e-07	-0.473787	0.178	0.553	0.0162579	F1
FRZB	7.06757e-07	-0.342336	0.04	0.307	0.0162915	F1
FTX	7.10868e-07	-0.365667	0.168	0.553	0.0163862	F1
SEPT10	7.11191e-07	-0.360351	0.03	0.28	0.0163937	F1
C1QTNF3	7.15268e-07	-1.43645	0.01	0.233	0.0164877	F1
KMT5B	7.19718e-07	-0.379517	0.02	0.253	0.0165902	F1
SELENOT	7.19836e-07	-0.370765	0.04	0.307	0.0165929	F1
METTL7A	7.21426e-07	-0.322478	0.04	0.307	0.0166296	F1
BLVRA	7.30872e-07	-0.331782	0.03	0.28	0.0168473	F1
PARD3	7.35373e-07	-0.32455	0.03	0.28	0.0169511	F1
LIMS1	7.37816e-07	-0.400936	0.099	0.42	0.0170074	F1
GLO1	7.39768e-07	-0.319032	0.099	0.42	0.0170524	F1
ARMCX2	7.41585e-07	-0.335349	0.02	0.253	0.0170943	F1
DES	7.42004e-07	-0.34861	0	0.213	0.0171039	F1
RTF1	7.45504e-07	-0.347555	0.109	0.447	0.0171846	F1
ADAM9	7.47959e-07	-0.378512	0	0.213	0.0172412	F1
NREP	7.4866e-07	-0.382308	0.04	0.3	0.0172574	F1
SEC63	7.49106e-07	-0.282352	0.089	0.407	0.0172676	F1
SYF2	7.59518e-07	-0.364147	0.158	0.52	0.0175076	F1
EXT2	7.59969e-07	-0.302636	0.03	0.28	0.017518	F1
RSPO2	7.64698e-07	-0.415179	0.01	0.233	0.0176271	F1
PRELP	7.65987e-07	-0.546501	0.139	0.467	0.0176568	F1
NORAD	7.69812e-07	-0.459495	0.188	0.587	0.0177449	F1
MAP2K2	7.70387e-07	-0.294233	0.079	0.387	0.0177582	F1
ATP1A2	7.71772e-07	-0.386324	0.01	0.233	0.0177901	F1
SDF4	7.72011e-07	-0.362842	0.089	0.4	0.0177956	F1
ZSCAN16-AS1	7.73119e-07	-0.34193	0.01	0.233	0.0178212	F1
FAM213A	7.80154e-07	-0.379352	0.129	0.46	0.0179833	F1
SPATS2L	7.80395e-07	-0.27739	0.079	0.393	0.0179889	F1
GLRX5	7.81959e-07	-0.28326	0.03	0.28	0.0180249	F1
RAB22A	7.82568e-07	-0.233127	0.03	0.28	0.018039	F1
ABHD2	7.8622e-07	-0.370231	0.04	0.3	0.0181232	F1
CEBPZ	7.91376e-07	-0.330709	0.069	0.36	0.018242	F1
CLTC	8.07484e-07	-0.300659	0.079	0.38	0.0186133	F1
CDO1	8.17637e-07	-0.307604	0.02	0.26	0.0188474	F1
ARHGEF25	8.23488e-07	-0.316182	0.02	0.26	0.0189822	F1
VCL	8.28294e-07	-0.40071	0.099	0.413	0.019093	F1
HSPA9	8.3265e-07	-0.391591	0.069	0.353	0.0191934	F1
MOSMO	8.34581e-07	-0.240122	0.079	0.387	0.0192379	F1
TSG101	8.35373e-07	-0.301385	0.02	0.26	0.0192562	F1
ITM2C	8.37768e-07	-0.419807	0.149	0.52	0.0193114	F1
DARS	8.3837e-07	-0.351772	0.03	0.273	0.0193253	F1
MBIP	8.46557e-07	-0.265355	0.02	0.26	0.019514	F1
GPR153	8.47063e-07	-0.286435	0.02	0.26	0.0195257	F1
MRPL20	8.4808e-07	-0.27739	0.089	0.407	0.0195491	F1
RALGAPA1	8.49904e-07	-0.379207	0.069	0.353	0.0195911	F1
CCDC186	8.548e-07	-0.392867	0.059	0.34	0.019704	F1
FTL	8.57474e-07	-0.446377	0.99	1	0.0197656	F1
PNMA1	8.58603e-07	-0.309978	0.02	0.26	0.0197917	F1
UQCRB	8.62489e-07	-0.421615	0.97	0.913	0.0198812	F1
TEX264	8.65229e-07	-0.295256	0.02	0.26	0.0199444	F1
TTLL3	8.65255e-07	-0.272888	0.02	0.26	0.019945	F1
RBM6	8.65604e-07	-0.357657	0.119	0.447	0.019953	F1
HSBP1	8.67942e-07	-0.377304	0.149	0.507	0.0200069	F1
DIAPH2	8.77559e-07	-0.339841	0.02	0.26	0.0202286	F1
PCBD1	8.96268e-07	-0.416337	0.04	0.3	0.0206599	F1
C1QTNF1	9.1133e-07	-0.372809	0.02	0.253	0.0210071	F1
SOS1	9.17002e-07	-0.354695	0.03	0.28	0.0211378	F1
PSMC1	9.2026e-07	-0.268928	0.04	0.3	0.0212129	F1
PPP1R14A	9.25591e-07	-0.389129	0.03	0.28	0.0213358	F1
SLC44A1	9.40113e-07	-0.274781	0.069	0.367	0.0216705	F1
VDAC1	9.44576e-07	-0.344859	0.069	0.367	0.0217734	F1
NF1	9.4797e-07	-0.30601	0.069	0.36	0.0218517	F1
NDUFB3	9.48808e-07	-0.310748	0.05	0.32	0.021871	F1
C1orf123	9.49282e-07	-0.331212	0.05	0.32	0.0218819	F1
MXI1	9.50399e-07	-0.343663	0.02	0.253	0.0219077	F1
CMBL	9.53609e-07	-0.275983	0.05	0.32	0.0219816	F1
PLAGL1	9.5406e-07	-0.239915	0.089	0.407	0.021992	F1
AP2B1	9.61828e-07	-0.348473	0.04	0.293	0.0221711	F1
BLVRB	9.70851e-07	-0.287778	0.069	0.36	0.0223791	F1
POLR2K	9.76692e-07	-0.356747	0.05	0.313	0.0225137	F1
CDC37	9.78952e-07	-0.299942	0.129	0.467	0.0225658	F1
PSD3	9.84036e-07	-0.401912	0.03	0.273	0.022683	F1
EFS	9.90455e-07	-0.344504	0.02	0.253	0.022831	F1
PRPSAP1	9.91893e-07	-0.305065	0.03	0.28	0.0228641	F1
LAMC1	9.91982e-07	-0.337199	0.02	0.253	0.0228662	F1
NTPCR	9.97489e-07	-0.330829	0.02	0.253	0.0229931	F1
PLEKHA1	9.98614e-07	-0.296557	0.03	0.28	0.0230191	F1
FBXO9	1.00112e-06	-0.355392	0.04	0.3	0.0230768	F1
EDIL3	1.00159e-06	-0.478302	0.04	0.293	0.0230877	F1
PSMC3	1.00163e-06	-0.316918	0.059	0.34	0.0230886	F1
DEGS1	1.00372e-06	-0.318834	0.089	0.393	0.0231368	F1
SAP30BP	1.00438e-06	-0.28326	0.03	0.28	0.0231519	F1
SNX17	1.00531e-06	-0.300495	0.05	0.32	0.0231733	F1
PTPRD	1.00797e-06	-0.327855	0.01	0.233	0.0232346	F1
TMEM132C	1.00824e-06	-0.305135	0.01	0.233	0.0232409	F1
BRD1	1.01217e-06	-0.290565	0.04	0.293	0.0233316	F1
ARMC1	1.01443e-06	-0.305135	0.01	0.233	0.0233836	F1
ETV1	1.01849e-06	-0.408433	0.01	0.233	0.0234772	F1
RSBN1L	1.02176e-06	-0.366929	0.069	0.353	0.0235526	F1
CA11	1.03163e-06	-0.23482	0.01	0.233	0.02378	F1
H2AFY2	1.03163e-06	-0.275848	0.01	0.233	0.02378	F1
HBS1L	1.03583e-06	-0.313916	0.01	0.233	0.0238768	F1
MUT	1.03859e-06	-0.27739	0.01	0.233	0.0239405	F1
FMC1	1.04331e-06	-0.309362	0.059	0.333	0.0240494	F1
TMEM119	1.04348e-06	-0.306382	0.01	0.233	0.0240532	F1
RHOU	1.04881e-06	-0.373359	0.01	0.233	0.0241762	F1
USP1	1.05672e-06	-0.306382	0.01	0.233	0.0243585	F1
ICK	1.06421e-06	-0.314457	0.05	0.313	0.0245312	F1
ROMO1	1.06559e-06	-0.400246	0.089	0.393	0.0245629	F1
A1BG	1.07089e-06	-0.31506	0.01	0.233	0.024685	F1
FSTL3	1.08908e-06	-0.294463	0.05	0.313	0.0251043	F1
LSM3	1.0993e-06	-0.26684	0.069	0.36	0.02534	F1
WASL	1.10245e-06	-0.312879	0.059	0.333	0.0254125	F1
GBP2	1.11932e-06	-0.245947	0.109	0.44	0.0258014	F1
SNRPF	1.11999e-06	-0.293579	0.099	0.413	0.0258168	F1
TMEM37	1.13071e-06	-0.278976	0	0.207	0.0260639	F1
CBX3	1.134e-06	-0.304848	0.099	0.42	0.0261399	F1
PHB	1.13448e-06	-0.359314	0.069	0.347	0.0261509	F1
PIAS1	1.13771e-06	-0.285317	0.059	0.34	0.0262255	F1
BCAP29	1.14059e-06	-0.322478	0.109	0.433	0.0262919	F1
CCDC88A	1.14345e-06	-0.343137	0.04	0.3	0.0263576	F1
USP51	1.14438e-06	-0.294743	0	0.207	0.0263791	F1
TMEM200B	1.14443e-06	-0.302563	0	0.207	0.0263802	F1
GOLGA2	1.149e-06	-0.24425	0.109	0.433	0.0264856	F1
MLH3	1.1513e-06	-0.309362	0.069	0.353	0.0265386	F1
ZBTB8A	1.1563e-06	-0.318076	0	0.207	0.0266539	F1
CPXM1	1.1564e-06	-0.341037	0	0.207	0.0266562	F1
XRN2	1.15977e-06	-0.247719	0.079	0.387	0.026734	F1
ERGIC2	1.16567e-06	-0.23522	0.099	0.427	0.0268699	F1
PJA2	1.16573e-06	-0.320458	0.168	0.56	0.0268713	F1
MRPS21	1.1676e-06	-0.304766	0.149	0.493	0.0269142	F1
CNTLN	1.17125e-06	-0.340689	0.05	0.307	0.0269984	F1
TM2D3	1.17155e-06	-0.303862	0.03	0.273	0.0270053	F1
DYNC1H1	1.17491e-06	-0.338484	0.089	0.393	0.0270829	F1
PEPD	1.19147e-06	-0.293929	0.03	0.273	0.0274646	F1
MAP9	1.19455e-06	-0.39224	0.059	0.34	0.0275355	F1
CNIH1	1.19522e-06	-0.27739	0.04	0.3	0.0275509	F1
NEMF	1.20363e-06	-0.297603	0.099	0.407	0.0277448	F1
CLNS1A	1.21558e-06	-0.255674	0.059	0.333	0.0280203	F1
ABHD14A	1.21928e-06	-0.275918	0.03	0.273	0.0281056	F1
RDH10	1.22344e-06	-0.443468	0.01	0.227	0.0282014	F1
PRKCB	1.22567e-06	-0.326823	0.01	0.227	0.0282529	F1
DBN1	1.2259e-06	-0.334396	0.01	0.227	0.0282583	F1
CTTNBP2	1.23013e-06	-0.311556	0.01	0.227	0.0283557	F1
CHD8	1.23153e-06	-0.303862	0.01	0.227	0.028388	F1
OAT	1.2587e-06	-0.348903	0.099	0.413	0.0290143	F1
FMOD	1.26021e-06	-0.291262	0.05	0.32	0.0290492	F1
FOXN3	1.27009e-06	-0.312879	0.04	0.3	0.029277	F1
DEXI	1.27642e-06	-0.293188	0.05	0.307	0.0294229	F1
HECTD1	1.28226e-06	-0.344859	0.089	0.387	0.0295573	F1
CD44	1.28547e-06	0.510066	0.653	0.34	0.0296315	F1
HDGFL3	1.3007e-06	-0.321477	0.04	0.293	0.0299825	F1
IFT52	1.3089e-06	-0.286435	0.02	0.253	0.0301714	F1
BAG2	1.32586e-06	-0.293929	0.02	0.253	0.0305625	F1
SPTLC1	1.33291e-06	-0.240237	0.05	0.32	0.0307248	F1
TMEM179B	1.33397e-06	-0.240122	0.05	0.32	0.0307493	F1
VAMP4	1.34596e-06	-0.257781	0.02	0.253	0.0310257	F1
PRRT2	1.35123e-06	-0.299085	0.04	0.293	0.0311473	F1
MAGT1	1.36395e-06	-0.274418	0.02	0.253	0.0314404	F1
SELENBP1	1.3648e-06	-0.259468	0.02	0.253	0.0314599	F1
CWC27	1.37338e-06	-0.253666	0.02	0.253	0.0316578	F1
TCF7L2	1.37516e-06	-0.291889	0.059	0.34	0.0316987	F1
KIF3A	1.37715e-06	-0.303862	0.02	0.253	0.0317448	F1
ABI3BP	1.38144e-06	-0.274418	0.02	0.253	0.0318437	F1
ZNF302	1.41142e-06	-0.254109	0.05	0.32	0.0325346	F1
DYNLT3	1.42035e-06	-0.248063	0.089	0.393	0.0327406	F1
AP2A1	1.42322e-06	-0.236748	0.04	0.293	0.0328066	F1
PHLDA3	1.42967e-06	-0.321537	0.069	0.353	0.0329553	F1
POLK	1.44864e-06	-0.308538	0.05	0.313	0.0333927	F1
ASPA	1.45182e-06	-0.365578	0.02	0.247	0.0334659	F1
UFL1	1.47795e-06	-0.298148	0.05	0.313	0.0340682	F1
GAMT	1.52087e-06	-0.355392	0.03	0.273	0.0350575	F1
PDZD8	1.54039e-06	-0.31113	0.03	0.273	0.0355076	F1
LHFPL2	1.55026e-06	-0.302759	0.069	0.353	0.035735	F1
SYNE1	1.55028e-06	-0.67732	0.327	0.7	0.0357356	F1
JOSD2	1.55393e-06	-0.327855	0.01	0.227	0.0358196	F1
EPN2	1.55675e-06	-0.352772	0.069	0.347	0.0358845	F1
SMARCB1	1.56446e-06	-0.308803	0.02	0.247	0.0360623	F1
CDK13	1.57278e-06	-0.318834	0.089	0.387	0.0362542	F1
SPRY2	1.57579e-06	-0.553938	0.079	0.36	0.0363236	F1
C12orf10	1.57595e-06	-0.291889	0.03	0.273	0.0363271	F1
METRN	1.58293e-06	-0.309978	0.02	0.247	0.0364881	F1
MELTF-AS1	1.58466e-06	-0.307604	0.02	0.247	0.0365281	F1
MTUS1	1.58757e-06	-0.403858	0.059	0.32	0.0365952	F1
DPY19L4	1.58812e-06	-0.305135	0.01	0.227	0.0366077	F1
TMEM43	1.60973e-06	-0.250423	0.059	0.34	0.0371059	F1
ABCA5	1.6147e-06	-0.343137	0.04	0.293	0.0372204	F1
PINK1	1.61613e-06	-0.336283	0.01	0.227	0.0372534	F1
CLTB	1.62042e-06	-0.340125	0.079	0.373	0.0373523	F1
PHAX	1.62168e-06	-0.315525	0.05	0.307	0.0373814	F1
POLR2J	1.62518e-06	-0.248821	0.05	0.313	0.037462	F1
PRTFDC1	1.62727e-06	-0.291195	0.01	0.227	0.0375102	F1
ABL1	1.63248e-06	-0.329857	0.01	0.227	0.0376303	F1
C2orf40	1.63575e-06	-0.632752	0.03	0.267	0.0377058	F1
THNSL2	1.63919e-06	-0.283542	0.01	0.227	0.0377849	F1
DYNLL2	1.65203e-06	-0.31506	0.01	0.227	0.0380811	F1
CAPZA2	1.68048e-06	-0.330313	0.05	0.307	0.0387367	F1
TMEM14B	1.69398e-06	-0.276147	0.089	0.393	0.0390478	F1
DNAJB6	1.69611e-06	-0.333815	0.059	0.327	0.0390971	F1
GNG11	1.70355e-06	-0.252867	0.168	0.54	0.0392685	F1
STAG2	1.73882e-06	-0.309362	0.069	0.347	0.0400815	F1
SELENOS	1.76429e-06	-0.41265	0.119	0.427	0.0406686	F1
KLHL22	1.78594e-06	-0.278976	0	0.2	0.0411677	F1
DACH1	1.78963e-06	-0.316299	0.079	0.373	0.0412527	F1
RHOBTB1	1.79551e-06	-0.286881	0	0.2	0.0413882	F1
SPATS2	1.79551e-06	-0.286881	0	0.2	0.0413882	F1
PBX3	1.79964e-06	-0.334652	0.059	0.333	0.0414836	F1
RGS7BP	1.8127e-06	-0.318076	0	0.2	0.0417846	F1
SLC2A4RG	1.82015e-06	-0.309978	0.03	0.267	0.0419563	F1
DHPS	1.82195e-06	-0.359003	0.02	0.247	0.0419979	F1
CEP126	1.82618e-06	-0.365262	0.059	0.327	0.0420953	F1
EMP1	1.82757e-06	-0.365521	0.109	0.413	0.0421272	F1
CSRP2	1.84542e-06	-0.44688	0.069	0.347	0.0425387	F1
ZNHIT6	1.84584e-06	-0.309978	0.04	0.28	0.0425484	F1
DPY30	1.86892e-06	-0.274418	0.03	0.267	0.0430804	F1
ZNF358	1.86898e-06	-0.27309	0.04	0.293	0.0430819	F1
WDR73	1.86916e-06	-0.299085	0.03	0.267	0.0430859	F1
MBNL2	1.87864e-06	-0.307221	0.079	0.36	0.0433046	F1
NOC3L	1.88712e-06	-0.291262	0.05	0.313	0.0435001	F1
ANAPC13	1.90487e-06	-0.297833	0.03	0.267	0.0439091	F1
ZFYVE16	1.91424e-06	-0.328307	0.109	0.413	0.0441251	F1
LAMA2	1.91875e-06	-0.417711	0.099	0.4	0.0442291	F1
LIN7C	1.92069e-06	-0.289215	0.03	0.267	0.0442739	F1
RPL7L1	1.92372e-06	-0.300495	0.05	0.313	0.0443436	F1
BTF3L4	1.93306e-06	-0.283003	0.05	0.313	0.0445589	F1
UBA3	1.93675e-06	-0.311556	0.01	0.22	0.0446441	F1
CDC42EP2	1.94078e-06	-0.311556	0.01	0.22	0.044737	F1
CCDC66	1.9723e-06	-0.335417	0.04	0.287	0.0454636	F1
SF3B5	1.99067e-06	-0.227204	0.089	0.387	0.045887	F1
SCD5	2.01553e-06	-0.278901	0.02	0.247	0.04646	F1
SMIM37	2.02209e-06	-0.31226	0.02	0.247	0.0466113	F1
ARHGAP5	2.03193e-06	-0.325204	0.069	0.353	0.0468381	F1
MLXIP	2.03597e-06	-0.284053	0.059	0.327	0.0469312	F1
TRIM44	2.05656e-06	-0.343923	0.069	0.333	0.0474057	F1
ZNF644	2.06494e-06	-0.281294	0.069	0.353	0.0475989	F1
YIF1A	2.07516e-06	-0.33797	0.05	0.307	0.0478346	F1
DDX3X	2.08289e-06	0.552345	0.96	0.647	0.0480126	F1
TERF1	2.11058e-06	-0.365828	0.069	0.34	0.048651	F1
SIL1	2.11456e-06	-0.266387	0.059	0.333	0.0487427	F1
ZNF703	2.11495e-06	-0.309978	0.02	0.247	0.0487518	F1
PCMT1	2.15851e-06	-0.351064	0.089	0.38	0.0497558	F1
XPO1	2.15857e-06	-0.297289	0.059	0.333	0.0497573	F1
GLUL	2.1689e-06	-0.258819	0.119	0.44	0.0499953	F1
CD24	2.17479e-06	-0.517679	0.01	0.22	0.0501312	F1
DERL2	2.17889e-06	-0.307402	0.04	0.287	0.0502257	F1
CCT3	2.17893e-06	-0.205178	0.089	0.387	0.0502265	F1
BHLHE41	2.18246e-06	-0.465017	0.069	0.34	0.0503078	F1
AHCY	2.18282e-06	-0.309978	0.03	0.26	0.0503161	F1
NDUFV3	2.26591e-06	-0.291262	0.059	0.327	0.0522316	F1
EIF3M	2.27007e-06	-0.30591	0.099	0.4	0.0523275	F1
PSMA3	2.27422e-06	-0.290687	0.059	0.333	0.052423	F1
G3BP2	2.27746e-06	0.34582	0.574	0.253	0.0524978	F1
C16orf45	2.27845e-06	-0.325557	0.03	0.267	0.0525205	F1
METTL9	2.30797e-06	-0.280127	0.05	0.313	0.0532011	F1
SMARCC2	2.32841e-06	-0.380952	0.04	0.273	0.0536722	F1
PARVA	2.3315e-06	-0.273598	0.089	0.393	0.0537433	F1
FABP5	2.33977e-06	-0.586494	0.05	0.3	0.0539341	F1
RNF13	2.35242e-06	-0.364687	0.05	0.307	0.0542256	F1
TMEM87A	2.3525e-06	-0.300944	0.109	0.433	0.0542276	F1
CHMP4B	2.3539e-06	-0.243601	0.059	0.327	0.0542598	F1
UBR3	2.39296e-06	-0.28326	0.03	0.267	0.0551601	F1
FGF7	2.3951e-06	-0.546076	0.287	0.653	0.0552095	F1
NDUFV1	2.40547e-06	-0.242114	0.05	0.307	0.0554486	F1
SAT2	2.414e-06	-0.336283	0.089	0.373	0.0556452	F1
ZMAT3	2.4151e-06	-0.31226	0.03	0.267	0.0556704	F1
WAC	2.42024e-06	-0.307057	0.079	0.36	0.055789	F1
AGPAT5	2.42785e-06	-0.275918	0.03	0.267	0.0559644	F1
NDUFA12	2.43582e-06	-0.329397	0.059	0.32	0.056148	F1
PTGER2	2.43951e-06	-0.320321	0.01	0.22	0.0562333	F1
CDIPT	2.46681e-06	-0.278771	0.059	0.327	0.0568625	F1
LINC00882	2.4707e-06	-0.30011	0.02	0.24	0.0569522	F1
SUCLA2	2.47123e-06	-0.247189	0.05	0.307	0.0569644	F1
UBE2D1	2.47445e-06	-0.305135	0.01	0.22	0.0570386	F1
FUT8	2.4928e-06	-0.282051	0.01	0.22	0.0574614	F1
AASDH	2.50172e-06	-0.258592	0.01	0.22	0.0576671	F1
MUC20-OT1	2.50966e-06	-0.292974	0.089	0.393	0.0578502	F1
SYNM	2.51657e-06	-0.27739	0.03	0.267	0.0580095	F1
SNX21	2.51822e-06	-0.252515	0.01	0.22	0.0580476	F1
USP34	2.52856e-06	-0.299758	0.089	0.387	0.0582858	F1
RBM42	2.53217e-06	-0.314457	0.05	0.3	0.0583691	F1
FBXL12	2.53378e-06	-0.260335	0.01	0.22	0.0584061	F1
MORN2	2.53378e-06	-0.260335	0.01	0.22	0.0584061	F1
P3H3	2.53725e-06	-0.352524	0.03	0.26	0.0584861	F1
KRTCAP2	2.54015e-06	-0.256926	0.129	0.473	0.058553	F1
TMTC3	2.54345e-06	-0.283542	0.01	0.22	0.0586292	F1
RAB3GAP1	2.56198e-06	-0.275848	0.01	0.22	0.0590562	F1
HYI	2.56942e-06	-0.308538	0.059	0.32	0.0592276	F1
SVIL	2.57542e-06	-0.2269	0.079	0.367	0.0593661	F1
GALNT11	2.57642e-06	-0.328464	0.04	0.287	0.059389	F1
SMU1	2.6016e-06	-0.221588	0.069	0.347	0.0599695	F1
ICA1L	2.61022e-06	-0.338097	0.03	0.26	0.0601682	F1
GSTM2	2.64203e-06	-0.282768	0.059	0.32	0.0609014	F1
SUMO1	2.66927e-06	-0.273598	0.089	0.38	0.0615293	F1
LAMB2	2.70344e-06	-0.309553	0.109	0.42	0.0623169	F1
C1QBP	2.73666e-06	-0.304945	0.079	0.36	0.0630827	F1
MICU3	2.74019e-06	-0.32455	0.03	0.26	0.0631642	F1
RHOQ	2.75194e-06	-0.319605	0.05	0.307	0.063435	F1
LRP10	2.76859e-06	-0.321537	0.059	0.327	0.0638187	F1
G3BP1	2.77593e-06	-0.369687	0.05	0.293	0.0639881	F1
VPS35L	2.77894e-06	-0.263034	0	0.193	0.0640573	F1
BDP1	2.77987e-06	-0.362279	0.079	0.353	0.0640787	F1
CEP97	2.7938e-06	-0.271027	0	0.193	0.0644	F1
HAAO	2.7938e-06	-0.271027	0	0.193	0.0644	F1
TOMM40	2.7938e-06	-0.271027	0	0.193	0.0644	F1
FADS1	2.80302e-06	-0.280249	0.04	0.287	0.0646125	F1
DRG1	2.8077e-06	-0.286881	0	0.193	0.0647203	F1
ENPP2	2.82062e-06	-0.393233	0	0.193	0.0650182	F1
CUL4B	2.84228e-06	-0.302563	0	0.193	0.0655173	F1
IFI27L2	2.85133e-06	-0.362279	0.04	0.28	0.065726	F1
TIMMDC1	2.85159e-06	-0.31034	0	0.193	0.065732	F1
HNRNPA1	2.85474e-06	-0.37557	0.97	0.947	0.0658047	F1
APEX1	2.86179e-06	-0.271211	0.099	0.407	0.065967	F1
FAM76A	2.87606e-06	-0.287839	0.03	0.26	0.0662961	F1
AHDC1	2.87642e-06	-0.287839	0.03	0.26	0.0663044	F1
SUCLG1	2.88537e-06	-0.323459	0.059	0.313	0.0665106	F1
MRNIP	2.94838e-06	-0.24409	0.04	0.287	0.0679631	F1
ZC3H15	2.94989e-06	-0.263383	0.109	0.427	0.0679979	F1
PHF1	2.95215e-06	-0.265355	0.03	0.26	0.06805	F1
LPAR1	2.96882e-06	-0.245838	0.04	0.287	0.0684343	F1
KLHDC2	2.98757e-06	-0.275918	0.03	0.26	0.0688664	F1
SIMC1	3.00747e-06	-0.313369	0.05	0.293	0.0693251	F1
RNF24	3.0144e-06	-0.302759	0.059	0.327	0.069485	F1
SBF2	3.01507e-06	-0.334396	0.01	0.213	0.0695003	F1
LSM14A	3.01744e-06	-0.263099	0.079	0.36	0.0695549	F1
SBNO1	3.01752e-06	-0.291262	0.05	0.307	0.069557	F1
PTPN13	3.02553e-06	-0.340856	0.119	0.42	0.0697414	F1
HMGCLL1	3.05055e-06	-0.296126	0.01	0.213	0.0703182	F1
NAALADL2	3.05055e-06	-0.296126	0.01	0.213	0.0703182	F1
BUD23	3.05078e-06	-0.303862	0.01	0.213	0.0703235	F1
CEP70	3.06136e-06	-0.280529	0.01	0.213	0.0705675	F1
RNF20	3.06136e-06	-0.280529	0.01	0.213	0.0705675	F1
NT5E	3.06488e-06	-0.272667	0.01	0.213	0.0706485	F1
SKIL	3.06515e-06	-0.409355	0.149	0.48	0.0706548	F1
DYNC2H1	3.07169e-06	-0.315525	0.05	0.3	0.0708055	F1
DAZAP2	3.09193e-06	-0.299332	0.05	0.307	0.0712721	F1
MAGEF1	3.11891e-06	-0.278833	0.05	0.293	0.071894	F1
OLA1	3.12548e-06	-0.338097	0.02	0.24	0.0720453	F1
PRKRA	3.12956e-06	-0.285003	0.02	0.24	0.0721396	F1
RNH1	3.13606e-06	-0.26245	0.168	0.52	0.0722893	F1
CLIP4	3.13705e-06	-0.273274	0.059	0.327	0.0723122	F1
PPP1R1B	3.16953e-06	-0.591664	0.02	0.233	0.0730608	F1
SEC22C	3.16956e-06	-0.280383	0.02	0.24	0.0730615	F1
SNW1	3.18142e-06	-0.341166	0.069	0.34	0.0733349	F1
UBR2	3.1851e-06	-0.280383	0.02	0.24	0.0734198	F1
SNX7	3.19125e-06	-0.246171	0.02	0.24	0.0735616	F1
FGF10	3.22517e-06	-0.240631	0.02	0.24	0.0743434	F1
PNRC2	3.22901e-06	-0.344146	0.089	0.373	0.0744318	F1
NT5C3B	3.286e-06	-0.251934	0.02	0.24	0.0757455	F1
NEGR1	3.29724e-06	-0.34152	0.059	0.307	0.0760047	F1
A4GALT	3.3082e-06	-0.202884	0.05	0.307	0.0762573	F1
IMPAD1	3.30987e-06	-0.287374	0.04	0.28	0.0762959	F1
PCM1	3.32644e-06	-0.355864	0.188	0.56	0.0766778	F1
CEP170	3.32673e-06	-0.368568	0.04	0.273	0.0766843	F1
NOP56	3.32928e-06	-0.264899	0.05	0.3	0.0767432	F1
ZNF580	3.33181e-06	-0.31506	0.03	0.253	0.0768016	F1
SNX6	3.34386e-06	-0.311823	0.05	0.3	0.0770793	F1
GPATCH8	3.34901e-06	-0.309654	0.05	0.3	0.077198	F1
PGR	3.40446e-06	-0.330615	0.129	0.447	0.0784761	F1
PPP1R2	3.47278e-06	-0.356076	0.04	0.28	0.0800509	F1
TRIOBP	3.48193e-06	-0.233758	0.119	0.447	0.0802619	F1
USP11	3.4825e-06	-0.280015	0.079	0.367	0.0802752	F1
YY1	3.48469e-06	-0.316625	0.109	0.407	0.0803255	F1
ECI2	3.48845e-06	-0.315935	0.059	0.32	0.0804121	F1
FBLIM1	3.53001e-06	-0.300809	0.129	0.44	0.0813702	F1
LMO4	3.57451e-06	-0.385925	0.287	0.713	0.0823961	F1
ATM	3.58518e-06	-0.301745	0.079	0.36	0.082642	F1
BBX	3.6052e-06	-0.361158	0.208	0.607	0.0831035	F1
TNS2	3.62709e-06	-0.270963	0.089	0.38	0.083608	F1
CFL2	3.62828e-06	-0.268928	0.05	0.3	0.0836355	F1
PLOD2	3.64922e-06	-0.32141	0.02	0.233	0.0841181	F1
ABHD14B	3.71366e-06	-0.31226	0.03	0.26	0.0856036	F1
AMPD2	3.72768e-06	-0.306382	0.02	0.233	0.0859267	F1
NSL1	3.72768e-06	-0.306382	0.02	0.233	0.0859267	F1
ANKIB1	3.76317e-06	-0.299085	0.03	0.26	0.0867448	F1
NUDT9	3.77289e-06	-0.291889	0.03	0.26	0.0869688	F1
WIPI2	3.78806e-06	-0.27739	0.03	0.26	0.0873185	F1
ISCA1	3.78982e-06	-0.291195	0.02	0.233	0.0873592	F1
DHX29	3.79135e-06	-0.26684	0.069	0.347	0.0873944	F1
APOL1	3.81109e-06	-0.343137	0.04	0.28	0.0878493	F1
SAR1A	3.82111e-06	-0.238344	0.079	0.367	0.0880804	F1
LAMC3	3.83054e-06	-0.42244	0.01	0.213	0.0882978	F1
ARMCX3	3.8436e-06	-0.340388	0.079	0.347	0.0885989	F1
PGAP2	3.85186e-06	-0.297481	0.01	0.213	0.0887892	F1
RCAN2	3.85673e-06	-0.282051	0.01	0.213	0.0889014	F1
CA8	3.86433e-06	-0.289787	0.01	0.213	0.0890766	F1
NDUFS3	3.86976e-06	-0.27739	0.02	0.233	0.0892017	F1
PJA1	3.87359e-06	-0.262042	0.02	0.233	0.0892902	F1
KIF1B	3.87526e-06	-0.282051	0.01	0.213	0.0893287	F1
RBM26	3.878e-06	-0.371805	0.079	0.34	0.0893918	F1
RAB13	3.88236e-06	-0.272487	0.099	0.393	0.0894923	F1
PSMB9	3.89343e-06	-0.372809	0.03	0.247	0.0897475	F1
CLSTN1	3.90874e-06	-0.291889	0.079	0.353	0.0901003	F1
GJA1	3.9135e-06	-0.275848	0.01	0.213	0.0902101	F1
HADHA	3.92762e-06	-0.242624	0.109	0.427	0.0905355	F1
IFITM1	3.92975e-06	-0.507395	0.03	0.253	0.0905846	F1
TPRA1	3.96161e-06	-0.275848	0.01	0.213	0.091319	F1
OSGEP	3.97078e-06	-0.246529	0.01	0.213	0.0915305	F1
SRGAP1	3.97362e-06	-0.261121	0.04	0.273	0.091596	F1
PHYH	3.97972e-06	-0.283542	0.01	0.213	0.0917365	F1
TMEM263	4.01482e-06	-0.27309	0.04	0.28	0.0925455	F1
CADPS2	4.02271e-06	-0.360351	0.03	0.253	0.0927276	F1
SNHG19	4.02605e-06	-0.271328	0.01	0.213	0.0928044	F1
ST5	4.06391e-06	-0.330829	0.03	0.253	0.0936772	F1
CSAD	4.0885e-06	-0.284658	0.05	0.293	0.0942439	F1
ABLIM1	4.09777e-06	-0.37129	0.059	0.313	0.0944576	F1
PRPF8	4.12465e-06	-0.341166	0.069	0.327	0.0950772	F1
FLNA	4.1284e-06	-0.336283	0.099	0.393	0.0951637	F1
PSMB3	4.12864e-06	-0.259468	0.079	0.36	0.0951693	F1
RAB11FIP2	4.13242e-06	-0.275983	0.059	0.313	0.0952564	F1
TRERF1	4.17914e-06	-0.331782	0.03	0.253	0.0963334	F1
TRAPPC4	4.18279e-06	-0.254714	0.04	0.28	0.0964174	F1
XPA	4.22591e-06	-0.27739	0.079	0.353	0.0974116	F1
FZD7	4.27687e-06	-0.235124	0.089	0.38	0.0985862	F1
MT-ATP8	4.29086e-06	0.371298	0.871	0.54	0.0989086	F1
NDUFA5	4.30457e-06	-0.309811	0.129	0.44	0.0992245	F1
BPHL	4.33457e-06	-0.254997	0	0.187	0.0999161	F1
DNM1	4.35026e-06	-0.264334	0.04	0.28	0.100278	F1
BEND5	4.35593e-06	-0.263034	0	0.187	0.100408	F1
BABAM2	4.35599e-06	-0.294743	0	0.187	0.10041	F1
DNAJC9	4.37566e-06	-0.271027	0	0.187	0.100863	F1
TMEM51	4.37584e-06	-0.278976	0	0.187	0.100867	F1
FAHD2A	4.37584e-06	-0.286881	0	0.187	0.100867	F1
FXN	4.3941e-06	-0.286881	0	0.187	0.101288	F1
YIPF2	4.41076e-06	-0.294743	0	0.187	0.101672	F1
DAAM1	4.41161e-06	-0.388366	0.03	0.253	0.101692	F1
SRSF1	4.44293e-06	-0.261665	0.079	0.353	0.102414	F1
SHISA5	4.45345e-06	-0.335417	0.05	0.293	0.102656	F1
TOR1AIP1	4.47354e-06	-0.336283	0.069	0.333	0.10312	F1
THRA	4.50582e-06	-0.236748	0.099	0.4	0.103864	F1
CIB1	4.50973e-06	0.439363	0.733	0.433	0.103954	F1
PDE3B	4.51251e-06	-0.290565	0.03	0.253	0.104018	F1
NRXN2	4.51584e-06	-0.258662	0.04	0.28	0.104095	F1
CPLANE1	4.52545e-06	-0.305065	0.03	0.253	0.104316	F1
SMIM14	4.53408e-06	-0.272487	0.109	0.413	0.104515	F1
SNRNP70	4.53921e-06	-0.318136	0.099	0.387	0.104633	F1
DIMT1	4.55688e-06	-0.265355	0.03	0.253	0.105041	F1
MBD4	4.57244e-06	-0.28326	0.03	0.253	0.105399	F1
WRB	4.59216e-06	-0.312748	0.02	0.227	0.105854	F1
ROCK2	4.5945e-06	-0.351713	0.089	0.367	0.105908	F1
CMPK1	4.60617e-06	-0.303862	0.089	0.367	0.106177	F1
ILF2	4.6391e-06	-0.269285	0.069	0.327	0.106936	F1
MAP1A	4.69882e-06	-0.313369	0.05	0.293	0.108313	F1
PABPN1	4.7102e-06	-0.341166	0.079	0.34	0.108575	F1
UBE2A	4.71637e-06	-0.35688	0.01	0.207	0.108717	F1
CDKN1B	4.72618e-06	-0.307221	0.05	0.3	0.108943	F1
TK2	4.73856e-06	-0.274274	0.02	0.227	0.109229	F1
SESN3	4.74003e-06	-0.448252	0.059	0.307	0.109262	F1
BOLA1	4.77879e-06	-0.303862	0.01	0.207	0.110156	F1
EFCAB14	4.78249e-06	-0.206015	0.05	0.3	0.110241	F1
PPP3CB	4.80463e-06	-0.300313	0.04	0.273	0.110752	F1
UBXN1	4.80953e-06	-0.270454	0.109	0.413	0.110865	F1
XPC	4.81749e-06	-0.290565	0.04	0.273	0.111048	F1
PUM3	4.81933e-06	-0.309978	0.02	0.233	0.11109	F1
PPP6R3	4.84191e-06	-0.293188	0.04	0.273	0.111611	F1
CLK4	4.84881e-06	-0.278901	0.02	0.233	0.11177	F1
PRPF40A	4.85065e-06	-0.289215	0.109	0.413	0.111812	F1
GRN	4.86773e-06	-0.245529	0.05	0.3	0.112206	F1
YWHAG	4.87725e-06	-0.291889	0.04	0.273	0.112425	F1
PIP4P2	4.8811e-06	-0.300313	0.05	0.293	0.112514	F1
PHF21A	4.88873e-06	-0.269736	0.02	0.233	0.11269	F1
FAM45A	4.90987e-06	-0.281836	0.04	0.273	0.113177	F1
MTAP	4.98334e-06	-0.236748	0.02	0.233	0.114871	F1
SPATA20	4.98334e-06	-0.263715	0.02	0.233	0.114871	F1
DSE	4.98456e-06	-0.290687	0.079	0.353	0.114899	F1
ADIRF	4.9935e-06	-0.710698	0.931	0.927	0.115105	F1
CTNNA1	5.04796e-06	-0.319032	0.109	0.4	0.116361	F1
PEAK1	5.06063e-06	-0.236748	0.02	0.233	0.116653	F1
SNRPD1	5.06967e-06	-0.236748	0.059	0.32	0.116861	F1
EHD2	5.0785e-06	-0.300313	0.04	0.273	0.117065	F1
ITGB8	5.07946e-06	-0.321537	0.069	0.333	0.117087	F1
COL4A3	5.08958e-06	-0.255363	0.02	0.233	0.11732	F1
NDUFS6	5.0995e-06	-0.304894	0.089	0.373	0.117549	F1
CAMSAP2	5.10046e-06	-0.270085	0.04	0.273	0.117571	F1
CCT5	5.10468e-06	-0.241766	0.069	0.333	0.117668	F1
QKI	5.13918e-06	-0.278568	0.119	0.427	0.118463	F1
C5orf24	5.14008e-06	-0.303862	0.069	0.333	0.118484	F1
AAMP	5.14011e-06	-0.229861	0.05	0.3	0.118485	F1
PDIA4	5.1586e-06	-0.297289	0.069	0.333	0.118911	F1
SPEF2	5.19396e-06	-0.297289	0.059	0.313	0.119726	F1
SAR1B	5.20969e-06	-0.291262	0.05	0.293	0.120089	F1
PAIP1	5.28258e-06	-0.241934	0.059	0.32	0.121769	F1
BIRC2	5.40863e-06	-0.305065	0.03	0.253	0.124674	F1
YAF2	5.41444e-06	-0.281459	0.059	0.313	0.124808	F1
CNOT4	5.42048e-06	-0.244968	0.069	0.34	0.124948	F1
CHMP2A	5.44872e-06	-0.252515	0.109	0.407	0.125598	F1
NTAN1	5.45194e-06	-0.297833	0.03	0.253	0.125673	F1
TGFB1I1	5.49382e-06	-0.312036	0.099	0.393	0.126638	F1
UPF3A	5.49405e-06	-0.202933	0.109	0.42	0.126643	F1
CCT7	5.50185e-06	-0.308086	0.089	0.367	0.126823	F1
SUCO	5.5215e-06	-0.269736	0.03	0.247	0.127276	F1
PDLIM2	5.5222e-06	-0.228611	0.069	0.34	0.127292	F1
ZFAND6	5.55121e-06	-0.328464	0.05	0.287	0.127961	F1
CLDN11	5.55906e-06	-0.257029	0.03	0.253	0.128142	F1
MRPL43	5.68698e-06	-0.257212	0.079	0.353	0.131091	F1
LUC7L	5.70704e-06	-0.337134	0.05	0.293	0.131553	F1
PEMT	5.74296e-06	-0.313427	0.079	0.353	0.132381	F1
MRVI1	5.7552e-06	-0.215268	0.05	0.293	0.132663	F1
STX12	5.76769e-06	-0.313369	0.04	0.267	0.132951	F1
STXBP4	5.78874e-06	-0.298809	0.02	0.227	0.133436	F1
RGS22	5.80328e-06	-0.298809	0.02	0.227	0.133771	F1
SH3BGRL	5.81673e-06	-0.441848	0.485	0.687	0.134081	F1
RNF115	5.84035e-06	-0.299085	0.04	0.267	0.134626	F1
CTBP2	5.84831e-06	-0.263969	0.069	0.327	0.134809	F1
RNF181	5.85759e-06	-0.275918	0.03	0.253	0.135023	F1
B4GALT1	5.85784e-06	-0.323351	0.099	0.387	0.135029	F1
GFRA1	5.86842e-06	-0.268539	0.03	0.253	0.135273	F1
DNAJC8	5.88422e-06	-0.214888	0.139	0.467	0.135637	F1
DYRK4	5.88774e-06	-0.246171	0.03	0.253	0.135718	F1
PENK	5.92846e-06	-0.940131	0.04	0.267	0.136657	F1
LYPLAL1	5.94449e-06	-0.275848	0.02	0.227	0.137027	F1
KLHL9	5.9466e-06	-0.282051	0.01	0.207	0.137075	F1
HSD17B4	5.96541e-06	-0.288694	0.05	0.287	0.137509	F1
NPRL3	5.96647e-06	-0.292576	0.02	0.227	0.137533	F1
FIBP	5.97579e-06	-0.289787	0.01	0.207	0.137748	F1
HERC1	5.97974e-06	-0.307604	0.02	0.227	0.137839	F1
POLR2B	5.98511e-06	-0.262743	0.03	0.253	0.137963	F1
TSKU	6.01383e-06	-0.270085	0.03	0.253	0.138625	F1
ANKRD65	6.03427e-06	-0.262042	0.02	0.227	0.139096	F1
LDB1	6.06918e-06	-0.262042	0.02	0.227	0.139901	F1
UBE2L6	6.06918e-06	-0.262042	0.02	0.227	0.139901	F1
RNF180	6.08125e-06	-0.291889	0.05	0.287	0.140179	F1
AIMP1	6.10216e-06	-0.245239	0.069	0.333	0.140661	F1
TTC17	6.12335e-06	-0.212406	0.03	0.253	0.141149	F1
PXMP2	6.13585e-06	-0.230847	0.01	0.207	0.141437	F1
ING4	6.13585e-06	-0.244653	0.01	0.207	0.141437	F1
SNAP25	6.1659e-06	-0.225034	0.01	0.207	0.14213	F1
MDM1	6.17517e-06	-0.275848	0.01	0.207	0.142344	F1
CCDC151	6.19374e-06	-0.260335	0.01	0.207	0.142772	F1
SLC40A1	6.22927e-06	-0.274781	0.079	0.347	0.143591	F1
NPEPPS	6.28554e-06	-0.271852	0.059	0.307	0.144888	F1
SLK	6.29359e-06	-0.269612	0.079	0.347	0.145074	F1
MAF	6.35439e-06	-0.389075	0.089	0.367	0.146475	F1
LGMN	6.36858e-06	-0.332717	0.05	0.28	0.146802	F1
CAPNS1	6.39824e-06	-0.264899	0.059	0.307	0.147486	F1
EXTL2	6.42583e-06	-0.264334	0.05	0.287	0.148122	F1
RALY	6.46324e-06	-0.332717	0.04	0.267	0.148984	F1
PCMTD1	6.48911e-06	-0.267011	0.168	0.527	0.149581	F1
RPA2	6.57262e-06	-0.280249	0.04	0.273	0.151505	F1
ZC2HC1A	6.5845e-06	-0.27309	0.04	0.273	0.151779	F1
IP6K2	6.65646e-06	-0.318834	0.079	0.347	0.153438	F1
FMNL2	6.66646e-06	-0.296557	0.03	0.247	0.153669	F1
NME4	6.68846e-06	-0.265006	0.089	0.373	0.154176	F1
POGZ	6.6965e-06	-0.241608	0.089	0.36	0.154361	F1
ASF1A	6.70607e-06	-0.238787	0	0.18	0.154582	F1
TLN1	6.71258e-06	-0.314316	0.158	0.493	0.154732	F1
DPYD	6.72575e-06	-0.251394	0.04	0.273	0.155035	F1
LINC00476	6.73162e-06	-0.242307	0.04	0.273	0.155171	F1
ADGRL1	6.76952e-06	-0.254997	0	0.18	0.156044	F1
BACH2	6.76952e-06	-0.254997	0	0.18	0.156044	F1
SEPHS1	6.76961e-06	-0.263034	0	0.18	0.156046	F1
CNN3	6.81188e-06	-0.270536	0.277	0.713	0.157021	F1
GOSR2	6.82319e-06	-0.271027	0	0.18	0.157281	F1
P3H4	6.82376e-06	-0.278976	0	0.18	0.157294	F1
IMPDH2	6.86029e-06	-0.281459	0.059	0.313	0.158137	F1
AZI2	6.86093e-06	-0.289463	0.079	0.34	0.158151	F1
DTX4	6.86832e-06	-0.294743	0	0.18	0.158322	F1
MED28	6.87721e-06	-0.208036	0.04	0.273	0.158527	F1
IL34	6.8883e-06	-0.31034	0	0.18	0.158782	F1
SLC39A4	6.90506e-06	-0.318076	0	0.18	0.159169	F1
EMC10	6.92008e-06	-0.285657	0.05	0.293	0.159515	F1
HDAC2	6.929e-06	-0.312879	0.059	0.307	0.15972	F1
NR1H2	6.94383e-06	-0.259468	0.03	0.247	0.160062	F1
AKT2	6.95725e-06	-0.265355	0.03	0.247	0.160372	F1
PPP4R2	7.02057e-06	-0.280127	0.069	0.32	0.161831	F1
ZNF32	7.02718e-06	-0.268539	0.03	0.247	0.161984	F1
USP48	7.08804e-06	-0.305065	0.04	0.267	0.163386	F1
PDS5B	7.18067e-06	-0.223718	0.119	0.433	0.165522	F1
TGFBR3	7.19393e-06	-0.294463	0.059	0.3	0.165827	F1
MAN1A1	7.23305e-06	-0.24843	0.089	0.36	0.166729	F1
MAP4K4	7.24327e-06	-0.325204	0.089	0.36	0.166965	F1
FKBP5	7.34371e-06	-0.359003	0.03	0.24	0.16928	F1
TMEM203	7.37028e-06	-0.289787	0.02	0.22	0.169892	F1
COMMD1	7.37518e-06	-0.301385	0.02	0.227	0.170005	F1
SNRPN	7.38921e-06	-0.276441	0.198	0.573	0.170329	F1
PAMR1	7.40294e-06	-0.389075	0.089	0.353	0.170645	F1
ANKRA2	7.41164e-06	-0.303862	0.01	0.2	0.170846	F1
MNS1	7.41216e-06	-0.27739	0.02	0.227	0.170858	F1
UTRN	7.41996e-06	0.373007	0.802	0.467	0.171037	F1
IL11RA	7.43617e-06	-0.288349	0.01	0.2	0.171411	F1
EBAG9	7.45931e-06	-0.280529	0.01	0.2	0.171945	F1
MAPK1IP1L	7.46199e-06	-0.287374	0.04	0.267	0.172006	F1
MITF	7.47496e-06	-0.308803	0.02	0.227	0.172305	F1
KCNJ8	7.47996e-06	-0.288349	0.01	0.2	0.172421	F1
VPS4A	7.49728e-06	-0.264762	0.01	0.2	0.17282	F1
KATNA1	7.49737e-06	-0.296126	0.01	0.2	0.172822	F1
NEURL1B	7.51205e-06	-0.256813	0.01	0.2	0.17316	F1
ARNT	7.54019e-06	-0.262743	0.04	0.267	0.173809	F1
GATA6	7.56838e-06	-0.271328	0.02	0.227	0.174459	F1
MAN1A2	7.56877e-06	-0.240122	0.069	0.333	0.174468	F1
STRAP	7.57969e-06	-0.245239	0.059	0.313	0.174719	F1
MRPL57	7.58226e-06	-0.236748	0.129	0.44	0.174779	F1
FBLN7	7.58604e-06	-0.251934	0.02	0.227	0.174866	F1
ATP1B1	7.5956e-06	-0.404082	0.05	0.287	0.175086	F1
FAM110B	7.63409e-06	-0.268539	0.04	0.267	0.175973	F1
ASNA1	7.63823e-06	-0.255363	0.04	0.267	0.176069	F1
DCTD	7.70383e-06	-0.23482	0.02	0.227	0.177581	F1
VWA5A	7.72542e-06	-0.265355	0.02	0.227	0.178079	F1
RAB11B	7.73285e-06	-0.24409	0.04	0.267	0.17825	F1
PRKG1	7.74581e-06	-0.337199	0.03	0.24	0.178549	F1
STX8	7.79577e-06	-0.244361	0.02	0.227	0.1797	F1
TXN2	7.80769e-06	-0.287374	0.04	0.267	0.179975	F1
CYGB	7.87932e-06	-0.34193	0.188	0.553	0.181626	F1
PSMC2	7.95548e-06	-0.271602	0.04	0.267	0.183382	F1
FAM204A	8.04245e-06	-0.207	0.099	0.38	0.185387	F1
TMEM147	8.05275e-06	-0.299555	0.079	0.34	0.185624	F1
PRSS23	8.08814e-06	-0.374251	0.089	0.347	0.18644	F1
MORF4L1	8.10271e-06	-0.320556	0.97	0.927	0.186776	F1
SSBP4	8.10315e-06	-0.320687	0.099	0.38	0.186786	F1
LMAN2	8.13526e-06	-0.246801	0.139	0.453	0.187526	F1
PRPF38B	8.24807e-06	-0.299555	0.079	0.34	0.190126	F1
C12orf65	8.28635e-06	-0.293929	0.03	0.24	0.191009	F1
ZMYM2	8.38791e-06	-0.283787	0.079	0.347	0.19335	F1
STK25	8.40793e-06	-0.232996	0.03	0.24	0.193811	F1
RNASE4	8.4332e-06	-0.287839	0.03	0.247	0.194394	F1
ZNF791	8.49879e-06	-0.262495	0.069	0.327	0.195906	F1
UBTF	8.53463e-06	-0.221588	0.069	0.333	0.196732	F1
STOML2	8.56556e-06	-0.275918	0.03	0.247	0.197445	F1
MIB1	8.5927e-06	-0.298148	0.059	0.3	0.19807	F1
ABCA6	8.60438e-06	-0.290565	0.03	0.247	0.198339	F1
DOCK5	8.60907e-06	-0.309362	0.059	0.307	0.198448	F1
ATP5PB	8.63413e-06	-0.27739	0.089	0.36	0.199025	F1
RFLNB	8.65114e-06	-0.281836	0.03	0.247	0.199418	F1
TFAM	8.731e-06	-0.261121	0.03	0.247	0.201258	F1
DNAJC7	8.73255e-06	-0.320579	0.069	0.32	0.201294	F1
FAS	8.73494e-06	-0.290565	0.059	0.293	0.201349	F1
OPTN	8.74313e-06	-0.261665	0.089	0.36	0.201538	F1
CCT8	8.81016e-06	-0.2269	0.079	0.353	0.203083	F1
BRD7	8.84295e-06	-0.236748	0.059	0.307	0.203839	F1
SFT2D2	8.89437e-06	-0.263099	0.089	0.36	0.205024	F1
TNRC6A	8.93352e-06	-0.238344	0.079	0.353	0.205927	F1
BLZF1	8.97584e-06	-0.291195	0.02	0.22	0.206902	F1
TCAF1	9.04259e-06	-0.300313	0.03	0.247	0.208441	F1
TMEM50B	9.09488e-06	-0.233573	0.099	0.38	0.209646	F1
EIF2AK1	9.11183e-06	-0.297481	0.01	0.2	0.210037	F1
RBMX2	9.11183e-06	-0.297481	0.01	0.2	0.210037	F1
LRRC34	9.1459e-06	-0.289787	0.01	0.2	0.210822	F1
PRKAR2A	9.14601e-06	-0.297481	0.01	0.2	0.210825	F1
MRPS7	9.16666e-06	-0.30011	0.02	0.22	0.211301	F1
DCTN5	9.22959e-06	-0.266454	0.01	0.2	0.212751	F1
INTS3	9.32808e-06	-0.255363	0.04	0.26	0.215022	F1
NRG2	9.33763e-06	-0.258592	0.01	0.2	0.215242	F1
STIM1	9.33763e-06	-0.258592	0.01	0.2	0.215242	F1
CDK5RAP2	9.36334e-06	-0.250687	0.01	0.2	0.215834	F1
FUBP3	9.37844e-06	-0.246529	0.02	0.22	0.216182	F1
MDH2	9.45982e-06	-0.202259	0.079	0.347	0.218058	F1
DDX56	9.51363e-06	-0.260335	0.01	0.2	0.219299	F1
AOX1	9.54236e-06	-0.244653	0.01	0.2	0.219961	F1
RARG	9.5455e-06	-0.291195	0.01	0.2	0.220033	F1
RPN2	9.54815e-06	-0.271852	0.129	0.44	0.220094	F1
IFT43	9.54999e-06	-0.268112	0.01	0.2	0.220137	F1
UBXN6	9.54999e-06	-0.268112	0.01	0.2	0.220137	F1
SDCCAG8	9.6009e-06	-0.258662	0.05	0.28	0.22131	F1
OLFM2	9.68014e-06	-0.262042	0.01	0.2	0.223137	F1
SMARCA5	9.80662e-06	-0.26833	0.149	0.467	0.226052	F1
ZNF667-AS1	9.84019e-06	-0.250892	0.059	0.3	0.226826	F1
PREPL	9.94942e-06	-0.249239	0.059	0.3	0.229344	F1
XRN1	1.01209e-05	-0.314934	0.069	0.32	0.233297	F1
NBR1	1.01673e-05	-0.229368	0.04	0.267	0.234367	F1
TMA16	1.02153e-05	-0.286435	0.03	0.24	0.235472	F1
MRPS33	1.02221e-05	-0.24409	0.04	0.267	0.235629	F1
LUC7L3	1.0334e-05	-0.388521	0.307	0.627	0.238209	F1
ATP2B1	1.03395e-05	-0.290157	0.059	0.307	0.238337	F1
SLC35B1	1.04008e-05	-0.281836	0.03	0.24	0.23975	F1
CEP68	1.04332e-05	-0.31226	0.05	0.273	0.240496	F1
DOCK1	1.04424e-05	-0.251394	0.04	0.267	0.240707	F1
GLB1	1.0444e-05	-0.238787	0	0.173	0.240745	F1
ZNF146	1.0444e-05	-0.246915	0	0.173	0.240745	F1
AHI1	1.04856e-05	-0.384539	0.168	0.48	0.241703	F1
C19orf25	1.04873e-05	-0.246915	0	0.173	0.241744	F1
DPP8	1.04873e-05	-0.246915	0	0.173	0.241744	F1
IPP	1.04873e-05	-0.246915	0	0.173	0.241744	F1
NIFK-AS1	1.04873e-05	-0.246915	0	0.173	0.241744	F1
PDRG1	1.04875e-05	-0.254997	0	0.173	0.241747	F1
KDM5B	1.04891e-05	-0.203833	0.04	0.267	0.241785	F1
C11orf68	1.0527e-05	-0.254997	0	0.173	0.242658	F1
C4orf48	1.05275e-05	-0.263034	0	0.173	0.242668	F1
ID3	1.05399e-05	-0.627938	0.168	0.467	0.242955	F1
PSMB4	1.05447e-05	-0.239915	0.099	0.373	0.243067	F1
LRP3	1.05546e-05	-0.272888	0.03	0.24	0.243294	F1
BCKDHB	1.0563e-05	-0.263034	0	0.173	0.243488	F1
GBP4	1.0563e-05	-0.263034	0	0.173	0.243488	F1
NR1H3	1.0563e-05	-0.263034	0	0.173	0.243488	F1
NUDT22	1.05639e-05	-0.271027	0	0.173	0.243509	F1
PGAP1	1.05643e-05	-0.286881	0	0.173	0.243519	F1
ETNK1	1.05687e-05	-0.306245	0.05	0.28	0.243619	F1
HAPLN1	1.06518e-05	-0.294743	0	0.173	0.245534	F1
MBD6	1.06538e-05	-0.302563	0	0.173	0.245582	F1
HNRNPUL1	1.08287e-05	-0.331212	0.05	0.28	0.249613	F1
NABP2	1.08393e-05	-0.30011	0.02	0.22	0.249857	F1
NDUFC2	1.09001e-05	-0.420291	0.366	0.62	0.251259	F1
PALM	1.09195e-05	-0.251934	0.03	0.24	0.251704	F1
SNAP23	1.09559e-05	-0.24049	0.03	0.24	0.252545	F1
LRRK1	1.09863e-05	-0.31506	0.02	0.22	0.253245	F1
MAPK3	1.1074e-05	-0.236748	0.03	0.24	0.255268	F1
ILF3	1.11106e-05	-0.332963	0.069	0.313	0.256111	F1
NUMA1	1.11915e-05	-0.265006	0.109	0.393	0.257975	F1
ARFRP1	1.12073e-05	-0.312748	0.02	0.213	0.258338	F1
PXK	1.12187e-05	-0.284658	0.04	0.26	0.258603	F1
SYTL4	1.12434e-05	-0.27739	0.02	0.22	0.259172	F1
DLC1	1.12967e-05	-0.280249	0.05	0.28	0.260401	F1
LINC00667	1.13087e-05	-0.289787	0.02	0.213	0.260676	F1
DHRS4L2	1.13189e-05	-0.302701	0.05	0.28	0.260912	F1
RUFY2	1.13225e-05	-0.278901	0.02	0.22	0.260994	F1
FAM13C	1.14085e-05	-0.278833	0.04	0.26	0.262978	F1
ZFP36	1.147e-05	0.40682	0.98	0.733	0.264395	F1
PGAM1	1.14787e-05	-0.208705	0.129	0.44	0.264596	F1
DMWD	1.15032e-05	-0.266454	0.02	0.213	0.265161	F1
PTH1R	1.1525e-05	-0.31921	0.01	0.193	0.265664	F1
HSPB11	1.15591e-05	-0.214055	0.059	0.307	0.266448	F1
RBFOX1	1.15675e-05	-0.296126	0.01	0.193	0.266642	F1
NEK7	1.16082e-05	-0.254306	0.02	0.22	0.267582	F1
FAM198B	1.16602e-05	-0.257029	0.04	0.26	0.268779	F1
MBD5	1.16602e-05	-0.257029	0.04	0.26	0.268779	F1
GLOD4	1.16726e-05	-0.264762	0.01	0.193	0.269066	F1
USP7	1.17443e-05	-0.284342	0.05	0.28	0.270717	F1
EBLN3P	1.18405e-05	-0.287839	0.02	0.22	0.272935	F1
ABCE1	1.18471e-05	-0.260266	0.04	0.26	0.273088	F1
MFSD1	1.18478e-05	-0.227085	0.02	0.22	0.273104	F1
ELK3	1.18724e-05	-0.257781	0.02	0.22	0.27367	F1
FAAP20	1.18969e-05	-0.22749	0.109	0.393	0.274236	F1
ERAP1	1.19785e-05	-0.24049	0.04	0.26	0.276116	F1
GPNMB	1.19811e-05	-0.369687	0.04	0.26	0.276177	F1
SF3A3	1.19978e-05	-0.275983	0.05	0.28	0.276562	F1
NOTCH2	1.20265e-05	-0.307604	0.03	0.233	0.277223	F1
RALA	1.20652e-05	-0.229094	0.02	0.22	0.278114	F1
ALDH1A2	1.21161e-05	-0.243837	0.05	0.28	0.279288	F1
CPSF6	1.21632e-05	-0.244361	0.02	0.22	0.280373	F1
TSN	1.2197e-05	-0.242515	0.02	0.22	0.281154	F1
HDGFL2	1.22037e-05	-0.219939	0.04	0.26	0.281307	F1
RAB5B	1.22763e-05	-0.221951	0.04	0.26	0.282982	F1
BCAP31	1.23225e-05	-0.256753	0.119	0.407	0.284047	F1
NUCKS1	1.24853e-05	-0.365793	0.99	0.94	0.287799	F1
NDUFA10	1.25907e-05	-0.231266	0.05	0.28	0.290228	F1
SMIM10L1	1.26007e-05	-0.309978	0.03	0.233	0.290459	F1
ADAR	1.27776e-05	-0.238396	0.079	0.34	0.294536	F1
RAD21	1.27936e-05	-0.27739	0.119	0.413	0.294905	F1
MRPS36	1.29328e-05	-0.251997	0.069	0.32	0.298115	F1
BHMT2	1.29578e-05	-0.269736	0.03	0.233	0.298689	F1
TFG	1.30032e-05	-0.229861	0.069	0.32	0.299736	F1
RER1	1.30234e-05	-0.236748	0.079	0.333	0.300203	F1
CLMP	1.30725e-05	-0.334756	0.089	0.353	0.301335	F1
OSBPL1A	1.3211e-05	-0.302701	0.079	0.32	0.304528	F1
DDX42	1.327e-05	-0.346199	0.069	0.307	0.305887	F1
COX11	1.33621e-05	-0.21008	0.05	0.28	0.30801	F1
FAXDC2	1.34087e-05	-0.251934	0.03	0.24	0.309084	F1
NHLRC3	1.34115e-05	-0.268539	0.03	0.24	0.309148	F1
MIF	1.34331e-05	-0.419197	0.238	0.513	0.309646	F1
CDC42EP1	1.34899e-05	-0.219307	0.03	0.233	0.310955	F1
NBN	1.35793e-05	-0.281639	0.05	0.273	0.313017	F1
MPRIP	1.35831e-05	-0.220297	0.079	0.34	0.313105	F1
ACIN1	1.36751e-05	-0.283315	0.119	0.413	0.315225	F1
WDR45	1.36965e-05	-0.278833	0.05	0.273	0.315718	F1
CGGBP1	1.37659e-05	-0.240237	0.059	0.3	0.317318	F1
ATE1	1.38005e-05	-0.272888	0.04	0.253	0.318114	F1
MSN	1.38251e-05	-0.287778	0.079	0.333	0.318682	F1
RNMT	1.38794e-05	-0.246848	0.069	0.32	0.319933	F1
CNIH4	1.39789e-05	-0.287374	0.04	0.26	0.322227	F1
FAM126A	1.40427e-05	-0.275848	0.02	0.213	0.323698	F1
IFT74	1.40468e-05	-0.223451	0.03	0.24	0.323793	F1
IFT81	1.41074e-05	-0.307604	0.02	0.213	0.32519	F1
FKBP3	1.41172e-05	-0.27309	0.05	0.273	0.325415	F1
SOBP	1.4127e-05	-0.27455	0.059	0.293	0.325641	F1
MAGI2	1.41701e-05	-0.268112	0.02	0.213	0.326635	F1
CCNG1	1.42321e-05	-0.216544	0.04	0.253	0.328063	F1
SMPDL3A	1.42563e-05	-0.285003	0.02	0.213	0.328621	F1
EZH1	1.42955e-05	-0.288694	0.05	0.273	0.329525	F1
STAT5B	1.43014e-05	-0.266454	0.01	0.193	0.329661	F1
PHIP	1.4322e-05	-0.292412	0.109	0.393	0.330137	F1
GAPVD1	1.43328e-05	-0.269736	0.02	0.213	0.330385	F1
ARSA	1.44498e-05	-0.242738	0.01	0.193	0.333083	F1
SPRED1	1.44647e-05	-0.256328	0.05	0.273	0.333425	F1
ADGRD1	1.45113e-05	-0.244653	0.02	0.213	0.334501	F1
SLC38A5	1.45113e-05	-0.244653	0.02	0.213	0.334501	F1
SLC39A1	1.45728e-05	-0.247189	0.079	0.333	0.335917	F1
TCF7L1	1.4588e-05	-0.238709	0.02	0.213	0.336269	F1
CHST14	1.45938e-05	-0.220806	0.01	0.193	0.336401	F1
TSLP	1.46146e-05	-0.244653	0.01	0.193	0.336882	F1
BMPR1A	1.46277e-05	-0.222942	0.02	0.213	0.337183	F1
FAM104A	1.46589e-05	-0.228799	0.01	0.193	0.337903	F1
FBXW7	1.46589e-05	-0.228799	0.01	0.193	0.337903	F1
CHRD	1.46703e-05	-0.252515	0.01	0.193	0.338165	F1
DYNC1LI1	1.46732e-05	-0.306382	0.01	0.193	0.338231	F1
HIGD1A	1.46905e-05	-0.267425	0.05	0.273	0.33863	F1
NT5C	1.4721e-05	-0.255363	0.04	0.26	0.339334	F1
THAP7	1.47749e-05	-0.230847	0.01	0.193	0.340575	F1
TGM2	1.48228e-05	-0.33026	0.079	0.333	0.34168	F1
RPL36A	1.48507e-05	0.503493	0.97	0.807	0.342325	F1
SUDS3	1.48681e-05	-0.242114	0.05	0.273	0.342725	F1
TUBA1A	1.48829e-05	-0.628347	0.386	0.76	0.343066	F1
VWA1	1.50218e-05	-0.264899	0.059	0.3	0.346268	F1
MPHOSPH10	1.50422e-05	-0.258662	0.04	0.26	0.346739	F1
COPA	1.50779e-05	-0.263099	0.089	0.347	0.34756	F1
RB1CC1	1.50793e-05	-0.300659	0.079	0.327	0.347592	F1
COMMD3	1.51076e-05	-0.267425	0.04	0.26	0.348246	F1
HADHB	1.51259e-05	-0.328464	0.05	0.273	0.348668	F1
EIF6	1.52869e-05	-0.27309	0.04	0.26	0.352379	F1
HOXA11	1.52934e-05	-0.260995	0.069	0.32	0.352529	F1
KANSL1L	1.53134e-05	-0.250892	0.059	0.293	0.35299	F1
MAGOH	1.54115e-05	-0.22623	0.059	0.293	0.355251	F1
MAF1	1.55395e-05	-0.366383	0.059	0.293	0.3582	F1
PLEC	1.56733e-05	-0.260207	0.069	0.32	0.361285	F1
BOC	1.56768e-05	-0.267849	0.069	0.32	0.361366	F1
ANKRD11	1.57571e-05	-0.327948	0.218	0.553	0.363216	F1
POLR1D	1.57683e-05	-0.282768	0.05	0.28	0.363475	F1
PRDX2	1.5783e-05	-0.489148	0.743	0.773	0.363814	F1
HEXB	1.5999e-05	-0.280015	0.069	0.32	0.368792	F1
LGALS3	1.60529e-05	-0.531573	0.901	0.913	0.370036	F1
MIB2	1.60697e-05	-0.222392	0	0.167	0.370423	F1
PRPS2	1.61102e-05	-0.272888	0.03	0.233	0.371357	F1
RCCD1	1.61362e-05	-0.230613	0	0.167	0.371955	F1
RHOT1	1.61362e-05	-0.230613	0	0.167	0.371955	F1
STARD4	1.61973e-05	-0.238787	0	0.167	0.373364	F1
TBX2	1.62318e-05	-0.240359	0.05	0.28	0.37416	F1
NKAPD1	1.62419e-05	-0.257781	0.03	0.233	0.374393	F1
DNAJC12	1.6253e-05	-0.246915	0	0.167	0.374649	F1
TVP23B	1.62537e-05	-0.254997	0	0.167	0.374664	F1
TRIQK	1.62537e-05	-0.263034	0	0.167	0.374664	F1
RECK	1.62711e-05	-0.289215	0.04	0.253	0.375065	F1
CHMP2B	1.62827e-05	-0.22623	0.059	0.3	0.375334	F1
OGG1	1.63033e-05	-0.254997	0	0.167	0.375808	F1
NDUFA9	1.63047e-05	-0.263034	0	0.167	0.375839	F1
RFTN1	1.63481e-05	-0.263034	0	0.167	0.376841	F1
AUP1	1.64432e-05	-0.220527	0.05	0.28	0.379032	F1
MLC1	1.64603e-05	-0.31034	0	0.167	0.379427	F1
LRRN3	1.64718e-05	-0.294743	0	0.167	0.379692	F1
NDUFA6	1.64897e-05	-0.286558	0.079	0.333	0.380104	F1
ZC3H6	1.65457e-05	-0.235071	0.059	0.3	0.381395	F1
HLA-A	1.66361e-05	-0.477729	0.99	0.993	0.383479	F1
PAFAH1B2	1.66867e-05	-0.253666	0.03	0.233	0.384645	F1
CREG1	1.67415e-05	-0.231453	0.05	0.28	0.385908	F1
ODF2L	1.67415e-05	-0.231453	0.05	0.28	0.385908	F1
SIN3B	1.67497e-05	-0.244361	0.03	0.233	0.386098	F1
HSD17B12	1.67594e-05	-0.207835	0.129	0.433	0.38632	F1
GATA2	1.67834e-05	-0.286558	0.079	0.333	0.386874	F1
PRDX4	1.68038e-05	-0.210753	0.089	0.36	0.387344	F1
TMEM208	1.68994e-05	-0.238637	0.03	0.233	0.389548	F1
CALM3	1.69006e-05	-0.239821	0.109	0.393	0.389575	F1
CPNE3	1.70446e-05	-0.226479	0.139	0.44	0.392895	F1
VCP	1.70722e-05	-0.215686	0.129	0.433	0.393531	F1
PNISR	1.7106e-05	-0.343857	0.931	0.933	0.39431	F1
GLI3	1.72391e-05	-0.289787	0.02	0.207	0.397378	F1
PRRC2A	1.74081e-05	-0.282051	0.02	0.207	0.401274	F1
ZNF207	1.74161e-05	-0.216284	0.119	0.407	0.401458	F1
DDRGK1	1.75351e-05	-0.276042	0.069	0.313	0.404201	F1
CLPX	1.76255e-05	-0.254306	0.02	0.213	0.406285	F1
DCAF7	1.76276e-05	-0.278901	0.02	0.213	0.406333	F1
EMC6	1.76314e-05	-0.257781	0.02	0.213	0.40642	F1
IFT88	1.7675e-05	-0.257029	0.04	0.253	0.407427	F1
TMED3	1.77113e-05	-0.262743	0.04	0.253	0.408263	F1
KRCC1	1.77674e-05	-0.278833	0.04	0.253	0.409557	F1
POLD2	1.7877e-05	-0.242307	0.04	0.253	0.412083	F1
PAK1	1.78789e-05	-0.353985	0.04	0.247	0.412127	F1
RAB28	1.78873e-05	-0.266454	0.02	0.207	0.41232	F1
NBDY	1.79918e-05	-0.275983	0.05	0.273	0.414729	F1
DNAJB2	1.80554e-05	-0.248367	0.02	0.213	0.416196	F1
GPSM1	1.8156e-05	-0.232854	0.02	0.213	0.418515	F1
PPID	1.8156e-05	-0.232854	0.02	0.213	0.418515	F1
ZBTB44	1.82664e-05	-0.334534	0.05	0.267	0.421058	F1
NAPG	1.8356e-05	-0.23482	0.02	0.213	0.423124	F1
FXR1	1.83601e-05	-0.249843	0.119	0.413	0.423219	F1
KIAA1586	1.84755e-05	-0.212406	0.04	0.253	0.425879	F1
PTPRA	1.8521e-05	-0.300809	0.109	0.387	0.426928	F1
BACE1	1.85818e-05	-0.280249	0.05	0.273	0.428329	F1
MAT2A	1.8592e-05	-0.312579	0.119	0.4	0.428564	F1
SAMD11	1.85984e-05	-0.307057	0.089	0.347	0.428712	F1
MAPK14	1.86035e-05	-0.227085	0.02	0.213	0.428829	F1
C1orf43	1.86685e-05	-0.291262	0.069	0.3	0.430328	F1
HNRNPA1P48	1.86788e-05	-0.23857	0.05	0.273	0.430565	F1
YAP1	1.87008e-05	-0.281294	0.099	0.36	0.431072	F1
PPP1CC	1.87249e-05	-0.359267	0.139	0.427	0.431627	F1
USP9X	1.87545e-05	-0.242114	0.05	0.273	0.43231	F1
PAPSS2	1.8937e-05	-0.289215	0.03	0.233	0.436516	F1
SETD2	1.93565e-05	-0.262283	0.099	0.367	0.446186	F1
ABHD17A	1.93713e-05	-0.213259	0.05	0.273	0.446528	F1
EIF4EBP2	1.9473e-05	-0.281836	0.03	0.233	0.448871	F1
TMEM256	2.00535e-05	-0.300495	0.079	0.32	0.462253	F1
CWC22	2.02484e-05	-0.270085	0.03	0.233	0.466746	F1
GPX7	2.03762e-05	-0.261121	0.03	0.233	0.469691	F1
FAM89B	2.05115e-05	-0.284658	0.05	0.267	0.472812	F1
HAT1	2.05225e-05	-0.231064	0.03	0.233	0.473065	F1
ADAM22	2.07231e-05	-0.223451	0.03	0.233	0.477689	F1
PCNX4	2.07618e-05	-0.27455	0.05	0.273	0.47858	F1
KLHL42	2.08109e-05	-0.280249	0.059	0.287	0.479713	F1
FGD5-AS1	2.08691e-05	-0.273274	0.059	0.293	0.481054	F1
GSPT1	2.08995e-05	-0.24049	0.03	0.233	0.481755	F1
PLA2G16	2.09033e-05	-0.291195	0.02	0.207	0.481841	F1
MTX1	2.09213e-05	-0.219939	0.03	0.233	0.482257	F1
CYTH2	2.09419e-05	-0.261121	0.04	0.247	0.482733	F1
DNMT1	2.09577e-05	-0.232996	0.03	0.233	0.483096	F1
QSER1	2.12222e-05	-0.225462	0.03	0.233	0.489192	F1
JMJD8	2.12755e-05	-0.217889	0.03	0.233	0.490422	F1
ELOF1	2.13217e-05	-0.223451	0.03	0.233	0.491486	F1
ATP2B4	2.13359e-05	-0.268539	0.04	0.247	0.491813	F1
TSPAN33	2.13609e-05	-0.210276	0.03	0.233	0.492391	F1
FST	2.14235e-05	-0.275848	0.02	0.207	0.493833	F1
ZNF423	2.14235e-05	-0.275848	0.02	0.207	0.493833	F1
TMEM9B	2.15532e-05	-0.280249	0.04	0.253	0.496822	F1
STAG1	2.17663e-05	-0.346137	0.03	0.227	0.501735	F1
ZNF22	2.17669e-05	-0.241934	0.069	0.307	0.50175	F1
CLCN5	2.18271e-05	-0.282051	0.01	0.187	0.503136	F1
FEM1B	2.18335e-05	-0.260335	0.02	0.207	0.503284	F1
ITPR1	2.18733e-05	-0.23325	0.069	0.307	0.5042	F1
ENOSF1	2.1915e-05	-0.258592	0.01	0.187	0.505164	F1
HSD11B2	2.1915e-05	-0.258592	0.01	0.187	0.505164	F1
COQ4	2.19962e-05	-0.274274	0.01	0.187	0.507034	F1
NAT14	2.20704e-05	-0.242738	0.01	0.187	0.508745	F1
CAMLG	2.2081e-05	-0.232592	0.158	0.48	0.508989	F1
CALCOCO2	2.2118e-05	-0.256753	0.109	0.387	0.509841	F1
TRAPPC1	2.21388e-05	-0.258662	0.05	0.273	0.510322	F1
ZBTB10	2.21388e-05	-0.258662	0.05	0.273	0.510322	F1
SLC30A5	2.2152e-05	-0.242738	0.01	0.187	0.510626	F1
PCDHGC3	2.22147e-05	-0.236748	0.04	0.247	0.512072	F1
SMAD3	2.22215e-05	-0.244653	0.02	0.207	0.512227	F1
C5orf15	2.22238e-05	-0.254306	0.02	0.207	0.512282	F1
TENT4A	2.22958e-05	-0.226708	0.01	0.187	0.51394	F1
PIK3C2A	2.23163e-05	-0.318361	0.05	0.26	0.514412	F1
ZFAND3	2.23663e-05	-0.275848	0.01	0.187	0.515565	F1
AC084033.3	2.23748e-05	-0.248367	0.02	0.207	0.515762	F1
SLC10A3	2.23873e-05	-0.228799	0.01	0.187	0.51605	F1
ARL16	2.25232e-05	-0.222942	0.02	0.207	0.519182	F1
CAT	2.25416e-05	-0.278714	0.079	0.327	0.519606	F1
IMMP1L	2.25474e-05	-0.220806	0.01	0.187	0.519741	F1
ABHD8	2.25584e-05	-0.214993	0.02	0.207	0.519993	F1
INAFM1	2.25797e-05	-0.296942	0.069	0.3	0.520485	F1
STIM2	2.27829e-05	-0.225034	0.01	0.187	0.52517	F1
KCNQ1OT1	2.29146e-05	-0.495735	0.139	0.42	0.528203	F1
TMED5	2.29362e-05	-0.245838	0.05	0.273	0.528703	F1
TUBGCP2	2.32469e-05	-0.231266	0.05	0.273	0.535864	F1
HNRNPLL	2.33996e-05	-0.214495	0.04	0.253	0.539384	F1
MSRB3	2.3456e-05	-0.284658	0.03	0.227	0.540685	F1
P4HA1	2.35033e-05	-0.240122	0.079	0.32	0.541776	F1
EIF4H	2.35498e-05	-0.255941	0.089	0.347	0.542847	F1
GNAQ	2.35886e-05	-0.295256	0.03	0.227	0.54374	F1
CCDC124	2.3687e-05	-0.287839	0.03	0.227	0.546009	F1
PTOV1	2.36879e-05	-0.321537	0.079	0.32	0.54603	F1
RGS3	2.37359e-05	-0.200768	0.059	0.287	0.547137	F1
SNRNP200	2.38206e-05	-0.259468	0.05	0.273	0.549088	F1
EFHC1	2.38526e-05	-0.223924	0.059	0.287	0.549826	F1
ARHGEF12	2.38867e-05	-0.366383	0.069	0.3	0.550613	F1
AQR	2.39117e-05	-0.302636	0.03	0.227	0.551188	F1
LRCH3	2.4139e-05	-0.299085	0.04	0.247	0.556427	F1
DDX1	2.42467e-05	-0.240237	0.059	0.293	0.55891	F1
SLC8A1	2.42922e-05	-0.313369	0.04	0.247	0.559958	F1
KRR1	2.44423e-05	-0.281142	0.099	0.36	0.563419	F1
KLC1	2.45183e-05	-0.265355	0.03	0.227	0.56517	F1
RGN	2.46162e-05	-0.302701	0.059	0.28	0.567427	F1
CDC40	2.46728e-05	-0.289463	0.069	0.307	0.568734	F1
AC025159.1	2.47628e-05	-0.214125	0	0.16	0.570807	F1
FAM174A	2.47628e-05	-0.214125	0	0.16	0.570807	F1
TFDP1	2.47628e-05	-0.214125	0	0.16	0.570807	F1
ZNF260	2.47628e-05	-0.214125	0	0.16	0.570807	F1
NSD3	2.47636e-05	-0.213356	0.158	0.48	0.570826	F1
PSMD11	2.48272e-05	-0.222463	0.05	0.273	0.572292	F1
ANGPTL1	2.48563e-05	-0.222392	0	0.16	0.572964	F1
BST1	2.48563e-05	-0.222392	0	0.16	0.572964	F1
ELANE	2.48563e-05	-0.222392	0	0.16	0.572964	F1
RMDN3	2.48563e-05	-0.222392	0	0.16	0.572964	F1
SRPK1	2.48563e-05	-0.222392	0	0.16	0.572964	F1
AXIN2	2.48563e-05	-0.230613	0	0.16	0.572964	F1
PHF19	2.48563e-05	-0.230613	0	0.16	0.572964	F1
BIVM	2.48563e-05	-0.238787	0	0.16	0.572964	F1
SNHG7	2.49191e-05	-0.214654	0.109	0.393	0.574411	F1
AL161772.1	2.4942e-05	-0.230613	0	0.16	0.574939	F1
C1QTNF2	2.4942e-05	-0.230613	0	0.16	0.574939	F1
TRIL	2.4942e-05	-0.230613	0	0.16	0.574939	F1
ASMTL	2.49424e-05	-0.238787	0	0.16	0.574946	F1
PLP2	2.50192e-05	-0.217889	0.089	0.353	0.576718	F1
KANSL1	2.51006e-05	-0.309362	0.079	0.32	0.578593	F1
NAP1L3	2.51565e-05	-0.286881	0	0.16	0.579884	F1
LINC00685	2.53137e-05	-0.229094	0.03	0.227	0.583505	F1
SMIM15	2.53302e-05	-0.275918	0.04	0.247	0.583885	F1
[truncated: 14,060 more rows]

## Sheet: Table S6
cluster	F1	F2	F3	F4	F5	M1	M2	M3	M4	M5
usage	Top15	Top15	Top15	Top15	Top15	Top15	Top15	Top15	Top15	Top15
pval_adj filter	< 0.05	< 0.05	< 0.05	< 0.05	< 0.05	< 0.05	< 0.05	< 0.05	< 0.05	< 0.05
avg_log2FC filter	> 0	> 0	> 0	> 0	> 0	> 0	> 0	> 0	> 0	> 0
sorted for best (pval_adj lowest; avg_log2FC highest)	pval_adj	pval_adj	pval_adj	pval_adj	pval_adj	pval_adj	pval_adj	pval_adj	pval_adj	pval_adj
genes	KLK2	IL6	NELL2	IFITM1	CIPC	RERGL	HOPX	LTBP4	CD74	COL6A3
↓	CD69	CEBPD	PAGE4	ADRA2C	STAM-AS1	NET1	MGP	C1S	PTPRC	SPARC
	KLK3	CTGF	SMOC1	COL21A1	ICA1	DSTN	AL139246.5	C1R	CD69	LPL
	CCL4	CYR61	SPOCK3	CLMN	CPSF1	PLN	HIGD1B	IGFBP3	CXCR4	CYGB
	CCL5	NCOA7	IGF1	HPSE2	FGD1	PHLDA2	SLIT3	HGF	HLA-DRA	CCDC102B
	ACPP	PTGS2	PCOLCE2	CCDC69	FMO3	MYH11	ITM2B	RARRES2	LCP1	LAMA2
	KRT18	CCL2	MMP23B	SFRP4	AOC3	BCAM	PGF	FHL2	CCL5	COL3A1
	SRGN	DUSP5	BMP5	CRABP2	SLC12A4	MYL9	GPR20	NBL1	CD52	COL1A2
	CXCR4	TAGLN	SCN7A	DLEU2	SDAD1	ADIRF	SGMS2	IGFBP5	TNFSF10	SEPT11
	PTPRC	TNXB	MYLK	AC016876.1	PDE8A	TAGLN	AGT	NR2F1	CLDN4	LAMB1
	HLA-DRA	ANXA1	CES1	GPR157	NAPEPLD	MYL6	SOD3	ABCC9	CCL4	THY1
	TNFAIP3	ACTB	FXYD1	VAC14	MZT1	NRIP2	CCDC151	STEAP4	SPINT2	COL4A1
	NPY	KLF6	CHRDL1	ABLIM1	UBFD1	TPM2	DYNLT3	GGT5	TNFAIP3	LAMC3
	SPINT2	KRT17	MDK	IRS1	ITGBL1	MYOCD	WFDC1	CSGALNACT1	S100A10	ABCA8
	LCP1	NFKBIA	RAMP2	ABCA6	IPO13	CASQ2	SERPINI1	CFD	HLA-DPA1	FABP5

## Sheet: Table S7
gene	pval	avg_log2FC	pct.1	pct.2	pval_adj	cluster
KLK2	6.63913e-27	1.16266	0.921	0.227	1.53038e-22	F1
CD69	7.37719e-24	0.888427	0.901	0.233	1.70052e-19	F1
KLK3	2.04119e-22	1.01807	0.95	0.3	4.70516e-18	F1
CCL4	6.53855e-22	1.18979	0.95	0.36	1.5072e-17	F1
CCL5	2.75819e-21	0.944633	0.891	0.247	6.35789e-17	F1
ACPP	7.98483e-21	0.399064	0.871	0.24	1.84058e-16	F1
KRT18	2.04658e-20	0.627832	0.703	0.127	4.71758e-16	F1
SRGN	3.95109e-20	0.765778	0.921	0.293	9.10765e-16	F1
CXCR4	4.66462e-20	0.4753	0.901	0.267	1.07524e-15	F1
PTPRC	7.56145e-20	0.598622	0.871	0.253	1.74299e-15	F1
HLA-DRA	3.68587e-19	0.455705	0.832	0.233	8.49629e-15	F1
TNFAIP3	1.02286e-18	0.632336	0.723	0.153	2.3578e-14	F1
NPY	1.35064e-18	1.16692	0.782	0.18	3.11336e-14	F1
SPINT2	4.50843e-18	0.672303	0.713	0.167	1.03924e-13	F1
LCP1	7.25341e-18	0.696138	0.772	0.213	1.67198e-13	F1
CD52	8.2689e-18	0.642042	0.723	0.167	1.90606e-13	F1
ARHGDIB	2.43331e-17	0.584218	0.871	0.287	5.60902e-13	F1
AZGP1	6.18207e-17	0.512393	0.545	0.067	1.42503e-12	F1
CD74	9.12074e-17	0.535981	0.931	0.347	2.10242e-12	F1
SEC11C	2.44866e-16	0.684864	0.713	0.193	5.64439e-12	F1
CLDN4	2.6678e-15	0.525378	0.495	0.06	6.14955e-11	F1
TSTD1	3.6806e-15	0.570607	0.515	0.073	8.48415e-11	F1
LRRFIP1	1.63192e-14	0.543126	0.851	0.327	3.76174e-10	F1
VAMP8	1.27031e-13	0.516836	0.505	0.087	2.9282e-09	F1
AMD1	1.69633e-13	0.801091	0.95	0.48	3.91021e-09	F1
HLA-DRB1	1.94466e-13	0.471692	0.495	0.08	4.48263e-09	F1
CD9	3.93455e-13	0.639446	0.941	0.4	9.06953e-09	F1
REL	8.43709e-13	0.528261	0.792	0.273	1.94483e-08	F1
STK17B	7.43887e-12	0.619517	0.535	0.133	1.71474e-07	F1
SYNE2	3.34528e-11	0.744637	0.653	0.227	7.71119e-07	F1
MT-CO1	1.0348e-10	0.611511	1	1	2.38531e-06	F1
FOXP1	2.21677e-10	0.516668	0.752	0.313	5.10987e-06	F1
GADD45B	6.49775e-10	0.496966	0.96	0.467	1.4978e-05	F1
RGS1	8.34826e-10	0.448351	0.366	0.06	1.92436e-05	F1
KLF6	8.72412e-10	0.522244	0.931	0.427	2.011e-05	F1
TPM3	8.90185e-10	0.431843	0.851	0.407	2.05197e-05	F1
SLC25A5	1.14307e-09	0.50862	0.733	0.313	2.63488e-05	F1
SH3BGRL3	1.43699e-09	0.408689	0.941	0.5	3.3124e-05	F1
SLC2A3	2.16014e-09	0.772997	0.881	0.453	4.97934e-05	F1
H2AFJ	2.22766e-09	0.576733	0.832	0.413	5.13497e-05	F1
FOSB	2.27049e-09	0.785172	0.99	0.667	5.23371e-05	F1
NR4A2	2.93438e-09	0.355179	0.851	0.38	6.76403e-05	F1
CD46	3.35155e-09	0.508143	0.832	0.433	7.72567e-05	F1
IL32	3.82383e-09	0.676285	0.762	0.327	8.81431e-05	F1
RDH11	4.01425e-09	0.393729	0.703	0.293	9.25325e-05	F1
TSPO	1.00688e-08	0.410143	0.802	0.393	0.000232096	F1
PPP1R15A	1.17793e-08	0.631845	0.96	0.567	0.000271525	F1
DBI	1.39853e-08	0.394227	0.911	0.467	0.000322374	F1
DNAJB1	4.24727e-08	0.62767	0.911	0.54	0.000979039	F1
CYCS	4.33221e-08	0.436929	0.752	0.36	0.000998617	F1
HLA-E	7.5271e-08	0.47545	0.95	0.693	0.00173507	F1
CD44	1.28547e-06	0.510066	0.653	0.34	0.0296315	F1
DDX3X	2.08289e-06	0.552345	0.96	0.647	0.0480126	F1
G3BP2	2.27746e-06	0.34582	0.574	0.253	0.0524978	F1
MT-ATP8	4.29086e-06	0.371298	0.871	0.54	0.0989086	F1
CIB1	4.50973e-06	0.439363	0.733	0.433	0.103954	F1
UTRN	7.41996e-06	0.373007	0.802	0.467	0.171037	F1
ZFP36	1.147e-05	0.40682	0.98	0.733	0.264395	F1
RPL36A	1.48507e-05	0.503493	0.97	0.807	0.342325	F1
LINC01297	3.35026e-05	0.512112	0.129	0.007	0.772269	F1
UBE2D3	0.00843239	0.315196	0.881	0.68	1	F1
PCP4	0.0075136	0.406071	0.149	0.053	1	F1
EIF3A	0.007505	0.266398	0.713	0.467	1	F1
HSPA1A	0.00626886	0.481798	0.97	0.727	1	F1
SF1	0.00614167	0.262485	0.911	0.673	1	F1
IER2	0.00514967	0.200449	0.98	0.8	1	F1
NAMPT	0.00463978	0.267621	0.436	0.26	1	F1
CFL1	0.00428663	0.411909	0.98	0.9	1	F1
RPS21	0.00401275	0.290792	0.99	0.98	1	F1
CCL4L2	0.00348336	0.508831	0.178	0.067	1	F1
ARF6	0.00339029	0.208037	0.337	0.167	1	F1
ARPC3	0.00277997	0.224017	0.931	0.673	1	F1
PDCD4	0.00276825	0.225315	0.752	0.513	1	F1
GNG5	0.00276658	0.275646	0.802	0.58	1	F1
CYBA	0.0026187	0.215276	0.871	0.607	1	F1
RPS28	0.00256594	0.270344	0.99	1	1	F1
MT2A	0.0020809	0.346308	0.95	0.713	1	F1
RSRP1	0.00185319	0.324924	0.851	0.593	1	F1
ACTR2	0.00183461	0.202323	0.713	0.453	1	F1
ATP5MF	0.00174356	0.217854	0.822	0.54	1	F1
TXN	0.00152189	0.269177	0.851	0.64	1	F1
MT-CO2	0.00136645	0.421263	1	1	1	F1
ANXA1	0.00129531	0.272927	0.921	0.54	1	F1
S100A10	0.000982686	0.295643	0.941	0.627	1	F1
EIF5A	0.000675281	0.272927	0.614	0.373	1	F1
SDCBP	0.000654928	0.262754	0.733	0.46	1	F1
P4HB	0.000535299	0.273796	0.673	0.413	1	F1
IQGAP1	0.000512137	0.297323	0.614	0.373	1	F1
UQCR10	0.000476378	0.266991	0.871	0.593	1	F1
GDF15	0.000464709	0.616122	0.129	0.02	1	F1
MT-ND3	0.000464518	0.516247	1	1	1	F1
FKBP1A	0.000432586	0.258865	0.733	0.467	1	F1
BTG2	0.000380615	0.292483	0.96	0.66	1	F1
XBP1	0.000378799	0.241726	0.782	0.48	1	F1
PKM	0.0002942	0.382279	0.822	0.567	1	F1
RPS29	0.000258991	0.373534	1	0.973	1	F1
TRA2B	0.000247707	0.350965	0.802	0.527	1	F1
MT-CO3	0.000218964	0.397882	1	1	1	F1
HEBP2	0.00020828	0.268246	0.693	0.427	1	F1
DHRS7	0.000179267	0.299124	0.832	0.533	1	F1
TUBB4B	0.000147376	0.281101	0.634	0.34	1	F1
MTRNR2L8	0.000130934	0.334912	0.99	0.873	1	F1
ENO1	0.000125661	0.307573	0.772	0.467	1	F1
PFN1	0.000125312	0.368449	0.95	0.787	1	F1
MTRNR2L12	0.000102974	0.367945	1	0.987	1	F1
FAM133B	9.60122e-05	0.363012	0.871	0.547	1	F1
TNFSF10	9.34337e-05	0.246215	0.743	0.4	1	F1
DDT	7.33762e-05	0.354474	0.673	0.4	1	F1
HLA-DPB1	5.51287e-05	0.349393	0.545	0.28	1	F1
IL6	6.56265e-14	1.02814	0.311	0.01	1.51276e-09	F2
CEBPD	3.88683e-11	1.41608	0.956	0.796	8.95954e-07	F2
CTGF	7.27245e-11	1.60052	0.844	0.427	1.67637e-06	F2
CYR61	2.96676e-10	1.27434	0.933	0.612	6.83867e-06	F2
NCOA7	4.87945e-10	1.2898	0.489	0.121	1.12476e-05	F2
PTGS2	1.86832e-09	1.52838	0.622	0.228	4.30667e-05	F2
CCL2	9.44999e-09	1.38202	0.622	0.223	0.000217832	F2
DUSP5	2.87767e-08	0.768787	0.289	0.039	0.000663332	F2
TAGLN	5.54883e-08	1.11958	0.733	0.374	0.00127906	F2
TNXB	8.2513e-08	0.758207	0.356	0.068	0.00190201	F2
ANXA1	8.68507e-08	0.767226	0.933	0.641	0.00200199	F2
ACTB	1.45816e-07	0.689525	1	0.985	0.00336121	F2
KLF6	2.10531e-07	0.488933	0.933	0.563	0.00485296	F2
KRT17	7.53597e-07	0.903746	0.267	0.044	0.0173712	F2
NFKBIA	7.64867e-07	1.00547	0.867	0.626	0.017631	F2
NNMT	9.41521e-07	0.659726	0.4	0.112	0.021703	F2
C11orf96	1.78505e-06	0.991878	0.867	0.563	0.0411472	F2
INHBA	3.04538e-06	0.735216	0.244	0.044	0.0701991	F2
C3	3.06772e-06	0.685175	0.311	0.073	0.0707141	F2
CXCL14	3.06966e-06	0.842131	0.378	0.102	0.0707587	F2
COL12A1	5.01333e-06	0.570157	0.244	0.044	0.115562	F2
NR4A1	5.89538e-06	0.763202	0.978	0.806	0.135894	F2
THBS1	6.50891e-06	0.864067	0.756	0.5	0.150037	F2
JUNB	1.9597e-05	0.679038	1	0.893	0.451731	F2
EGR3	2.16157e-05	0.69771	0.467	0.184	0.498263	F2
IER3	3.37732e-05	1.13185	0.578	0.311	0.778505	F2
PPP1R15A	0.00995046	0.370015	0.911	0.684	1	F2
HSPH1	0.00971643	0.558338	0.378	0.243	1	F2
ARID5B	0.00968948	0.560903	0.489	0.34	1	F2
INTS6	0.00938855	0.687504	0.644	0.592	1	F2
FILIP1L	0.00866327	0.6614	0.511	0.359	1	F2
ZFP36	0.00735606	0.566235	1	0.796	1	F2
KLF9	0.00717776	0.507805	0.556	0.437	1	F2
EDNRB	0.00700633	0.43976	0.333	0.175	1	F2
AHR	0.00620354	0.417842	0.289	0.131	1	F2
SKAP2	0.00600499	0.277841	0.133	0.034	1	F2
UGCG	0.00514857	0.521148	0.267	0.117	1	F2
DUSP1	0.00508338	0.440851	0.956	0.83	1	F2
ATF3	0.0047804	0.556736	0.378	0.199	1	F2
SRSF7	0.00416769	0.223901	0.978	0.786	1	F2
RPS10	0.00404954	0.277703	1	0.966	1	F2
CD9	0.00394978	0.339198	0.822	0.573	1	F2
PHLDA1	0.00380689	0.868482	0.422	0.252	1	F2
HNRNPH1	0.00354625	0.483467	0.933	0.835	1	F2
ITGA8	0.00337559	0.634242	0.244	0.102	1	F2
SLC2A3	0.00316831	0.259443	0.822	0.583	1	F2
ACKR3	0.00255787	0.387293	0.133	0.029	1	F2
LAMC3	0.00213944	0.384309	0.267	0.102	1	F2
HIF1A	0.00204948	0.813218	0.378	0.209	1	F2
BDKRB2	0.00202845	0.380866	0.178	0.049	1	F2
FHL2	0.0019233	0.762802	0.311	0.141	1	F2
SRGN	0.00159028	0.218106	0.778	0.495	1	F2
CNN1	0.00129747	0.694218	0.244	0.087	1	F2
CAV1	0.00124695	0.58194	0.422	0.204	1	F2
FOS	0.00112461	0.604234	1	0.913	1	F2
SFRP2	0.00107736	1.27504	0.644	0.471	1	F2
SLC9A3R2	0.000988198	0.62905	0.422	0.228	1	F2
A2M	0.000882401	0.38382	0.8	0.592	1	F2
TMSB4X	0.000851418	0.344255	1	0.995	1	F2
ITGA11	0.000825939	0.514107	0.267	0.097	1	F2
IGFBP2	0.000747761	0.685951	0.733	0.544	1	F2
CCNL1	0.000742767	0.370452	0.933	0.738	1	F2
MCL1	0.000597622	0.593848	0.867	0.699	1	F2
HSPA2	0.000179099	0.363045	0.111	0.01	1	F2
PAMR1	0.00017253	0.536753	0.444	0.204	1	F2
AC092807.3	0.000151175	0.306438	0.156	0.024	1	F2
LGALS3	0.000137068	0.644988	0.956	0.898	1	F2
RARRES1	8.0837e-05	1.06206	0.578	0.35	1	F2
ABL2	7.9868e-05	0.707949	0.267	0.078	1	F2
NR4A2	6.22038e-05	0.44138	0.844	0.51	1	F2
EGR1	5.94367e-05	0.754819	1	0.859	1	F2
TFPI2	5.30099e-05	0.470857	0.156	0.019	1	F2
NELL2	1.52865e-42	1.97964	0.903	0.045	3.5237e-38	F3
PAGE4	1.27117e-40	3.27265	0.972	0.134	2.93018e-36	F3
SMOC1	4.98696e-39	2.12423	0.889	0.061	1.14954e-34	F3
SPOCK3	1.49626e-38	2.09483	0.986	0.14	3.44902e-34	F3
IGF1	1.12832e-37	3.29328	1	0.268	2.60089e-33	F3
PCOLCE2	1.32869e-37	1.6984	0.875	0.061	3.06275e-33	F3
MMP23B	1.00279e-36	1.79932	0.917	0.101	2.31153e-32	F3
BMP5	3.02472e-36	1.44657	0.903	0.067	6.97229e-32	F3
SCN7A	2.85781e-35	1.93881	1	0.19	6.58755e-31	F3
MYLK	5.16436e-35	2.00938	0.958	0.156	1.19044e-30	F3
CES1	7.86741e-35	1.83472	0.875	0.095	1.81352e-30	F3
FXYD1	9.41021e-35	2.03587	0.958	0.14	2.16915e-30	F3
CHRDL1	2.0752e-34	1.25944	0.806	0.039	4.78354e-30	F3
MDK	3.50354e-34	2.36534	0.986	0.229	8.07601e-30	F3
RAMP2	7.52411e-34	1.39306	0.819	0.067	1.73438e-29	F3
NRK	1.08854e-33	1.13082	0.778	0.039	2.50919e-29	F3
PTN	1.38168e-33	2.89579	1	0.464	3.18491e-29	F3
SCRG1	2.14106e-33	1.42875	0.694	0.011	4.93536e-29	F3
EFEMP1	2.59354e-33	1.87507	0.958	0.179	5.97837e-29	F3
FBLN2	3.36655e-33	1.61116	0.958	0.173	7.76023e-29	F3
OGN	5.42673e-33	1.8929	0.917	0.134	1.25092e-28	F3
PLAC9	5.60147e-33	2.55675	0.972	0.307	1.2912e-28	F3
SERPINF1	1.494e-32	2.54993	1	0.503	3.44381e-28	F3
WNT2	2.4391e-32	1.13906	0.708	0.022	5.62238e-28	F3
EMILIN1	7.74998e-32	1.49781	0.917	0.156	1.78645e-27	F3
ANGPT1	1.75624e-31	1.33426	0.847	0.089	4.0483e-27	F3
CCDC80	6.81477e-31	2.65093	0.986	0.397	1.57087e-26	F3
NDNF	8.85443e-31	1.15583	0.889	0.123	2.04103e-26	F3
PCOLCE	1.16526e-30	1.86229	1	0.302	2.68603e-26	F3
KAZALD1	1.48024e-30	0.962418	0.694	0.028	3.41209e-26	F3
CST3	2.45294e-30	1.76003	1	0.978	5.65426e-26	F3
C7	3.15513e-30	2.0548	0.986	0.212	7.27288e-26	F3
FBLN1	4.37761e-30	2.13258	1	0.754	1.00908e-25	F3
DPT	1.10816e-29	1.71005	0.875	0.123	2.55442e-25	F3
CFD	1.44063e-29	3.10539	1	0.626	3.32079e-25	F3
SPARCL1	1.69806e-29	2.12235	1	0.698	3.9142e-25	F3
SRD5A2	1.7912e-29	1.22816	0.833	0.106	4.12891e-25	F3
C1QL1	1.82231e-29	1.41969	0.653	0.022	4.20062e-25	F3
F10	2.74375e-29	1.40207	0.917	0.168	6.32461e-25	F3
COL14A1	5.6791e-29	1.82428	0.931	0.212	1.30909e-24	F3
PCDH10	1.10426e-28	1.34086	0.792	0.084	2.54543e-24	F3
EPHA7	1.14982e-28	1.07735	0.806	0.084	2.65044e-24	F3
TIMP3	2.09611e-28	1.82721	0.986	0.374	4.83174e-24	F3
DCN	3.44467e-28	1.80781	1	0.855	7.9403e-24	F3
CNTN1	4.21952e-28	1.21768	0.833	0.117	9.72642e-24	F3
DNAJC1	5.5498e-28	1.40905	0.944	0.19	1.27928e-23	F3
RBP4	8.03022e-28	1.2987	0.653	0.028	1.85105e-23	F3
TIMP1	8.22847e-28	1.74119	1	0.598	1.89674e-23	F3
LSAMP	1.09716e-27	1.21615	0.903	0.168	2.52907e-23	F3
FXYD6	1.89433e-27	1.3691	0.972	0.279	4.36663e-23	F3
PGM5	2.14252e-27	1.07153	0.708	0.056	4.93872e-23	F3
ELN	2.89263e-27	1.33931	0.861	0.123	6.66781e-23	F3
PODN	3.65445e-27	1.24023	0.847	0.134	8.42388e-23	F3
LUM	3.99917e-27	1.89153	1	0.715	9.21848e-23	F3
COL1A2	5.19162e-27	1.93994	1	0.531	1.19672e-22	F3
SPARC	7.22159e-27	1.80018	1	0.391	1.66465e-22	F3
GSTM5	1.57204e-26	1.25605	0.875	0.184	3.6237e-22	F3
IFI6	1.69718e-26	0.981949	0.806	0.112	3.91218e-22	F3
PDGFC	3.24866e-26	0.841138	0.764	0.084	7.48849e-22	F3
AL078639.1	5.431e-26	0.728928	0.597	0.022	1.2519e-21	F3
GSN	8.93579e-26	1.84086	1	0.531	2.05979e-21	F3
CXCL13	1.22957e-25	1.59049	0.569	0.011	2.83428e-21	F3
CHPF	1.6931e-25	0.98335	0.764	0.089	3.90276e-21	F3
SERPINE2	1.698e-25	1.32078	0.75	0.095	3.91407e-21	F3
ATRNL1	2.38636e-25	0.721193	0.625	0.034	5.5008e-21	F3
COL13A1	3.00827e-25	0.985109	0.778	0.101	6.93437e-21	F3
PLPP3	3.24093e-25	1.64117	0.972	0.341	7.47067e-21	F3
EPHA3	3.50289e-25	1.24188	0.944	0.223	8.0745e-21	F3
LGALS3BP	3.66553e-25	1.3685	0.972	0.324	8.44942e-21	F3
MFAP2	4.42795e-25	0.929626	0.736	0.095	1.02069e-20	F3
MATN2	4.63813e-25	1.31881	0.972	0.285	1.06914e-20	F3
RARRES2	4.73023e-25	1.53404	1	0.598	1.09037e-20	F3
GPM6B	1.58859e-24	1.33581	1	0.335	3.66185e-20	F3
NFIA	2.21451e-24	1.30938	0.986	0.313	5.10466e-20	F3
CGNL1	3.38627e-24	1.11863	0.861	0.168	7.80569e-20	F3
CD81	4.78968e-24	1.21276	1	0.983	1.10407e-19	F3
MAGED2	5.28498e-24	1.41452	0.889	0.218	1.21824e-19	F3
COL6A2	5.98554e-24	1.51279	1	0.57	1.37973e-19	F3
PLTP	8.369e-24	1.30332	0.903	0.24	1.92914e-19	F3
AC078864.2	9.69031e-24	0.920227	0.708	0.084	2.23371e-19	F3
PLD3	1.79027e-23	1.22709	0.931	0.235	4.12675e-19	F3
NENF	1.83063e-23	1.10299	0.889	0.196	4.21978e-19	F3
HTRA3	1.85039e-23	0.816391	0.639	0.056	4.26533e-19	F3
PTGDS	2.32142e-23	3.29412	0.972	0.542	5.35109e-19	F3
COL1A1	2.37882e-23	1.59339	0.958	0.296	5.48342e-19	F3
CNTN4	2.83772e-23	0.847191	0.681	0.073	6.54123e-19	F3
C1S	3.15335e-23	1.34797	1	0.492	7.26879e-19	F3
MMP2	3.40001e-23	1.45174	0.972	0.385	7.83736e-19	F3
TGFB3	4.16519e-23	1.21478	0.819	0.145	9.60117e-19	F3
NUCB2	4.35685e-23	1.15175	0.875	0.201	1.0043e-18	F3
TCF21	4.57647e-23	1.82963	0.972	0.358	1.05492e-18	F3
CDH10	8.38683e-23	0.721066	0.528	0.017	1.93325e-18	F3
SMARCA1	9.8644e-23	1.09248	0.861	0.184	2.27384e-18	F3
ATRAID	1.65297e-22	1.02438	0.931	0.229	3.81026e-18	F3
COPZ2	1.70405e-22	0.773322	0.722	0.095	3.92801e-18	F3
CHID1	1.89806e-22	0.862095	0.764	0.128	4.37523e-18	F3
OMD	2.13242e-22	0.792122	0.653	0.067	4.91544e-18	F3
HTRA1	2.70981e-22	1.05402	0.944	0.235	6.24638e-18	F3
SEMA3E	2.85655e-22	0.861379	0.694	0.084	6.58463e-18	F3
KCNQ2	3.81983e-22	0.77259	0.458	0	8.80509e-18	F3
RBP1	4.46775e-22	1.15658	0.819	0.179	1.02986e-17	F3
FZD3	6.25087e-22	0.710118	0.625	0.061	1.44089e-17	F3
MAP1B	6.85032e-22	1.31389	0.958	0.274	1.57907e-17	F3
FN1	7.05374e-22	1.56796	0.861	0.212	1.62596e-17	F3
VAMP5	7.83355e-22	1.05582	0.792	0.156	1.80571e-17	F3
SLF2	1.01268e-21	0.83921	0.736	0.112	2.33432e-17	F3
MIR99AHG	1.26138e-21	1.09465	0.972	0.307	2.90761e-17	F3
MKX	1.45846e-21	0.68586	0.694	0.095	3.3619e-17	F3
CTSF	1.47468e-21	0.990621	0.917	0.223	3.39928e-17	F3
HIF3A	1.61013e-21	0.83129	0.681	0.084	3.71151e-17	F3
CERCAM	2.64348e-21	0.763198	0.708	0.106	6.09348e-17	F3
CLEC11A	3.00358e-21	1.15698	0.861	0.207	6.92356e-17	F3
PRKCA	3.11253e-21	0.872858	0.792	0.151	7.17469e-17	F3
SELENOP	4.88538e-21	1.27516	1	0.441	1.12613e-16	F3
ATP6AP2	6.63841e-21	0.898853	0.917	0.229	1.53022e-16	F3
ALDH1A3	1.25327e-20	1.0915	0.931	0.274	2.88891e-16	F3
HTATSF1	1.34973e-20	0.802245	0.722	0.117	3.11127e-16	F3
SERPING1	1.74238e-20	1.18749	1	0.458	4.01636e-16	F3
OLFML3	1.92847e-20	0.986996	0.958	0.307	4.44531e-16	F3
PRKAR2B	2.91223e-20	0.742349	0.722	0.123	6.71298e-16	F3
TENT5A	3.2365e-20	0.936417	0.903	0.229	7.46046e-16	F3
LINC01082	3.32435e-20	0.754857	0.583	0.056	7.66296e-16	F3
SEPT11	3.94193e-20	0.863229	0.847	0.196	9.08655e-16	F3
RAB34	4.91035e-20	0.839072	0.972	0.257	1.13188e-15	F3
DPYSL3	6.46393e-20	0.762588	0.778	0.14	1.49e-15	F3
BDH2	7.20842e-20	0.779777	0.764	0.14	1.66161e-15	F3
DES	8.4239e-20	0.629393	0.431	0.006	1.94179e-15	F3
LRPAP1	8.61895e-20	0.89234	0.958	0.257	1.98675e-15	F3
FGFR1	9.21933e-20	0.874885	0.917	0.235	2.12515e-15	F3
ITGA1	9.47043e-20	0.984429	0.75	0.134	2.18303e-15	F3
TSPAN3	9.98805e-20	0.880317	0.778	0.162	2.30235e-15	F3
CA3	1.00193e-19	0.854459	0.5	0.028	2.30955e-15	F3
BST2	1.03234e-19	1.4279	0.861	0.291	2.37965e-15	F3
SMARCE1	1.10509e-19	0.68586	0.639	0.084	2.54735e-15	F3
MSRB2	1.22385e-19	0.844405	0.778	0.151	2.82111e-15	F3
CD24	1.42629e-19	0.935379	0.444	0.011	3.28774e-15	F3
HSD11B1	1.51868e-19	1.10744	0.611	0.073	3.50071e-15	F3
GSTM3	1.52297e-19	0.897051	0.903	0.229	3.5106e-15	F3
NFIB	1.58973e-19	1.05908	0.653	0.106	3.66448e-15	F3
THSD7A	1.86058e-19	0.753711	0.625	0.084	4.28883e-15	F3
PGF	1.8896e-19	1.24435	0.778	0.168	4.35572e-15	F3
FKBP7	1.90193e-19	0.694981	0.722	0.123	4.38413e-15	F3
AR	2.01773e-19	1.00761	0.944	0.274	4.65106e-15	F3
ALDH1A1	2.0687e-19	1.16691	0.972	0.397	4.76856e-15	F3
G0S2	2.13859e-19	1.22425	0.792	0.179	4.92967e-15	F3
RPRM	2.46871e-19	0.940273	0.639	0.095	5.69063e-15	F3
HS6ST2	2.52723e-19	0.592607	0.472	0.022	5.82551e-15	F3
PRCP	2.92392e-19	0.72537	0.653	0.101	6.73993e-15	F3
DKK3	3.07604e-19	0.990692	0.917	0.279	7.09057e-15	F3
ECM1	3.1426e-19	0.971704	0.833	0.201	7.24401e-15	F3
NUDT10	3.38693e-19	0.792725	0.514	0.039	7.8072e-15	F3
RBBP7	3.54411e-19	0.955294	0.847	0.212	8.16953e-15	F3
SOX4	3.58193e-19	1.48212	0.806	0.223	8.2567e-15	F3
PCDH18	3.58713e-19	0.804103	0.708	0.128	8.26869e-15	F3
TEAD1	3.6028e-19	0.784158	0.639	0.095	8.30482e-15	F3
CYBRD1	3.9683e-19	0.88398	0.889	0.24	9.14734e-15	F3
CPE	4.46445e-19	1.24372	0.889	0.285	1.0291e-14	F3
MAL	4.6122e-19	0.615399	0.486	0.028	1.06316e-14	F3
TCTN1	5.12156e-19	0.732443	0.639	0.089	1.18057e-14	F3
TRHDE	6.3892e-19	0.638853	0.542	0.05	1.47278e-14	F3
CPQ	7.04267e-19	0.900753	0.833	0.201	1.62341e-14	F3
GPR161	7.46853e-19	0.654546	0.639	0.101	1.72157e-14	F3
VKORC1	8.19325e-19	0.80788	0.764	0.162	1.88863e-14	F3
COL6A1	1.53267e-18	1.22434	0.986	0.402	3.53296e-14	F3
SNAI2	1.93743e-18	0.697632	0.722	0.128	4.46598e-14	F3
ERH	1.99725e-18	0.780898	0.861	0.218	4.60386e-14	F3
RHOJ	2.11548e-18	0.617759	0.653	0.101	4.8764e-14	F3
FRRS1L	2.13354e-18	0.649639	0.486	0.034	4.91803e-14	F3
ZCCHC24	2.32138e-18	0.795105	0.819	0.196	5.35101e-14	F3
C1QTNF3	2.56887e-18	2.16013	0.444	0.022	5.9215e-14	F3
NDUFA4	2.59977e-18	0.757687	0.986	0.888	5.99272e-14	F3
RND3	2.63987e-18	1.16795	0.931	0.352	6.08516e-14	F3
HSPB6	2.91904e-18	1.06112	0.944	0.307	6.72869e-14	F3
FBN1	3.61475e-18	0.919134	0.833	0.235	8.33236e-14	F3
LTBP4	3.74219e-18	1.04722	1	0.654	8.62613e-14	F3
PTEN	4.08773e-18	1.19799	0.847	0.263	9.42262e-14	F3
APOE	4.2544e-18	2.57693	0.528	0.056	9.80682e-14	F3
CRISPLD2	4.56994e-18	1.18149	0.972	0.447	1.05342e-13	F3
S1PR2	4.65284e-18	0.528789	0.556	0.061	1.07253e-13	F3
MFGE8	5.23212e-18	0.849424	0.889	0.257	1.20606e-13	F3
SYNGR1	5.39426e-18	0.714644	0.625	0.101	1.24343e-13	F3
CCND1	5.81059e-18	0.964202	0.667	0.117	1.3394e-13	F3
SSTR2	6.85162e-18	0.871181	0.528	0.056	1.57937e-13	F3
ITM2A	6.97893e-18	0.863229	0.569	0.073	1.60871e-13	F3
RSPO2	7.51095e-18	0.697219	0.444	0.022	1.73135e-13	F3
MEIS2	8.15174e-18	1.04687	0.875	0.263	1.87906e-13	F3
TFPI	8.34578e-18	0.903942	0.889	0.257	1.92379e-13	F3
GNPDA2	1.10407e-17	0.602016	0.514	0.05	2.54499e-13	F3
TCEAL4	1.15984e-17	1.12125	0.958	0.43	2.67355e-13	F3
CTSH	1.24062e-17	0.894591	0.667	0.112	2.85975e-13	F3
NDUFS8	1.49691e-17	0.601549	0.653	0.101	3.45053e-13	F3
CLU	1.55276e-17	0.890083	0.778	0.19	3.57928e-13	F3
TGFB2	1.62105e-17	0.847573	0.625	0.106	3.73669e-13	F3
CPXM1	1.63994e-17	0.595405	0.403	0.011	3.78023e-13	F3
DDR2	2.21037e-17	0.726151	0.875	0.235	5.09511e-13	F3
TMEM98	2.2457e-17	0.808852	0.75	0.162	5.17656e-13	F3
TMEM100	2.27326e-17	0.99349	0.736	0.162	5.24009e-13	F3
WNT4	2.77647e-17	0.759302	0.722	0.14	6.40004e-13	F3
PRKCB	2.90012e-17	0.566375	0.431	0.022	6.68506e-13	F3
GAS6	2.90709e-17	0.898853	0.861	0.246	6.70114e-13	F3
GPX8	3.15318e-17	0.628899	0.667	0.117	7.2684e-13	F3
RTL8C	3.56084e-17	0.691454	0.736	0.156	8.20808e-13	F3
SESTD1	3.57233e-17	0.620869	0.542	0.067	8.23457e-13	F3
JAZF1	3.69961e-17	0.749392	0.653	0.128	8.52798e-13	F3
ADGRL2	3.70699e-17	0.673433	0.653	0.112	8.54498e-13	F3
COL5A1	3.83522e-17	0.774525	0.722	0.162	8.84056e-13	F3
MORF4L2	3.92892e-17	0.779377	0.903	0.251	9.05655e-13	F3
C1orf54	4.0863e-17	0.619781	0.569	0.073	9.41934e-13	F3
ACYP1	4.39375e-17	0.579481	0.5	0.05	1.0128e-12	F3
PHGDH	4.61796e-17	0.667199	0.514	0.056	1.06449e-12	F3
GYPC	4.66679e-17	0.728928	0.778	0.19	1.07574e-12	F3
LAMTOR1	5.20668e-17	0.707555	0.597	0.095	1.20019e-12	F3
MGP	6.01556e-17	1.40568	1	0.788	1.38665e-12	F3
ESD	6.03843e-17	0.746206	0.806	0.212	1.39192e-12	F3
HYAL2	7.19935e-17	0.589525	0.5	0.05	1.65952e-12	F3
RNF112	7.60613e-17	0.599886	0.458	0.034	1.75329e-12	F3
IFI35	7.73828e-17	0.547631	0.528	0.056	1.78375e-12	F3
LAGE3	8.62512e-17	0.584343	0.556	0.078	1.98818e-12	F3
CRYBG3	8.66536e-17	0.606938	0.653	0.112	1.99745e-12	F3
PKDCC	9.15547e-17	0.677266	0.569	0.084	2.11043e-12	F3
ANTXR2	1.00948e-16	0.888924	0.75	0.184	2.32696e-12	F3
FHL1	1.06718e-16	0.664798	0.583	0.084	2.45997e-12	F3
LGALS1	1.33258e-16	1.01082	0.986	0.788	3.07174e-12	F3
PLXDC2	1.36948e-16	0.800878	0.806	0.201	3.1568e-12	F3
EID1	1.48498e-16	0.820943	1	0.911	3.42303e-12	F3
DYNLT1	1.49028e-16	0.650926	0.597	0.089	3.43525e-12	F3
FNDC5	1.51237e-16	0.526111	0.417	0.022	3.48616e-12	F3
FOXC1	1.80074e-16	0.64527	0.625	0.101	4.15089e-12	F3
FABP5	1.80496e-16	0.891934	0.542	0.061	4.16062e-12	F3
COLGALT2	2.08806e-16	0.550694	0.444	0.034	4.81319e-12	F3
C6orf48	2.13033e-16	0.722776	0.736	0.162	4.91061e-12	F3
MMP14	2.18567e-16	0.634411	0.625	0.117	5.03819e-12	F3
ANKRD35	2.26914e-16	0.526044	0.583	0.084	5.23059e-12	F3
CD63	2.31184e-16	0.902927	0.986	0.989	5.32901e-12	F3
CNPY4	2.50306e-16	0.572316	0.625	0.112	5.7698e-12	F3
LAMB1	2.6559e-16	0.630563	0.667	0.128	6.1221e-12	F3
TCN2	2.7618e-16	0.543817	0.5	0.056	6.36623e-12	F3
CCDC151	2.86814e-16	0.482949	0.403	0.017	6.61135e-12	F3
ISL1	2.95691e-16	0.713498	0.75	0.184	6.81598e-12	F3
SCD5	3.04232e-16	0.443174	0.458	0.034	7.01286e-12	F3
CALD1	3.15465e-16	0.991963	1	0.637	7.27177e-12	F3
RCN1	3.2334e-16	0.793558	0.792	0.212	7.45331e-12	F3
COL6A3	3.6502e-16	0.975475	0.889	0.33	8.41408e-12	F3
GSTM2	3.95237e-16	0.62739	0.556	0.078	9.11062e-12	F3
QPRT	4.52315e-16	0.535181	0.444	0.034	1.04263e-11	F3
DUT	5.36716e-16	0.726151	0.819	0.207	1.23718e-11	F3
RBMS3	5.54212e-16	0.656542	0.75	0.179	1.27751e-11	F3
EDNRA	5.63819e-16	0.762248	0.639	0.123	1.29966e-11	F3
KANK2	5.71718e-16	0.779233	0.917	0.274	1.31787e-11	F3
PTPRD	6.03186e-16	0.521884	0.431	0.028	1.3904e-11	F3
PNMT	6.11525e-16	0.592607	0.403	0.022	1.40963e-11	F3
LRRC17	6.21451e-16	0.632713	0.444	0.039	1.43251e-11	F3
FGF2	6.24267e-16	0.524788	0.653	0.123	1.439e-11	F3
ANXA2	6.40408e-16	0.845504	0.986	0.827	1.4762e-11	F3
BEX3	6.73101e-16	0.867208	0.958	0.33	1.55156e-11	F3
CNTFR	6.82751e-16	0.533008	0.444	0.034	1.57381e-11	F3
C1orf122	7.09598e-16	0.586188	0.556	0.073	1.63569e-11	F3
SSX2IP	7.09858e-16	0.605354	0.528	0.067	1.63629e-11	F3
PRKD3	7.36701e-16	0.475858	0.556	0.073	1.69817e-11	F3
CCS	7.42856e-16	0.543373	0.583	0.095	1.71236e-11	F3
FOXF2	7.59702e-16	0.517822	0.472	0.045	1.75119e-11	F3
FRMD6	7.95603e-16	0.670825	0.639	0.117	1.83394e-11	F3
PPP1R1B	8.3657e-16	0.990053	0.431	0.034	1.92838e-11	F3
TRPS1	9.75228e-16	0.743575	0.722	0.162	2.248e-11	F3
ZNF428	9.92936e-16	0.570382	0.653	0.117	2.28882e-11	F3
PAK1	9.99394e-16	0.68655	0.458	0.045	2.3037e-11	F3
EYA4	1.02226e-15	0.516199	0.444	0.039	2.3564e-11	F3
COL4A6	1.03372e-15	0.518249	0.403	0.022	2.38283e-11	F3
CA8	1.03372e-15	0.518249	0.403	0.022	2.38283e-11	F3
HAPLN1	1.06574e-15	0.536283	0.347	0.006	2.45664e-11	F3
EMP3	1.11417e-15	0.918349	0.986	0.38	2.56828e-11	F3
COPS8	1.25244e-15	0.557657	0.569	0.089	2.88699e-11	F3
TSPAN18	1.28014e-15	0.51043	0.417	0.028	2.95084e-11	F3
CCND2	1.29125e-15	0.863076	0.903	0.307	2.97646e-11	F3
PSRC1	1.30982e-15	0.542916	0.431	0.034	3.01926e-11	F3
SERTAD4	1.32588e-15	0.529619	0.431	0.034	3.05629e-11	F3
SDHD	1.34402e-15	0.614238	0.694	0.151	3.0981e-11	F3
FERMT2	1.40942e-15	0.710313	0.722	0.179	3.24885e-11	F3
GAS1	1.47379e-15	0.589525	0.472	0.05	3.39724e-11	F3
ITPR1	1.88633e-15	0.567418	0.542	0.078	4.34819e-11	F3
TMEM59	2.03837e-15	0.716571	0.986	0.894	4.69866e-11	F3
SCARB2	2.05852e-15	0.746295	0.861	0.229	4.74509e-11	F3
MXRA7	2.51047e-15	0.788008	0.931	0.291	5.78688e-11	F3
TCEAL2	2.52332e-15	0.766942	0.528	0.078	5.81651e-11	F3
TMEM45A	2.52588e-15	0.515525	0.556	0.084	5.82241e-11	F3
SGCG	2.6041e-15	0.5025	0.319	0	6.00271e-11	F3
PARPBP	2.6341e-15	0.478521	0.361	0.011	6.07187e-11	F3
OSBPL9	2.7663e-15	0.739052	0.625	0.134	6.3766e-11	F3
MSMB	2.86744e-15	1.13986	0.083	0.665	6.60974e-11	F3
RRBP1	2.98613e-15	0.930381	0.917	0.307	6.88333e-11	F3
METRN	3.30273e-15	0.51585	0.444	0.039	7.61312e-11	F3
TMEM237	3.39744e-15	0.497113	0.472	0.05	7.83143e-11	F3
FUCA2	3.39744e-15	0.497113	0.472	0.05	7.83143e-11	F3
LAMP2	3.64343e-15	0.744131	0.681	0.151	8.39846e-11	F3
CPVL	3.76639e-15	0.681978	0.556	0.095	8.6819e-11	F3
KITLG	3.78892e-15	0.595216	0.542	0.073	8.73384e-11	F3
SPTBN1	3.95273e-15	1.00155	0.931	0.369	9.11145e-11	F3
CETN2	4.92703e-15	0.563567	0.625	0.117	1.13573e-10	F3
MGST1	5.09072e-15	0.774656	0.875	0.263	1.17346e-10	F3
FAM107A	5.29919e-15	0.572203	0.569	0.101	1.22152e-10	F3
PENK	5.80903e-15	1.42671	0.472	0.056	1.33904e-10	F3
ANXA4	5.95317e-15	0.82384	0.75	0.201	1.37227e-10	F3
HEBP1	6.00826e-15	0.592792	0.597	0.112	1.38496e-10	F3
PDE5A	6.0846e-15	0.674588	0.792	0.212	1.40256e-10	F3
PLPP1	6.09227e-15	0.7602	0.736	0.184	1.40433e-10	F3
EFEMP2	7.78971e-15	0.752775	0.833	0.251	1.79561e-10	F3
GSTP1	7.7901e-15	0.775471	0.986	0.911	1.79569e-10	F3
SSR4	8.00031e-15	0.841203	0.958	0.855	1.84415e-10	F3
FCGRT	8.29141e-15	0.70663	0.917	0.291	1.91125e-10	F3
PKN2	8.5095e-15	0.578988	0.722	0.173	1.96153e-10	F3
COX20	8.53105e-15	0.545706	0.597	0.101	1.96649e-10	F3
C1QTNF7	9.25942e-15	0.549107	0.472	0.056	2.13439e-10	F3
MAGEH1	9.70956e-15	0.560728	0.583	0.106	2.23815e-10	F3
TMEM230	1.04835e-14	0.606673	0.694	0.162	2.41656e-10	F3
NLRP1	1.19537e-14	0.699544	0.722	0.19	2.75546e-10	F3
S1PR3	1.2691e-14	0.732203	0.625	0.14	2.92541e-10	F3
TCF12	1.35194e-14	0.647892	0.708	0.173	3.11637e-10	F3
FLRT2	1.4217e-14	0.738912	0.583	0.106	3.27716e-10	F3
IL11RA	1.49314e-14	0.498631	0.375	0.022	3.44184e-10	F3
AC245595.1	1.65072e-14	0.546868	0.472	0.056	3.80506e-10	F3
MYL6B	1.74074e-14	0.544965	0.625	0.128	4.01258e-10	F3
VIT	1.92394e-14	0.476829	0.389	0.028	4.43488e-10	F3
CTTNBP2	1.99105e-14	0.496755	0.403	0.034	4.58956e-10	F3
ELANE	2.32682e-14	0.407	0.319	0.006	5.36355e-10	F3
TIPRL	2.34111e-14	0.581702	0.528	0.084	5.3965e-10	F3
CAPRIN1	2.3812e-14	0.565698	0.597	0.112	5.48891e-10	F3
CCDC8	2.47453e-14	0.528789	0.472	0.061	5.70404e-10	F3
TPM2	2.61815e-14	0.971567	0.903	0.369	6.03511e-10	F3
CHN1	2.76352e-14	0.513915	0.5	0.073	6.37019e-10	F3
SPON1	2.86324e-14	0.51183	0.514	0.073	6.60006e-10	F3
AKAP12	2.9346e-14	0.847262	0.986	0.441	6.76455e-10	F3
SRPX	2.96805e-14	0.717246	0.736	0.212	6.84166e-10	F3
CRTAP	3.111e-14	0.707475	0.806	0.223	7.17116e-10	F3
TCTEX1D2	3.30275e-14	0.375952	0.319	0.006	7.61318e-10	F3
HCG11	3.36103e-14	0.586417	0.542	0.095	7.74751e-10	F3
MPZL1	3.41256e-14	0.56325	0.611	0.128	7.8663e-10	F3
HACD3	3.41754e-14	0.614972	0.708	0.168	7.87777e-10	F3
TMEM119	3.67823e-14	0.415429	0.417	0.034	8.47869e-10	F3
PPP2CB	3.7694e-14	0.606938	0.639	0.145	8.68884e-10	F3
GLG1	3.83267e-14	0.575123	0.778	0.201	8.8347e-10	F3
FAM98A	3.94313e-14	0.428755	0.333	0.011	9.08931e-10	F3
TMCO1	4.17832e-14	0.571491	0.806	0.212	9.63145e-10	F3
OLFML1	4.37945e-14	0.638618	0.556	0.106	1.00951e-09	F3
ASPA	4.49941e-14	0.564214	0.431	0.045	1.03716e-09	F3
PSMA1	5.09018e-14	0.527	0.722	0.173	1.17334e-09	F3
IGF2BP2	5.12645e-14	0.399931	0.292	0	1.1817e-09	F3
RCN2	5.15174e-14	0.615781	0.708	0.184	1.18753e-09	F3
FEZ1	5.24625e-14	0.618044	0.486	0.073	1.20931e-09	F3
PSAP	5.54296e-14	0.793634	0.972	0.877	1.27771e-09	F3
ARHGAP28	5.73282e-14	0.517822	0.417	0.039	1.32147e-09	F3
DRAP1	6.03729e-14	0.547178	0.694	0.168	1.39166e-09	F3
ECHDC2	6.12415e-14	0.595304	0.75	0.201	1.41168e-09	F3
SETBP1	6.57248e-14	0.641648	0.708	0.19	1.51502e-09	F3
ASAH1	6.64825e-14	0.490271	0.597	0.117	1.53249e-09	F3
LTBP3	7.31818e-14	0.721315	0.806	0.246	1.68691e-09	F3
PSMB7	7.80331e-14	0.471432	0.569	0.106	1.79874e-09	F3
ERLEC1	8.64823e-14	0.539604	0.708	0.173	1.9935e-09	F3
NME5	8.70824e-14	0.390242	0.347	0.017	2.00734e-09	F3
SGCD	9.70245e-14	0.555445	0.528	0.089	2.23651e-09	F3
TSLP	1.07032e-13	0.454935	0.361	0.022	2.4672e-09	F3
GLT8D1	1.15222e-13	0.495729	0.528	0.089	2.65599e-09	F3
SSB	1.15524e-13	0.65636	0.792	0.24	2.66294e-09	F3
PIK3R1	1.29329e-13	0.804877	0.722	0.201	2.98115e-09	F3
FKBP10	1.32905e-13	0.553431	0.625	0.14	3.06358e-09	F3
ZHX1	1.33411e-13	0.520342	0.556	0.101	3.07525e-09	F3
PXMP2	1.33467e-13	0.425208	0.375	0.028	3.07655e-09	F3
SLC16A2	1.34816e-13	0.51366	0.542	0.101	3.10764e-09	F3
FAM200B	1.36523e-13	0.514938	0.625	0.14	3.14699e-09	F3
SUCO	1.46979e-13	0.452088	0.431	0.05	3.38802e-09	F3
OAT	1.49206e-13	0.628272	0.639	0.145	3.43935e-09	F3
GPC6	1.52311e-13	0.639955	0.542	0.101	3.51091e-09	F3
CXCL12	1.54066e-13	0.747043	0.792	0.251	3.55138e-09	F3
FAM92A	1.6025e-13	0.579181	0.556	0.106	3.69392e-09	F3
NDUFC2	1.69275e-13	0.639766	0.861	0.38	3.90197e-09	F3
RASGRF1	1.81331e-13	0.399007	0.319	0.011	4.17987e-09	F3
ADD1	2.05654e-13	0.515271	0.736	0.201	4.74052e-09	F3
ALDH3A2	2.09529e-13	0.501349	0.569	0.112	4.82985e-09	F3
LRRN3	2.17687e-13	0.492597	0.319	0.011	5.01791e-09	F3
GRINA	2.26731e-13	0.55234	0.611	0.134	5.22638e-09	F3
ARL2BP	2.3215e-13	0.58597	0.556	0.106	5.3513e-09	F3
UBTF	2.55186e-13	0.447157	0.556	0.095	5.8823e-09	F3
TERF2IP	2.63186e-13	0.614822	0.778	0.218	6.06669e-09	F3
COL4A5	2.98967e-13	0.488569	0.514	0.089	6.89149e-09	F3
NORAD	3.04255e-13	0.752696	0.833	0.263	7.01338e-09	F3
OSTC	3.08831e-13	0.522705	0.708	0.179	7.11886e-09	F3
TMEM132C	3.15009e-13	0.438149	0.403	0.039	7.26126e-09	F3
PPM1L	3.25502e-13	0.576925	0.361	0.028	7.50315e-09	F3
NUCB1	3.26581e-13	0.481768	0.667	0.156	7.52801e-09	F3
CAVIN3	3.28182e-13	0.64428	0.806	0.24	7.56492e-09	F3
ACAA2	3.34011e-13	0.468734	0.514	0.089	7.6993e-09	F3
USP51	3.87375e-13	0.44854	0.361	0.028	8.92938e-09	F3
TWIST2	4.23913e-13	0.475435	0.556	0.101	9.77162e-09	F3
TMEM37	4.27404e-13	0.419685	0.361	0.028	9.85209e-09	F3
BSG	4.398e-13	0.620467	0.931	0.313	1.01378e-08	F3
STOM	4.47339e-13	0.660951	0.694	0.184	1.03116e-08	F3
SPEF2	4.55329e-13	0.592792	0.514	0.089	1.04958e-08	F3
TXNDC15	4.79496e-13	0.524788	0.611	0.14	1.10529e-08	F3
GCSH	4.83533e-13	0.552898	0.611	0.14	1.11459e-08	F3
PNKD	5.29791e-13	0.597198	0.528	0.101	1.22122e-08	F3
NBN	5.32597e-13	0.481445	0.472	0.067	1.22769e-08	F3
ACOT11	5.40417e-13	0.447157	0.361	0.028	1.24572e-08	F3
MAPK10	5.60437e-13	0.630676	0.819	0.268	1.29186e-08	F3
AEBP1	5.74523e-13	0.760596	0.931	0.413	1.32433e-08	F3
MUM1L1	5.81223e-13	0.519833	0.403	0.045	1.33978e-08	F3
NDFIP1	5.89478e-13	0.598458	0.722	0.201	1.35881e-08	F3
FGF7	5.95498e-13	0.798717	0.889	0.352	1.37268e-08	F3
CMYA5	6.43139e-13	0.576925	0.625	0.134	1.4825e-08	F3
VPS36	6.91775e-13	0.642274	0.569	0.123	1.59461e-08	F3
PDZRN4	7.02609e-13	0.500769	0.375	0.034	1.61958e-08	F3
LMAN2	7.27126e-13	0.543713	0.694	0.179	1.6761e-08	F3
PGAP2	7.29529e-13	0.467436	0.375	0.034	1.68164e-08	F3
C1orf21	7.37565e-13	0.565654	0.75	0.201	1.70016e-08	F3
DCTN3	7.74997e-13	0.535406	0.681	0.173	1.78645e-08	F3
ALDH1A2	7.83148e-13	0.499446	0.472	0.073	1.80524e-08	F3
PRNP	7.93189e-13	0.754219	0.861	0.302	1.82838e-08	F3
MXRA8	8.09754e-13	0.622357	0.944	0.324	1.86656e-08	F3
FOXF1	8.14061e-13	0.501676	0.611	0.134	1.87649e-08	F3
ECM2	8.27479e-13	0.59862	0.597	0.14	1.90742e-08	F3
CDK5RAP2	8.34187e-13	0.404089	0.361	0.028	1.92288e-08	F3
PHYHD1	8.85802e-13	0.455445	0.444	0.061	2.04186e-08	F3
APCDD1	9.02092e-13	0.796492	0.764	0.251	2.07941e-08	F3
PSMB5	9.09629e-13	0.536283	0.583	0.134	2.09679e-08	F3
ITSN1	9.60931e-13	0.552678	0.486	0.084	2.21504e-08	F3
P2RX2	1.00141e-12	0.369234	0.264	0	2.30834e-08	F3
RNASEH2B	1.01169e-12	0.456726	0.542	0.101	2.33204e-08	F3
CCZ1	1.15002e-12	0.497445	0.472	0.078	2.65091e-08	F3
SGCB	1.17047e-12	0.533377	0.556	0.117	2.69806e-08	F3
RHOBTB3	1.18176e-12	0.675851	0.736	0.212	2.72408e-08	F3
MFAP4	1.22763e-12	0.810415	0.889	0.324	2.8298e-08	F3
NDUFB3	1.22851e-12	0.471432	0.514	0.089	2.83183e-08	F3
SEC31A	1.23142e-12	0.680019	0.75	0.223	2.83854e-08	F3
CASC4	1.24476e-12	0.576925	0.681	0.184	2.8693e-08	F3
RANBP3L	1.25289e-12	0.40986	0.375	0.034	2.88805e-08	F3
SULF1	1.25936e-12	0.596291	0.583	0.128	2.90295e-08	F3
KHDRBS1	1.30957e-12	0.53236	0.792	0.229	3.01868e-08	F3
PLOD2	1.37776e-12	0.464382	0.403	0.045	3.17588e-08	F3
CCPG1	1.41639e-12	0.638242	0.639	0.162	3.26492e-08	F3
KCNE3	1.51157e-12	0.412901	0.333	0.022	3.48431e-08	F3
RBFOX1	1.53058e-12	0.490769	0.347	0.028	3.52814e-08	F3
PRSS23	1.53066e-12	0.687706	0.542	0.123	3.52833e-08	F3
FZD7	1.55458e-12	0.47232	0.597	0.128	3.58346e-08	F3
LAPTM4A	1.77052e-12	0.696652	1	0.866	4.08123e-08	F3
ZMYND11	1.80968e-12	0.490769	0.514	0.095	4.17149e-08	F3
PEBP1	1.83013e-12	0.71168	0.972	0.933	4.21863e-08	F3
SETD5	1.83824e-12	0.533377	0.556	0.117	4.23734e-08	F3
MCC	1.86616e-12	0.465894	0.458	0.073	4.30169e-08	F3
FSTL3	1.90598e-12	0.468734	0.5	0.089	4.39348e-08	F3
EDN3	2.01828e-12	0.451394	0.278	0.006	4.65233e-08	F3
CD99	2.03362e-12	0.650718	1	0.911	4.68769e-08	F3
TOR1AIP2	2.11239e-12	0.471843	0.667	0.168	4.86928e-08	F3
SORT1	2.16525e-12	0.496755	0.333	0.022	4.99111e-08	F3
MYH10	2.34111e-12	0.556461	0.542	0.112	5.39648e-08	F3
EMP2	2.37646e-12	0.587267	0.792	0.257	5.47797e-08	F3
PGM1	2.46365e-12	0.482288	0.514	0.101	5.67895e-08	F3
WDR60	2.53171e-12	0.508269	0.528	0.106	5.83584e-08	F3
ZFHX3	2.612e-12	0.549704	0.542	0.112	6.02091e-08	F3
SCPEP1	2.62042e-12	0.570666	0.625	0.151	6.04034e-08	F3
SUMO2	2.64226e-12	0.615024	1	0.955	6.09067e-08	F3
PTPRG	2.81778e-12	0.508269	0.528	0.106	6.49526e-08	F3
LINC00882	2.91725e-12	0.464382	0.403	0.05	6.72455e-08	F3
SLC38A5	2.92719e-12	0.410853	0.375	0.039	6.74746e-08	F3
DHX29	3.1513e-12	0.531482	0.542	0.112	7.26407e-08	F3
PTGER2	3.17347e-12	0.465894	0.375	0.039	7.31516e-08	F3
G6PC3	3.26438e-12	0.458626	0.444	0.067	7.52471e-08	F3
RXYLT1	3.27554e-12	0.506536	0.458	0.078	7.55046e-08	F3
RGS7BP	3.30575e-12	0.403158	0.347	0.028	7.62008e-08	F3
ARMC1	3.39368e-12	0.438149	0.389	0.045	7.82277e-08	F3
ERC1	3.43991e-12	0.450773	0.5	0.084	7.92934e-08	F3
ITGB1	3.57939e-12	0.612802	0.972	0.866	8.25084e-08	F3
CWC27	3.78939e-12	0.427101	0.417	0.056	8.73492e-08	F3
NAALAD2	3.83502e-12	0.523344	0.431	0.067	8.84009e-08	F3
PHF14	3.85859e-12	0.479628	0.625	0.145	8.89444e-08	F3
OSR2	3.89353e-12	0.516878	0.833	0.257	8.97498e-08	F3
PRICKLE1	3.90001e-12	0.461644	0.514	0.101	8.9899e-08	F3
RTF2	3.95545e-12	0.475046	0.597	0.145	9.11771e-08	F3
H2AFY2	4.00286e-12	0.402247	0.389	0.045	9.227e-08	F3
C2orf40	4.02029e-12	0.975722	0.431	0.067	9.26718e-08	F3
MRPL20	4.13779e-12	0.515525	0.611	0.145	9.53801e-08	F3
YIPF3	4.30721e-12	0.548356	0.611	0.151	9.92854e-08	F3
TFDP2	4.38185e-12	0.502095	0.694	0.19	1.01006e-07	F3
ADAM22	4.66475e-12	0.435679	0.403	0.05	1.07527e-07	F3
HEPH	4.69436e-12	0.388659	0.347	0.028	1.0821e-07	F3
CTSZ	4.7594e-12	0.564809	0.778	0.235	1.09709e-07	F3
CYHR1	4.78183e-12	0.506536	0.597	0.134	1.10226e-07	F3
CWC15	4.7988e-12	0.56325	0.528	0.112	1.10617e-07	F3
DECR1	4.81274e-12	0.435881	0.472	0.078	1.10938e-07	F3
PPIB	4.83453e-12	0.61137	0.972	0.966	1.11441e-07	F3
DEXI	4.84481e-12	0.450095	0.486	0.089	1.11678e-07	F3
IGFBP5	4.889e-12	1.14719	0.972	0.654	1.12696e-07	F3
COL3A1	5.20735e-12	0.940979	0.903	0.425	1.20035e-07	F3
MAP4	5.38653e-12	0.614757	0.708	0.207	1.24165e-07	F3
HOXD13	5.48616e-12	0.358285	0.361	0.034	1.26462e-07	F3
PI16	5.51158e-12	0.873318	0.292	0.011	1.27047e-07	F3
ZNF32	5.51374e-12	0.412455	0.417	0.056	1.27097e-07	F3
SPATA6	5.53493e-12	0.568646	0.653	0.179	1.27586e-07	F3
MEIS1	5.84032e-12	0.579181	0.569	0.14	1.34625e-07	F3
JCAD	5.84733e-12	0.538451	0.389	0.05	1.34787e-07	F3
MRFAP1	6.12777e-12	0.632713	0.792	0.263	1.41251e-07	F3
GTF2A2	6.56464e-12	0.439422	0.653	0.173	1.51321e-07	F3
LAMTOR5	6.8209e-12	0.500822	0.708	0.19	1.57229e-07	F3
VWA5A	6.84975e-12	0.414418	0.389	0.045	1.57894e-07	F3
GATA6	6.92474e-12	0.407934	0.389	0.045	1.59622e-07	F3
LY6G6F-LY6G6D	7.14045e-12	0.360184	0.306	0.017	1.64595e-07	F3
SYNE1	7.53172e-12	0.696314	0.944	0.391	1.73614e-07	F3
HLA-A	7.69456e-12	0.663874	1	0.989	1.77367e-07	F3
TACC1	7.80418e-12	0.582796	0.903	0.307	1.79894e-07	F3
DTX4	8.28571e-12	0.426366	0.319	0.022	1.90994e-07	F3
RNF20	8.3696e-12	0.418588	0.361	0.039	1.92928e-07	F3
ADH5	8.57409e-12	0.521123	0.708	0.207	1.97641e-07	F3
SEPT10	8.81371e-12	0.484621	0.444	0.073	2.03165e-07	F3
KRT222	9.0896e-12	0.3456	0.264	0.006	2.09524e-07	F3
ADCY5	9.11517e-12	0.401354	0.361	0.034	2.10114e-07	F3
EIF5A2	9.14874e-12	0.329832	0.264	0.006	2.10888e-07	F3
GAMT	9.29141e-12	0.486955	0.444	0.067	2.14176e-07	F3
RDX	9.31017e-12	0.5969	0.722	0.207	2.14609e-07	F3
RANBP1	9.55195e-12	0.443728	0.597	0.134	2.20182e-07	F3
GANAB	9.63629e-12	0.442971	0.486	0.095	2.22126e-07	F3
SRGAP1	9.74389e-12	0.419759	0.444	0.073	2.24606e-07	F3
SERPINB6	9.93964e-12	0.560531	0.819	0.279	2.29119e-07	F3
TIA1	1.00557e-11	0.47288	0.514	0.106	2.31793e-07	F3
ARL2	1.01351e-11	0.502095	0.667	0.173	2.33624e-07	F3
CBX5	1.01482e-11	0.503636	0.694	0.201	2.33927e-07	F3
FAM13C	1.01696e-11	0.504713	0.431	0.067	2.3442e-07	F3
ENPP2	1.02153e-11	0.371606	0.333	0.028	2.35473e-07	F3
SLC39A4	1.04908e-11	0.447157	0.319	0.022	2.41824e-07	F3
BCO2	1.08893e-11	0.411866	0.319	0.022	2.51009e-07	F3
ISLR	1.09519e-11	0.552771	0.736	0.223	2.52452e-07	F3
INTS3	1.12665e-11	0.426001	0.431	0.067	2.59704e-07	F3
NDN	1.13442e-11	0.585337	0.819	0.274	2.61495e-07	F3
USP34	1.154e-11	0.460932	0.597	0.134	2.66009e-07	F3
ATP5MC1	1.17032e-11	0.441441	0.639	0.156	2.69769e-07	F3
FBXO21	1.18046e-11	0.476896	0.5	0.095	2.72107e-07	F3
FENDRR	1.19614e-11	0.440524	0.528	0.101	2.75722e-07	F3
SPATA20	1.20494e-11	0.436902	0.389	0.05	2.7775e-07	F3
KDELC2	1.20504e-11	0.511655	0.528	0.117	2.77773e-07	F3
RTRAF	1.21396e-11	0.488464	0.653	0.173	2.79829e-07	F3
RPA2	1.24157e-11	0.463034	0.444	0.073	2.86195e-07	F3
NDUFS4	1.29968e-11	0.547737	0.611	0.156	2.99588e-07	F3
FAM162A	1.31781e-11	0.544775	0.653	0.173	3.03769e-07	F3
VDAC2	1.32454e-11	0.435392	0.611	0.14	3.05319e-07	F3
EIF3I	1.32537e-11	0.534579	0.653	0.173	3.0551e-07	F3
LOXL1	1.36896e-11	0.422962	0.389	0.05	3.15559e-07	F3
CUEDC2	1.40083e-11	0.492861	0.528	0.117	3.22904e-07	F3
DNAJC15	1.45737e-11	0.446341	0.486	0.089	3.35938e-07	F3
ZNF667-AS1	1.48504e-11	0.413887	0.486	0.089	3.42317e-07	F3
RAB14	1.51073e-11	0.469542	0.681	0.19	3.48238e-07	F3
HMGCLL1	1.54711e-11	0.403158	0.361	0.039	3.56623e-07	F3
UBE2R2	1.56e-11	0.432211	0.611	0.151	3.59595e-07	F3
RRAS	1.56095e-11	0.549958	0.667	0.179	3.59814e-07	F3
TM9SF2	1.58252e-11	0.376355	0.542	0.112	3.64787e-07	F3
CALU	1.60989e-11	0.552771	0.694	0.201	3.71096e-07	F3
TTC14	1.60999e-11	0.451967	0.597	0.151	3.71118e-07	F3
PREPL	1.65447e-11	0.394811	0.486	0.089	3.81372e-07	F3
MESD	1.68393e-11	0.364077	0.542	0.112	3.88163e-07	F3
ZNF208	1.7089e-11	0.359215	0.347	0.034	3.9392e-07	F3
TCEAL3	1.7235e-11	0.606673	0.625	0.168	3.97285e-07	F3
KLHL14	1.86104e-11	0.321928	0.236	0	4.28988e-07	F3
CRYGD	1.8801e-11	0.353637	0.236	0	4.33382e-07	F3
PEF1	1.89102e-11	0.429915	0.472	0.089	4.35898e-07	F3
ADIRF	1.94256e-11	0.850827	0.986	0.905	4.4778e-07	F3
PID1	1.96612e-11	0.545216	0.639	0.179	4.53211e-07	F3
ZNF660	1.98043e-11	0.375952	0.278	0.011	4.56509e-07	F3
PCM1	2.01093e-11	0.535584	0.806	0.251	4.63539e-07	F3
ALDH9A1	2.01152e-11	0.457626	0.514	0.106	4.63676e-07	F3
TNC	2.0193e-11	0.484561	0.417	0.061	4.65468e-07	F3
ARL1	2.0373e-11	0.496194	0.667	0.184	4.69618e-07	F3
KIFAP3	2.04015e-11	0.510033	0.5	0.106	4.70275e-07	F3
FAM198B	2.04232e-11	0.404306	0.431	0.067	4.70776e-07	F3
LRRC34	2.06469e-11	0.387891	0.347	0.034	4.75931e-07	F3
TMEM14C	2.06642e-11	0.520686	0.792	0.257	4.76331e-07	F3
OS9	2.15866e-11	0.445135	0.681	0.19	4.97593e-07	F3
CHMP5	2.26824e-11	0.49857	0.597	0.156	5.22851e-07	F3
NFIX	2.62401e-11	0.709299	0.889	0.352	6.0486e-07	F3
SMG6	2.6776e-11	0.455067	0.514	0.112	6.17214e-07	F3
IL6ST	2.74642e-11	0.696956	0.875	0.363	6.33078e-07	F3
CTSL	2.79185e-11	0.537931	0.681	0.201	6.43548e-07	F3
MBNL2	2.82001e-11	0.492861	0.542	0.128	6.50042e-07	F3
CDC42BPA	2.85773e-11	0.491287	0.542	0.123	6.58736e-07	F3
UBE3A	2.86801e-11	0.423369	0.653	0.168	6.61106e-07	F3
MRPL50	3.05358e-11	0.425208	0.361	0.045	7.03882e-07	F3
RNASEH2C	3.10549e-11	0.453616	0.625	0.162	7.15845e-07	F3
DPP7	3.11952e-11	0.454489	0.681	0.196	7.19081e-07	F3
CHD9	3.21939e-11	0.507638	0.889	0.318	7.42101e-07	F3
RAI2	3.27306e-11	0.432154	0.444	0.078	7.54473e-07	F3
RHOBTB1	3.27665e-11	0.411866	0.333	0.034	7.55301e-07	F3
GPR153	3.27813e-11	0.371606	0.417	0.061	7.55642e-07	F3
ADD3	3.28661e-11	0.632338	0.875	0.313	7.57596e-07	F3
NDUFS2	3.29036e-11	0.418973	0.583	0.134	7.58461e-07	F3
ANG	3.4313e-11	0.479901	0.486	0.101	7.9095e-07	F3
SRP72	3.47199e-11	0.389179	0.542	0.117	8.00329e-07	F3
ASH1L	3.47275e-11	0.639661	0.833	0.296	8.00505e-07	F3
UNC5B	3.47706e-11	0.449354	0.389	0.056	8.01498e-07	F3
RNF130	3.48755e-11	0.464513	0.486	0.095	8.03916e-07	F3
CSRP1	3.50453e-11	0.623468	0.806	0.291	8.07829e-07	F3
SAMD11	3.85271e-11	0.525988	0.542	0.123	8.88088e-07	F3
FAIM2	3.85274e-11	0.595216	0.5	0.112	8.88096e-07	F3
DDAH2	3.92766e-11	0.598772	0.75	0.263	9.05366e-07	F3
ETFB	3.95092e-11	0.446341	0.486	0.095	9.10727e-07	F3
GOLIM4	3.98614e-11	0.635819	0.653	0.19	9.18844e-07	F3
NDUFAB1	4.02496e-11	0.464622	0.583	0.145	9.27794e-07	F3
TWSG1	4.07151e-11	0.419824	0.514	0.106	9.38524e-07	F3
TRPC4	4.10779e-11	0.476896	0.486	0.089	9.46887e-07	F3
SPART	4.18178e-11	0.590898	0.764	0.279	9.63943e-07	F3
CDC42EP2	4.24317e-11	0.40986	0.361	0.045	9.78093e-07	F3
THAP7	4.3011e-11	0.403158	0.333	0.034	9.91447e-07	F3
MRC2	4.46652e-11	0.527831	0.736	0.229	1.02958e-06	F3
NHLRC2	4.55832e-11	0.458626	0.431	0.073	1.05074e-06	F3
MTPN	4.6031e-11	0.533204	0.722	0.218	1.06106e-06	F3
SMARCD3	4.73461e-11	0.465894	0.5	0.106	1.09137e-06	F3
DST	4.73591e-11	0.76135	0.944	0.408	1.09167e-06	F3
CMBL	4.84053e-11	0.427759	0.486	0.101	1.11579e-06	F3
ENAH	4.91136e-11	0.675078	0.583	0.156	1.13212e-06	F3
CHST14	4.97099e-11	0.366909	0.333	0.034	1.14586e-06	F3
SP3	4.9891e-11	0.404493	0.542	0.123	1.15004e-06	F3
CCDC152	5.1311e-11	0.290044	0.25	0.006	1.18277e-06	F3
BMPR1A	5.14872e-11	0.366358	0.361	0.045	1.18683e-06	F3
THAP5	5.19759e-11	0.453294	0.486	0.101	1.1981e-06	F3
DGUOK	5.31104e-11	0.4933	0.542	0.134	1.22425e-06	F3
SH3PXD2A	5.54209e-11	0.42835	0.556	0.128	1.27751e-06	F3
HMGN1	5.62164e-11	0.579383	0.931	0.816	1.29584e-06	F3
LPP	5.66502e-11	0.548877	0.75	0.229	1.30584e-06	F3
FGF10	5.68708e-11	0.372784	0.389	0.056	1.31093e-06	F3
PGRMC1	5.75104e-11	0.584661	0.847	0.291	1.32567e-06	F3
RASL12	5.78508e-11	0.405187	0.444	0.078	1.33352e-06	F3
MDM1	5.92232e-11	0.402247	0.347	0.039	1.36515e-06	F3
GNAS	5.95828e-11	0.640042	1	0.961	1.37344e-06	F3
ANKRD65	6.01955e-11	0.372784	0.375	0.05	1.38757e-06	F3
AGO3	6.04848e-11	0.487609	0.458	0.084	1.39423e-06	F3
NPTN	6.25977e-11	0.458013	0.694	0.207	1.44294e-06	F3
CBY1	6.27831e-11	0.403442	0.472	0.095	1.44721e-06	F3
RASSF8	6.39208e-11	0.446139	0.681	0.19	1.47344e-06	F3
FBXL12	6.48248e-11	0.373392	0.361	0.045	1.49428e-06	F3
ARSA	6.53256e-11	0.366909	0.333	0.034	1.50582e-06	F3
TMEM167A	6.58981e-11	0.476444	0.514	0.112	1.51902e-06	F3
TMEM87A	6.70472e-11	0.524311	0.625	0.173	1.5455e-06	F3
SNHG18	7.22967e-11	0.381635	0.5	0.106	1.66651e-06	F3
COX7A1	7.39453e-11	0.556592	0.708	0.212	1.70451e-06	F3
CNPY2	7.5532e-11	0.592294	0.639	0.19	1.74109e-06	F3
SOCS2	7.57787e-11	0.54895	0.611	0.173	1.74677e-06	F3
STUB1	7.78459e-11	0.430847	0.583	0.145	1.79443e-06	F3
THAP3	7.88051e-11	0.289507	0.222	0	1.81654e-06	F3
CCDC85A	7.88051e-11	0.289507	0.222	0	1.81654e-06	F3
LUC7L3	7.89274e-11	0.616214	0.861	0.352	1.81935e-06	F3
SEC62	7.98915e-11	0.589823	1	0.955	1.84158e-06	F3
CADPS	7.995e-11	0.369234	0.222	0	1.84293e-06	F3
SMC3	8.11906e-11	0.419932	0.625	0.168	1.87152e-06	F3
TBL1X	8.20345e-11	0.467137	0.583	0.145	1.89098e-06	F3
WASHC3	8.32403e-11	0.441646	0.514	0.112	1.91877e-06	F3
PCDHB2	8.35842e-11	0.360685	0.264	0.011	1.9267e-06	F3
MLEC	8.53175e-11	0.48249	0.611	0.156	1.96665e-06	F3
ZNF483	8.57514e-11	0.461824	0.528	0.123	1.97666e-06	F3
GPSM2	8.65184e-11	0.365819	0.347	0.039	1.99434e-06	F3
ZSCAN16-AS1	8.97658e-11	0.401354	0.375	0.05	2.06919e-06	F3
CLIP4	9.24471e-11	0.392603	0.5	0.106	2.131e-06	F3
MORN2	9.25136e-11	0.351172	0.361	0.045	2.13253e-06	F3
CDKL1	9.34406e-11	0.375952	0.278	0.017	2.1539e-06	F3
LGMN	9.38623e-11	0.451394	0.444	0.084	2.16362e-06	F3
TSPAN33	9.39731e-11	0.364264	0.389	0.056	2.16617e-06	F3
SCARA3	9.63518e-11	0.345255	0.278	0.017	2.22101e-06	F3
DEGS1	9.93086e-11	0.496755	0.569	0.151	2.28916e-06	F3
TGFBR3L	9.98767e-11	0.394673	0.347	0.039	2.30226e-06	F3
KRT10	9.99262e-11	0.528525	0.806	0.302	2.3034e-06	F3
HOXA11	1.01773e-10	0.443951	0.5	0.106	2.34596e-06	F3
ANTXR1	1.03059e-10	0.376355	0.569	0.14	2.37561e-06	F3
GINM1	1.03209e-10	0.507901	0.708	0.218	2.37906e-06	F3
CLTB	1.03678e-10	0.50811	0.556	0.134	2.38989e-06	F3
PRAF2	1.05162e-10	0.428223	0.403	0.067	2.42409e-06	F3
TBX3	1.05378e-10	0.730892	0.875	0.352	2.42906e-06	F3
C1R	1.08913e-10	0.737945	0.972	0.609	2.51055e-06	F3
TNS1	1.09099e-10	0.41886	0.514	0.117	2.51483e-06	F3
CDO1	1.10242e-10	0.435679	0.403	0.067	2.5412e-06	F3
CDC42EP5	1.12467e-10	0.467091	0.625	0.173	2.59247e-06	F3
LHFPL2	1.12644e-10	0.421747	0.528	0.123	2.59655e-06	F3
EPS15	1.13138e-10	0.437465	0.667	0.19	2.60793e-06	F3
YIF1A	1.15036e-10	0.482288	0.472	0.095	2.65169e-06	F3
PAPSS2	1.15674e-10	0.433306	0.389	0.056	2.6664e-06	F3
GGT5	1.15935e-10	0.465894	0.625	0.162	2.67241e-06	F3
FAT4	1.20081e-10	0.363279	0.417	0.067	2.76799e-06	F3
UBE2E3	1.20207e-10	0.39783	0.472	0.095	2.77088e-06	F3
MLC1	1.20804e-10	0.476829	0.292	0.022	2.78465e-06	F3
GPALPP1	1.23311e-10	0.413426	0.417	0.073	2.84245e-06	F3
NXPE3	1.23932e-10	0.430536	0.375	0.056	2.85675e-06	F3
BICC1	1.25436e-10	0.467187	0.583	0.156	2.89143e-06	F3
PSIP1	1.25986e-10	0.55425	0.847	0.302	2.9041e-06	F3
IAH1	1.27725e-10	0.461824	0.514	0.117	2.94418e-06	F3
PYURF	1.31614e-10	0.478278	0.611	0.179	3.03384e-06	F3
CEP70	1.33238e-10	0.396353	0.347	0.045	3.07127e-06	F3
TMEM106B	1.33697e-10	0.398283	0.653	0.179	3.08184e-06	F3
TADA3	1.34028e-10	0.475858	0.458	0.095	3.08947e-06	F3
PDGFRB	1.37022e-10	0.491161	0.736	0.246	3.1585e-06	F3
PRTFDC1	1.38423e-10	0.430536	0.361	0.05	3.19078e-06	F3
UBE2D1	1.41053e-10	0.372784	0.361	0.045	3.25142e-06	F3
EPHX1	1.42655e-10	0.595971	0.764	0.263	3.28835e-06	F3
TALDO1	1.44629e-10	0.427926	0.556	0.134	3.33385e-06	F3
TMED4	1.45216e-10	0.41836	0.653	0.184	3.34737e-06	F3
KCND3	1.46438e-10	0.397219	0.292	0.022	3.37554e-06	F3
PLEKHA5	1.48049e-10	0.613953	0.917	0.341	3.41268e-06	F3
FAM3A	1.49921e-10	0.460023	0.431	0.084	3.45582e-06	F3
GLT8D2	1.50741e-10	0.476949	0.639	0.184	3.47473e-06	F3
GOLGA2	1.57139e-10	0.41577	0.625	0.173	3.62222e-06	F3
RYBP	1.58977e-10	0.369985	0.556	0.128	3.66457e-06	F3
RCAN2	1.61603e-10	0.417513	0.347	0.045	3.7251e-06	F3
RGS3	1.65004e-10	0.361871	0.458	0.089	3.8035e-06	F3
PCMT1	1.65143e-10	0.533533	0.556	0.145	3.80671e-06	F3
STK33	1.6663e-10	0.329488	0.292	0.022	3.84098e-06	F3
SLC39A11	1.67462e-10	0.313891	0.236	0.006	3.86016e-06	F3
GSTA4	1.71778e-10	0.41886	0.514	0.123	3.95965e-06	F3
DMAC1	1.72471e-10	0.438282	0.486	0.106	3.97563e-06	F3
BNIP3L	1.73344e-10	0.650127	0.75	0.279	3.99576e-06	F3
FAM89A	1.76125e-10	0.397146	0.431	0.078	4.05986e-06	F3
EIF2AK2	1.76336e-10	0.559367	0.681	0.223	4.06473e-06	F3
BMP4	1.77494e-10	0.447157	0.778	0.251	4.09141e-06	F3
AOX1	1.8044e-10	0.388659	0.333	0.039	4.15931e-06	F3
PPDPF	1.85448e-10	0.630787	0.986	0.894	4.27476e-06	F3
ISCU	1.88099e-10	0.567647	0.847	0.324	4.33586e-06	F3
DNAJC10	1.88558e-10	0.480788	0.5	0.112	4.34646e-06	F3
EMC4	1.89412e-10	0.38853	0.556	0.134	4.36613e-06	F3
HIKESHI	1.93018e-10	0.412455	0.431	0.084	4.44925e-06	F3
ATP5F1C	1.95461e-10	0.380489	0.653	0.173	4.50557e-06	F3
HNRNPH3	1.95596e-10	0.564357	0.736	0.257	4.50867e-06	F3
ABHD8	2.04552e-10	0.351561	0.347	0.045	4.71514e-06	F3
EPS8	2.09294e-10	0.488977	0.653	0.201	4.82444e-06	F3
KIDINS220	2.10337e-10	0.516804	0.639	0.19	4.84848e-06	F3
FGFR4	2.11666e-10	0.32184	0.236	0.006	4.87911e-06	F3
MAMSTR	2.12873e-10	0.321585	0.292	0.022	4.90693e-06	F3
NEURL1B	2.13501e-10	0.351959	0.333	0.039	4.9214e-06	F3
SLC44A3	2.15527e-10	0.28183	0.236	0.006	4.96812e-06	F3
DPYD	2.1688e-10	0.410567	0.431	0.078	4.9993e-06	F3
RAB11FIP2	2.18989e-10	0.467301	0.472	0.106	5.04793e-06	F3
OPTN	2.23076e-10	0.444851	0.542	0.134	5.14213e-06	F3
TM2D1	2.23278e-10	0.41482	0.472	0.101	5.14677e-06	F3
ERP44	2.24534e-10	0.451967	0.542	0.128	5.17573e-06	F3
STIM2	2.24786e-10	0.387891	0.319	0.034	5.18155e-06	F3
PHLDB1	2.24822e-10	0.581083	0.583	0.162	5.18237e-06	F3
TUT4	2.26269e-10	0.411446	0.625	0.168	5.21572e-06	F3
DIO3OS	2.26614e-10	0.438389	0.611	0.162	5.22367e-06	F3
EIF2B2	2.28931e-10	0.393859	0.375	0.056	5.27709e-06	F3
VGLL4	2.28944e-10	0.478775	0.542	0.134	5.27739e-06	F3
ADGRA2	2.33628e-10	0.520765	0.583	0.168	5.38535e-06	F3
CFL2	2.37152e-10	0.434745	0.458	0.095	5.46659e-06	F3
CDC42EP3	2.37818e-10	0.608634	0.514	0.117	5.48194e-06	F3
CD59	2.45977e-10	0.547381	0.778	0.251	5.67002e-06	F3
RGS11	2.54162e-10	0.291051	0.306	0.028	5.85869e-06	F3
SNRPN	2.56597e-10	0.532833	0.792	0.274	5.91481e-06	F3
ARF4	2.61944e-10	0.474883	0.792	0.279	6.03808e-06	F3
SCOC	2.66501e-10	0.414293	0.569	0.156	6.14311e-06	F3
CCT7	2.68467e-10	0.506536	0.542	0.14	6.18844e-06	F3
LYRM9	2.76848e-10	0.337607	0.25	0.011	6.38163e-06	F3
ASCC3	2.7778e-10	0.354918	0.444	0.084	6.40311e-06	F3
GLI3	2.8318e-10	0.387891	0.347	0.045	6.52757e-06	F3
ADAMTS5	2.88332e-10	0.366909	0.306	0.028	6.64635e-06	F3
MAGED1	3.00851e-10	0.327566	0.444	0.084	6.93491e-06	F3
PHYH	3.01906e-10	0.372784	0.347	0.045	6.95924e-06	F3
VEGFB	3.02518e-10	0.571166	0.653	0.212	6.97334e-06	F3
DIXDC1	3.02734e-10	0.432879	0.542	0.134	6.97832e-06	F3
CYP7B1	3.08636e-10	0.35079	0.361	0.05	7.11436e-06	F3
PLIN2	3.08827e-10	0.417914	0.5	0.117	7.11876e-06	F3
CCNB1IP1	3.12793e-10	0.441646	0.528	0.134	7.2102e-06	F3
EAPP	3.17757e-10	0.331449	0.625	0.168	7.32461e-06	F3
TMED9	3.20274e-10	0.497055	0.542	0.14	7.38263e-06	F3
ADRB3	3.33969e-10	0.289507	0.208	0	7.69832e-06	F3
DBT	3.36822e-10	0.336144	0.347	0.045	7.76409e-06	F3
ATP5PB	3.39128e-10	0.447908	0.542	0.134	7.81725e-06	F3
DYNC2H1	3.42223e-10	0.427759	0.458	0.095	7.88859e-06	F3
CAND1	3.52623e-10	0.43146	0.528	0.134	8.12831e-06	F3
ARHGAP5	3.56854e-10	0.436226	0.528	0.123	8.22584e-06	F3
ASPH	3.57065e-10	0.542422	0.722	0.251	8.23071e-06	F3
RNH1	3.57574e-10	0.420806	0.736	0.235	8.24245e-06	F3
MPC2	3.75239e-10	0.449243	0.597	0.168	8.64964e-06	F3
RBBP4	3.75947e-10	0.38216	0.556	0.145	8.66595e-06	F3
SYNM	3.78578e-10	0.3836	0.417	0.073	8.72659e-06	F3
MRPL51	3.80781e-10	0.48249	0.597	0.162	8.77737e-06	F3
AHCY	3.85307e-10	0.412455	0.403	0.073	8.88171e-06	F3
TNKS	3.85357e-10	0.370474	0.403	0.067	8.88287e-06	F3
SEPT2	3.94082e-10	0.536283	0.903	0.458	9.08398e-06	F3
TMEM263	3.95647e-10	0.429915	0.431	0.084	9.12005e-06	F3
POLR2J	3.99247e-10	0.379182	0.472	0.101	9.20305e-06	F3
LINC00476	4.03029e-10	0.356119	0.431	0.078	9.29022e-06	F3
RAB22A	4.06874e-10	0.306971	0.431	0.078	9.37885e-06	F3
ZNF397	4.09721e-10	0.358285	0.347	0.045	9.44448e-06	F3
PSMC5	4.30107e-10	0.381529	0.625	0.179	9.91439e-06	F3
RAB4A	4.32222e-10	0.450707	0.347	0.05	9.96316e-06	F3
TPRA1	4.42035e-10	0.336144	0.347	0.045	1.01894e-05	F3
SH3BGRL	4.50538e-10	0.544404	0.875	0.497	1.03854e-05	F3
TRMT11	4.52591e-10	0.428827	0.458	0.101	1.04327e-05	F3
DTWD1	4.55056e-10	0.456726	0.542	0.151	1.04895e-05	F3
SVIL	4.57883e-10	0.351365	0.542	0.134	1.05547e-05	F3
TEX264	4.62239e-10	0.34246	0.403	0.067	1.06551e-05	F3
YIPF4	4.84899e-10	0.452496	0.611	0.179	1.11774e-05	F3
IMMP2L	4.95571e-10	0.394673	0.361	0.056	1.14234e-05	F3
FAF2	4.98186e-10	0.403442	0.417	0.078	1.14837e-05	F3
ANGPTL1	5.09269e-10	0.33735	0.278	0.022	1.17392e-05	F3
IFIT1	5.17171e-10	0.452022	0.472	0.112	1.19213e-05	F3
EDIL3	5.19722e-10	0.619994	0.444	0.089	1.19801e-05	F3
COPS6	5.20437e-10	0.380442	0.583	0.156	1.19966e-05	F3
GPRC5B	5.32216e-10	0.298123	0.264	0.017	1.22681e-05	F3
SELENOM	5.37317e-10	0.655399	0.986	0.441	1.23857e-05	F3
IRAK1BP1	5.53333e-10	0.360184	0.292	0.028	1.27549e-05	F3
FUT8	5.64106e-10	0.395505	0.347	0.05	1.30032e-05	F3
MPDZ	5.64705e-10	0.417914	0.5	0.117	1.3017e-05	F3
ERGIC2	5.88176e-10	0.389078	0.611	0.168	1.3558e-05	F3
CTSO	5.95428e-10	0.435881	0.472	0.112	1.37252e-05	F3
ATP6V0E1	5.99532e-10	0.437674	0.931	0.804	1.38198e-05	F3
MEG3	6.16961e-10	0.497032	0.875	0.397	1.42216e-05	F3
TNFAIP8	6.36751e-10	0.329488	0.264	0.017	1.46777e-05	F3
RAB23	6.46979e-10	0.357834	0.375	0.061	1.49135e-05	F3
HOXD10	6.51855e-10	0.329488	0.278	0.022	1.50259e-05	F3
TRIM5	6.51855e-10	0.329488	0.278	0.022	1.50259e-05	F3
PLBD1	6.55842e-10	0.440648	0.389	0.067	1.51178e-05	F3
ARHGEF11	6.86432e-10	0.374012	0.333	0.045	1.58229e-05	F3
OBSL1	6.90263e-10	0.356535	0.403	0.073	1.59112e-05	F3
H2AFY	6.90733e-10	0.406206	0.569	0.151	1.59221e-05	F3
CDK4	7.00767e-10	0.465894	0.5	0.123	1.61534e-05	F3
LINC01750	7.06855e-10	0.297771	0.222	0.006	1.62937e-05	F3
ZRANB2	7.11076e-10	0.555929	0.833	0.291	1.6391e-05	F3
RGS2	7.13237e-10	0.768457	0.556	0.151	1.64408e-05	F3
SNRPD1	7.16445e-10	0.33352	0.486	0.106	1.65148e-05	F3
SPATS2	7.34836e-10	0.366909	0.319	0.039	1.69387e-05	F3
BTBD3	7.35147e-10	0.461448	0.389	0.073	1.69459e-05	F3
RFLNB	7.45613e-10	0.419759	0.389	0.067	1.71871e-05	F3
FAM20C	7.49469e-10	0.379779	0.5	0.117	1.7276e-05	F3
MNS1	7.52734e-10	0.401354	0.361	0.056	1.73513e-05	F3
NR2F6	7.6416e-10	0.354918	0.458	0.095	1.76147e-05	F3
BBX	7.67312e-10	0.56973	0.819	0.296	1.76873e-05	F3
NEK1	7.7495e-10	0.411502	0.417	0.078	1.78634e-05	F3
BEND5	7.90896e-10	0.344588	0.306	0.034	1.8231e-05	F3
NRXN2	8.12259e-10	0.382932	0.431	0.084	1.87234e-05	F3
GADD45GIP1	8.15673e-10	0.390126	0.681	0.218	1.88021e-05	F3
ATAD1	8.22209e-10	0.379182	0.472	0.106	1.89527e-05	F3
NDC80	8.38075e-10	0.321585	0.306	0.034	1.93185e-05	F3
TPST1	8.57267e-10	0.376355	0.542	0.134	1.97609e-05	F3
MAF	8.61968e-10	0.654596	0.528	0.145	1.98692e-05	F3
C1orf123	8.65615e-10	0.412071	0.472	0.106	1.99533e-05	F3
CLUAP1	8.8968e-10	0.45591	0.444	0.101	2.0508e-05	F3
TRIP6	8.95842e-10	0.364965	0.569	0.151	2.06501e-05	F3
KCNMA1	8.96293e-10	0.381005	0.319	0.039	2.06604e-05	F3
PDIA4	9.01005e-10	0.445994	0.5	0.117	2.07691e-05	F3
MRVI1	9.06263e-10	0.368339	0.444	0.095	2.08903e-05	F3
SBDS	9.22028e-10	0.472589	0.764	0.263	2.12537e-05	F3
MYO9A	9.32329e-10	0.343037	0.542	0.14	2.14911e-05	F3
SF3B5	9.3616e-10	0.392219	0.556	0.151	2.15794e-05	F3
SDF2	9.40994e-10	0.41886	0.486	0.112	2.16908e-05	F3
NFYB	9.41411e-10	0.375291	0.458	0.101	2.17005e-05	F3
FADS1	9.48916e-10	0.422825	0.431	0.089	2.18735e-05	F3
ANXA5	9.60084e-10	0.535914	1	0.894	2.21309e-05	F3
SLC8A1	1.01001e-09	0.510156	0.389	0.073	2.32818e-05	F3
BAZ2B	1.01279e-09	0.374263	0.556	0.14	2.33457e-05	F3
IFIT2	1.02827e-09	0.329158	0.306	0.034	2.37027e-05	F3
ATP1A2	1.03302e-09	0.378339	0.361	0.056	2.38122e-05	F3
CKAP4	1.04448e-09	0.403442	0.431	0.089	2.40763e-05	F3
GPSM1	1.06124e-09	0.358285	0.347	0.05	2.44626e-05	F3
EMC3	1.11317e-09	0.363279	0.403	0.073	2.56598e-05	F3
SPIN1	1.12472e-09	0.406255	0.625	0.196	2.5926e-05	F3
CRELD2	1.14067e-09	0.343638	0.347	0.05	2.62936e-05	F3
NEXN	1.15939e-09	0.468613	0.417	0.084	2.6725e-05	F3
FKBP5	1.16997e-09	0.48792	0.375	0.067	2.6969e-05	F3
KCNQ1OT1	1.19229e-09	0.666941	0.611	0.184	2.74836e-05	F3
PHLDA3	1.19488e-09	0.421747	0.514	0.128	2.75431e-05	F3
C1QBP	1.20128e-09	0.401354	0.528	0.134	2.76906e-05	F3
HNRNPA1P48	1.21453e-09	0.362331	0.431	0.084	2.79961e-05	F3
PARD3	1.22297e-09	0.397955	0.417	0.084	2.81908e-05	F3
ARL6IP5	1.23524e-09	0.528485	0.944	0.81	2.84736e-05	F3
ITIH5	1.25077e-09	0.546988	0.444	0.101	2.88314e-05	F3
SERINC3	1.2711e-09	0.404926	0.681	0.223	2.93001e-05	F3
KANSL1L	1.27251e-09	0.453294	0.444	0.101	2.93326e-05	F3
RBM17	1.28192e-09	0.352365	0.5	0.128	2.95496e-05	F3
IARS2	1.32793e-09	0.328105	0.375	0.061	3.06102e-05	F3
TBC1D19	1.38338e-09	0.306237	0.306	0.034	3.18883e-05	F3
SYNDIG1	1.38813e-09	0.25634	0.194	0	3.19979e-05	F3
CLVS2	1.39385e-09	0.289507	0.194	0	3.21297e-05	F3
PLPPR3	1.39385e-09	0.273018	0.194	0	3.21297e-05	F3
FBLIM1	1.40429e-09	0.442475	0.625	0.19	3.23703e-05	F3
SMIM3	1.40901e-09	0.395634	0.542	0.14	3.24791e-05	F3
NREP	1.43383e-09	0.400948	0.444	0.095	3.30512e-05	F3
RNASE4	1.44017e-09	0.349691	0.389	0.067	3.31973e-05	F3
PREX2	1.46122e-09	0.461989	0.542	0.151	3.36825e-05	F3
THSD1	1.47749e-09	0.321753	0.236	0.011	3.40577e-05	F3
ZNF385B	1.49092e-09	0.305986	0.236	0.011	3.43672e-05	F3
RAB9A	1.5083e-09	0.3836	0.417	0.084	3.47678e-05	F3
ANK3	1.5231e-09	0.341372	0.389	0.067	3.51089e-05	F3
RNASET2	1.5616e-09	0.511491	0.486	0.117	3.59965e-05	F3
SMARCA5	1.61652e-09	0.395115	0.667	0.207	3.72624e-05	F3
MDFI	1.61801e-09	0.329658	0.25	0.017	3.72967e-05	F3
NDRG2	1.61815e-09	0.450973	0.792	0.268	3.73001e-05	F3
SAMD12	1.66958e-09	0.313891	0.25	0.017	3.84855e-05	F3
YAP1	1.69725e-09	0.38853	0.542	0.14	3.91233e-05	F3
SORCS2	1.69773e-09	0.321424	0.319	0.039	3.91344e-05	F3
PSMD10	1.72166e-09	0.297949	0.25	0.017	3.96859e-05	F3
HDDC2	1.72803e-09	0.29894	0.333	0.045	3.98327e-05	F3
NAV1	1.73359e-09	0.406084	0.375	0.067	3.99609e-05	F3
TTLL3	1.8196e-09	0.364264	0.389	0.073	4.19436e-05	F3
C12orf65	1.8211e-09	0.407	0.375	0.067	4.19783e-05	F3
WWP1	1.85274e-09	0.471682	0.403	0.084	4.27074e-05	F3
SETD2	1.86225e-09	0.445681	0.542	0.145	4.29266e-05	F3
PDCD6	1.93444e-09	0.38428	0.597	0.179	4.45907e-05	F3
WASL	1.93527e-09	0.372519	0.486	0.117	4.46098e-05	F3
FBXO17	1.93759e-09	0.417727	0.431	0.095	4.46633e-05	F3
CLIC4	1.95082e-09	0.427349	0.486	0.112	4.49684e-05	F3
TROVE2	1.95816e-09	0.4938	0.653	0.212	4.51375e-05	F3
PCDHGC3	1.97318e-09	0.357392	0.389	0.073	4.54839e-05	F3
PARK7	1.97709e-09	0.475948	0.944	0.821	4.55739e-05	F3
NDUFAF3	2.01426e-09	0.407673	0.667	0.207	4.64307e-05	F3
ECPAS	2.05951e-09	0.291752	0.347	0.05	4.74738e-05	F3
SRP14	2.06673e-09	0.537474	0.986	0.966	4.76402e-05	F3
PGAM1	2.11446e-09	0.353265	0.625	0.19	4.87403e-05	F3
ZNF770	2.11771e-09	0.32127	0.306	0.034	4.88153e-05	F3
BOD1L1	2.12367e-09	0.397414	0.764	0.263	4.89526e-05	F3
SLC26A2	2.22373e-09	0.284143	0.319	0.039	5.12591e-05	F3
BRD7	2.26722e-09	0.387891	0.458	0.106	5.22618e-05	F3
SSBP2	2.26961e-09	0.355885	0.542	0.145	5.23169e-05	F3
EVA1B	2.2946e-09	0.383496	0.681	0.235	5.28928e-05	F3
LAYN	2.32276e-09	0.355311	0.431	0.089	5.35419e-05	F3
MEF2A	2.35036e-09	0.462283	0.569	0.162	5.41781e-05	F3
PSME2	2.38412e-09	0.4303	0.569	0.162	5.49564e-05	F3
POLR2I	2.39096e-09	0.383356	0.486	0.123	5.51141e-05	F3
COMMD3	2.49879e-09	0.41577	0.403	0.078	5.75996e-05	F3
LIX1L	2.50017e-09	0.341905	0.417	0.084	5.76315e-05	F3
RFTN1	2.534e-09	0.367472	0.278	0.028	5.84112e-05	F3
SERINC1	2.53562e-09	0.295394	0.847	0.302	5.84485e-05	F3
RBFOX2	2.55627e-09	0.486358	0.667	0.218	5.89246e-05	F3
CCDC47	2.59613e-09	0.389179	0.528	0.14	5.98435e-05	F3
CCDC171	2.60966e-09	0.306071	0.25	0.017	6.01553e-05	F3
OLFM2	2.62567e-09	0.394673	0.319	0.045	6.05242e-05	F3
DPH6	2.62972e-09	0.298123	0.25	0.017	6.06177e-05	F3
WDR61	2.65943e-09	0.391512	0.389	0.073	6.13026e-05	F3
TP53TG1	2.66785e-09	0.352365	0.278	0.028	6.14967e-05	F3
HMGN3	2.69624e-09	0.343761	0.556	0.151	6.2151e-05	F3
ERAP1	2.70209e-09	0.335264	0.403	0.078	6.22858e-05	F3
PEPD	2.71436e-09	0.385681	0.403	0.084	6.25688e-05	F3
WDR20	2.72089e-09	0.298123	0.264	0.022	6.27192e-05	F3
NT5E	2.72293e-09	0.336611	0.333	0.05	6.27662e-05	F3
ZNF793	2.74275e-09	0.359694	0.292	0.034	6.32231e-05	F3
LPGAT1	2.7569e-09	0.371035	0.389	0.073	6.35494e-05	F3
TMED7	2.77395e-09	0.404306	0.417	0.089	6.39423e-05	F3
CHCHD2	2.77876e-09	0.497295	0.958	0.927	6.40533e-05	F3
RAB30-AS1	2.78853e-09	0.299677	0.389	0.067	6.42785e-05	F3
PDGFRA	2.80009e-09	0.52935	0.792	0.302	6.45449e-05	F3
NPEPPS	2.80328e-09	0.373597	0.458	0.106	6.46185e-05	F3
KANSL1	2.89599e-09	0.52662	0.472	0.123	6.67555e-05	F3
TMED10	2.9046e-09	0.468138	0.653	0.218	6.6954e-05	F3
EPYC	2.92267e-09	0.313891	0.208	0.006	6.73704e-05	F3
RBPMS	2.93638e-09	0.390304	0.611	0.184	6.76864e-05	F3
DPY30	2.94888e-09	0.321051	0.403	0.078	6.79747e-05	F3
STARD4	2.95102e-09	0.321668	0.278	0.028	6.80239e-05	F3
CAMK1G	2.95151e-09	0.297771	0.208	0.006	6.80352e-05	F3
OSBPL6	2.95151e-09	0.281469	0.208	0.006	6.80352e-05	F3
ARSI	2.95151e-09	0.281469	0.208	0.006	6.80352e-05	F3
EPB41L3	2.97292e-09	0.358745	0.333	0.05	6.85288e-05	F3
ZEB1-AS1	2.97891e-09	0.264981	0.208	0.006	6.86669e-05	F3
EBF4	2.97891e-09	0.264981	0.208	0.006	6.86669e-05	F3
SMARCB1	2.99369e-09	0.328246	0.375	0.067	6.90076e-05	F3
IFI44L	2.99633e-09	0.410853	0.278	0.028	6.90685e-05	F3
TMEM203	3.03736e-09	0.321347	0.347	0.056	7.00143e-05	F3
ZC3H13	3.06505e-09	0.479669	0.694	0.235	7.06526e-05	F3
CUL5	3.09793e-09	0.353061	0.458	0.101	7.14105e-05	F3
RCCD1	3.10048e-09	0.306071	0.278	0.028	7.14692e-05	F3
PRRX2	3.18055e-09	0.416984	0.486	0.123	7.33149e-05	F3
LRP6	3.19908e-09	0.450212	0.542	0.162	7.37421e-05	F3
TMEM9	3.22375e-09	0.343037	0.375	0.067	7.43107e-05	F3
CSGALNACT1	3.23848e-09	0.321585	0.264	0.022	7.46503e-05	F3
TM2D2	3.28428e-09	0.369386	0.444	0.101	7.57059e-05	F3
NME4	3.36568e-09	0.426059	0.542	0.145	7.75822e-05	F3
PAPOLA	3.40329e-09	0.308477	0.681	0.212	7.84491e-05	F3
TTC17	3.43076e-09	0.321051	0.389	0.073	7.90825e-05	F3
DYNC1LI2	3.47773e-09	0.462535	0.681	0.235	8.01651e-05	F3
HYI	3.5055e-09	0.374716	0.472	0.112	8.08054e-05	F3
NGFR	3.51939e-09	0.337607	0.208	0.006	8.11253e-05	F3
NAALADL1	3.5335e-09	0.357834	0.361	0.061	8.14507e-05	F3
COPB2	3.55145e-09	0.42835	0.514	0.145	8.18644e-05	F3
ENPEP	3.60127e-09	0.366909	0.292	0.034	8.30129e-05	F3
AMPD2	3.60207e-09	0.350417	0.361	0.061	8.30312e-05	F3
PTPN13	3.62632e-09	0.454753	0.583	0.184	8.35903e-05	F3
HSPB8	3.70803e-09	0.28183	0.208	0.006	8.54737e-05	F3
CDC5L	3.72848e-09	0.42835	0.486	0.128	8.59452e-05	F3
NPC2	3.73165e-09	0.553486	0.917	0.771	8.60182e-05	F3
ORMDL1	3.73507e-09	0.351044	0.528	0.14	8.6097e-05	F3
USP11	3.74011e-09	0.389179	0.528	0.14	8.62133e-05	F3
BAD	3.75646e-09	0.333	0.5	0.123	8.65902e-05	F3
CETN3	3.76089e-09	0.329158	0.292	0.034	8.66922e-05	F3
FAM110B	3.76802e-09	0.391512	0.403	0.084	8.68567e-05	F3
EIF1AX	3.78701e-09	0.319244	0.667	0.212	8.72943e-05	F3
RYK	3.80618e-09	0.412971	0.458	0.106	8.77362e-05	F3
CSGALNACT2	3.81242e-09	0.391512	0.389	0.078	8.78801e-05	F3
PALLD	3.84268e-09	0.60578	0.806	0.33	8.85775e-05	F3
PDPN	3.87324e-09	0.313891	0.319	0.045	8.92821e-05	F3
HSBP1	3.90485e-09	0.365979	0.708	0.223	9.00106e-05	F3
RPL26L1	3.92794e-09	0.306318	0.306	0.039	9.05429e-05	F3
PRKAR2A	3.99161e-09	0.358285	0.319	0.045	9.20106e-05	F3
PAPPA	4.01049e-09	0.369925	0.375	0.067	9.24457e-05	F3
FAM20A	4.02696e-09	0.373392	0.306	0.039	9.28255e-05	F3
TBX2	4.03951e-09	0.341372	0.431	0.089	9.31147e-05	F3
COPRS	4.07732e-09	0.407	0.444	0.106	9.39862e-05	F3
TINF2	4.10748e-09	0.313891	0.306	0.039	9.46815e-05	F3
DHRS4-AS1	4.13495e-09	0.306155	0.292	0.034	9.53147e-05	F3
TCEAL5	4.15422e-09	0.358745	0.306	0.039	9.57589e-05	F3
NRIP1	4.25213e-09	0.355885	0.542	0.14	9.80159e-05	F3
CLCN5	4.40036e-09	0.328841	0.306	0.039	0.000101433	F3
GULP1	4.43324e-09	0.39763	0.639	0.212	0.000102191	F3
HECTD1	4.45307e-09	0.416338	0.542	0.156	0.000102648	F3
ZNF423	4.6733e-09	0.358285	0.333	0.05	0.000107724	F3
ARMCX2	4.82843e-09	0.364772	0.375	0.073	0.0001113	F3
PTPN11	4.85371e-09	0.423679	0.444	0.106	0.000111883	F3
TMEM43	4.89465e-09	0.378596	0.486	0.123	0.000112827	F3
PSMD5	4.91838e-09	0.27521	0.278	0.028	0.000113373	F3
SH3D19	5.04133e-09	0.468734	0.403	0.084	0.000116208	F3
RCN3	5.04552e-09	0.462142	0.569	0.173	0.000116304	F3
SERTAD4-AS1	5.058e-09	0.328538	0.361	0.061	0.000116592	F3
MRPS10	5.15518e-09	0.306623	0.361	0.061	0.000118832	F3
PAFAH1B1	5.15867e-09	0.428883	0.528	0.145	0.000118912	F3
SPIRE1	5.15897e-09	0.313891	0.333	0.05	0.000118919	F3
C1QTNF1	5.2166e-09	0.433306	0.375	0.073	0.000120248	F3
SRI	5.28519e-09	0.433354	0.708	0.24	0.000121829	F3
KDELR1	5.29684e-09	0.489809	0.861	0.346	0.000122097	F3
SKP1	5.31392e-09	0.504391	1	0.966	0.000122491	F3
YIPF5	5.40436e-09	0.32839	0.375	0.067	0.000124576	F3
LAPTM4B	5.44146e-09	0.382753	0.556	0.162	0.000125431	F3
HSPA4	5.45549e-09	0.278267	0.375	0.067	0.000125755	F3
PPP3CA	5.47895e-09	0.46679	0.819	0.453	0.000126295	F3
ARFIP1	5.48596e-09	0.299094	0.333	0.05	0.000126457	F3
UBE2L6	5.54472e-09	0.372784	0.347	0.061	0.000127811	F3
B4GAT1	5.54937e-09	0.36733	0.472	0.117	0.000127919	F3
AFF2	5.74305e-09	0.239466	0.181	0	0.000132383	F3
PRSS35	5.7632e-09	0.273018	0.181	0	0.000132847	F3
FRMD4B	5.8707e-09	0.478775	0.472	0.112	0.000135326	F3
ASNA1	5.93673e-09	0.363279	0.403	0.084	0.000136847	F3
FBLN5	5.99241e-09	0.399621	0.611	0.184	0.000138131	F3
ANKAR	6.07107e-09	0.275621	0.278	0.028	0.000139944	F3
PKD2	6.08081e-09	0.363644	0.569	0.168	0.000140169	F3
BDP1	6.21039e-09	0.470992	0.5	0.14	0.000143156	F3
CASC3	6.2721e-09	0.298784	0.319	0.045	0.000144578	F3
ZNF638	6.32133e-09	0.44683	0.611	0.196	0.000145713	F3
FAM228B	6.4341e-09	0.361871	0.431	0.095	0.000148312	F3
DAP	6.46293e-09	0.285876	0.375	0.067	0.000148977	F3
GATA5	6.58584e-09	0.313891	0.236	0.017	0.00015181	F3
NFAT5	6.60146e-09	0.389179	0.5	0.134	0.00015217	F3
SYDE1	6.63997e-09	0.327697	0.444	0.101	0.000153058	F3
IGFBP6	6.67728e-09	0.762269	0.972	0.654	0.000153918	F3
SMARCA2	6.71524e-09	0.439422	0.625	0.196	0.000154793	F3
CD2BP2	6.74883e-09	0.372189	0.347	0.061	0.000155567	F3
AHI1	6.77859e-09	0.534017	0.667	0.229	0.000156253	F3
HSP90AB1	6.89581e-09	0.501984	1	0.983	0.000158955	F3
GPR27	7.01085e-09	0.28183	0.236	0.017	0.000161607	F3
NRP1	7.06534e-09	0.40875	0.389	0.078	0.000162863	F3
DCTD	7.08263e-09	0.357834	0.347	0.061	0.000163262	F3
FAM3C	7.15637e-09	0.39783	0.458	0.112	0.000164961	F3
NOL7	7.16533e-09	0.381005	0.639	0.212	0.000165168	F3
CD40	7.16747e-09	0.376475	0.417	0.095	0.000165217	F3
SMC1A	7.22042e-09	0.375291	0.431	0.095	0.000166438	F3
METAP2	7.26307e-09	0.285546	0.611	0.184	0.000167421	F3
PGRMC2	7.30217e-09	0.451967	0.542	0.162	0.000168322	F3
C9orf3	7.38218e-09	0.520686	0.708	0.263	0.000170167	F3
S100A6	7.72843e-09	0.536586	1	0.983	0.000178148	F3
A4GALT	7.82956e-09	0.341112	0.444	0.106	0.000180479	F3
DNAJC8	7.86705e-09	0.360685	0.653	0.207	0.000181343	F3
ARHGAP21	7.87322e-09	0.47283	0.625	0.212	0.000181486	F3
RRP36	7.94878e-09	0.283834	0.306	0.039	0.000183227	F3
AC105383.1	7.97962e-09	0.321753	0.25	0.022	0.000183938	F3
MRPL33	8.13617e-09	0.44882	0.625	0.207	0.000187547	F3
GGH	8.31261e-09	0.305986	0.25	0.022	0.000191614	F3
KDM5D	8.31261e-09	0.305986	0.25	0.022	0.000191614	F3
C19orf66	8.3683e-09	0.397146	0.431	0.106	0.000192898	F3
STX2	8.39452e-09	0.336144	0.347	0.061	0.000193502	F3
ENY2	8.40156e-09	0.416338	0.528	0.151	0.000193664	F3
XRCC6	8.46938e-09	0.387891	0.611	0.19	0.000195228	F3
COL5A2	8.59284e-09	0.397085	0.5	0.134	0.000198073	F3
BHMT2	8.60209e-09	0.343335	0.361	0.067	0.000198287	F3
RANBP17	8.66995e-09	0.273924	0.236	0.017	0.000199851	F3
AL161772.1	8.76973e-09	0.329488	0.264	0.028	0.000202151	F3
ZC2HC1A	8.80858e-09	0.429915	0.403	0.089	0.000203047	F3
MIB1	8.82399e-09	0.36684	0.444	0.106	0.000203402	F3
STAG2	8.90495e-09	0.358481	0.5	0.128	0.000205268	F3
IPP	8.92672e-09	0.337098	0.278	0.034	0.00020577	F3
DPP8	8.92672e-09	0.337098	0.278	0.034	0.00020577	F3
SNX7	8.99434e-09	0.349691	0.361	0.067	0.000207329	F3
MRPS21	9.01419e-09	0.42312	0.667	0.229	0.000207786	F3
CCT5	9.02165e-09	0.294697	0.486	0.123	0.000207958	F3
NUDC	9.20583e-09	0.421605	0.639	0.218	0.000212204	F3
ARHGAP10	9.22803e-09	0.450212	0.542	0.168	0.000212715	F3
BLVRA	9.26574e-09	0.39076	0.403	0.089	0.000213585	F3
CCDC82	9.46241e-09	0.347999	0.458	0.117	0.000218118	F3
DZIP1	9.59065e-09	0.349691	0.375	0.073	0.000221074	F3
CLNS1A	9.61789e-09	0.353061	0.472	0.123	0.000221702	F3
AC025159.1	9.6764e-09	0.298123	0.264	0.028	0.000223051	F3
PDE1C	9.7925e-09	0.374645	0.278	0.034	0.000225727	F3
SLIT3	9.84286e-09	0.352365	0.264	0.028	0.000226888	F3
HUWE1	9.88929e-09	0.38216	0.5	0.134	0.000227958	F3
PPIL4	9.90388e-09	0.344264	0.569	0.168	0.000228294	F3
MOB1A	9.91459e-09	0.354155	0.458	0.117	0.000228541	F3
CLTC	9.96892e-09	0.387891	0.528	0.151	0.000229794	F3
NBAS	1.01259e-08	0.328841	0.333	0.056	0.000233412	F3
FAM213A	1.0145e-08	0.396986	0.625	0.207	0.000233853	F3
B4GALT6	1.02987e-08	0.298123	0.25	0.022	0.000237396	F3
HIBADH	1.03286e-08	0.355311	0.431	0.101	0.000238085	F3
RPL3	1.03319e-08	0.500755	1	0.989	0.000238161	F3
DPYSL2	1.04759e-08	0.371838	0.583	0.173	0.000241479	F3
F8	1.05197e-08	0.418588	0.264	0.028	0.00024249	F3
MAN1A1	1.05637e-08	0.364517	0.514	0.145	0.000243504	F3
GLIS2	1.05904e-08	0.393061	0.347	0.061	0.000244119	F3
LYPLAL1	1.0599e-08	0.336144	0.347	0.061	0.000244317	F3
GLRX5	1.06904e-08	0.356119	0.403	0.089	0.000246424	F3
C12orf10	1.06986e-08	0.306904	0.403	0.084	0.000246613	F3
TRABD2B	1.07013e-08	0.266062	0.236	0.017	0.000246677	F3
TMEM185A	1.09258e-08	0.329158	0.292	0.039	0.00025185	F3
HNRNPLL	1.09263e-08	0.32098	0.389	0.078	0.000251862	F3
CIRBP	1.1007e-08	0.535637	1	0.961	0.000253722	F3
SUPT16H	1.10119e-08	0.434424	0.569	0.179	0.000253834	F3
MXRA5	1.10827e-08	0.496755	0.458	0.123	0.000255468	F3
VMA21	1.11407e-08	0.313891	0.264	0.028	0.000256805	F3
MLF2	1.12045e-08	0.349224	0.569	0.168	0.000258275	F3
SESN3	1.12928e-08	0.534391	0.444	0.112	0.000260311	F3
C4orf48	1.13749e-08	0.321585	0.278	0.034	0.000262204	F3
CTBP2	1.13822e-08	0.384594	0.472	0.123	0.000262372	F3
DIMT1	1.14661e-08	0.371606	0.375	0.078	0.000264306	F3
TOX2	1.15202e-08	0.366358	0.292	0.039	0.000265551	F3
RHEB	1.15373e-08	0.345052	0.514	0.14	0.000265946	F3
MRPS2	1.15456e-08	0.313891	0.292	0.039	0.000266139	F3
TSPAN4	1.15599e-08	0.365979	0.736	0.257	0.000266467	F3
TBX2-AS1	1.15802e-08	0.298294	0.264	0.028	0.000266934	F3
ZNF91	1.15875e-08	0.307288	0.472	0.117	0.000267104	F3
USO1	1.16982e-08	0.293231	0.431	0.095	0.000269655	F3
C19orf25	1.17973e-08	0.313891	0.278	0.034	0.000271939	F3
LCA5	1.18383e-08	0.321424	0.319	0.05	0.000272884	F3
NASP	1.18578e-08	0.434643	0.611	0.196	0.000273335	F3
SGCA	1.20692e-08	0.313891	0.194	0.006	0.000278207	F3
ARFGEF1	1.21399e-08	0.393859	0.319	0.05	0.000279838	F3
NEGR1	1.21587e-08	0.401764	0.444	0.112	0.000280271	F3
LINC00900	1.21947e-08	0.264981	0.194	0.006	0.000281099	F3
CCDC117	1.21947e-08	0.264981	0.194	0.006	0.000281099	F3
ZSWIM7	1.22665e-08	0.343335	0.347	0.061	0.000282756	F3
PCGF6	1.23145e-08	0.248302	0.194	0.006	0.000283861	F3
MELTF-AS1	1.2439e-08	0.393061	0.361	0.073	0.000286732	F3
FUNDC2	1.24748e-08	0.398283	0.611	0.196	0.000287557	F3
DCLK1	1.24923e-08	0.298294	0.278	0.034	0.000287961	F3
GRN	1.25551e-08	0.30047	0.444	0.101	0.000289408	F3
PLAGL1	1.26141e-08	0.379888	0.556	0.168	0.000290768	F3
VWA1	1.26346e-08	0.380386	0.444	0.106	0.00029124	F3
SNRPD3	1.26787e-08	0.339886	0.694	0.235	0.000292258	F3
PMP22	1.29291e-08	0.452219	0.806	0.318	0.000298028	F3
CBX6	1.29907e-08	0.432211	0.597	0.201	0.000299449	F3
ANAPC11	1.30006e-08	0.350417	0.514	0.134	0.000299676	F3
VSTM4	1.33721e-08	0.387891	0.611	0.196	0.00030824	F3
TMEM150C	1.35479e-08	0.365819	0.292	0.039	0.000312292	F3
PIGT	1.36462e-08	0.390022	0.417	0.101	0.000314558	F3
PCMTD1	1.36885e-08	0.343844	0.736	0.24	0.000315533	F3
FRMD6-AS1	1.38131e-08	0.306155	0.264	0.028	0.000318407	F3
PJA2	1.38331e-08	0.449668	0.736	0.268	0.000318866	F3
ERCC1	1.39164e-08	0.355711	0.403	0.089	0.000320787	F3
PEG3	1.39632e-08	0.39076	0.389	0.084	0.000321866	F3
FAS	1.40362e-08	0.369925	0.431	0.106	0.000323548	F3
SEMA3D	1.40563e-08	0.421873	0.319	0.05	0.000324011	F3
LPAR1	1.41314e-08	0.334649	0.417	0.095	0.000325742	F3
TMEM147	1.42029e-08	0.425399	0.486	0.134	0.000327392	F3
RIF1	1.48315e-08	0.463556	0.597	0.201	0.000341881	F3
PURA	1.48331e-08	0.4261	0.681	0.235	0.000341917	F3
CPNE1	1.49314e-08	0.371606	0.333	0.056	0.000344183	F3
SLC16A1-AS1	1.49697e-08	0.328688	0.306	0.045	0.000345067	F3
TRIT1	1.49729e-08	0.24031	0.194	0.006	0.000345141	F3
FBXO42	1.50712e-08	0.298294	0.25	0.022	0.000347406	F3
SDF4	1.53231e-08	0.434185	0.542	0.168	0.000353213	F3
PRPSAP1	1.53725e-08	0.313891	0.403	0.089	0.000354352	F3
OXR1	1.54006e-08	0.327966	0.375	0.073	0.000355	F3
FAHD2B	1.57171e-08	0.282527	0.25	0.022	0.000362294	F3
RDH14	1.59921e-08	0.357392	0.375	0.078	0.000368633	F3
FBXO9	1.60266e-08	0.36783	0.431	0.101	0.000369429	F3
ZNF605	1.61596e-08	0.313891	0.333	0.056	0.000372496	F3
NME3	1.62402e-08	0.313891	0.722	0.246	0.000374352	F3
UQCC2	1.63751e-08	0.306473	0.333	0.056	0.000377462	F3
KRIT1	1.65323e-08	0.379182	0.472	0.128	0.000381085	F3
REV3L	1.66427e-08	0.418588	0.667	0.218	0.000383631	F3
FAM120A	1.6694e-08	0.321424	0.292	0.039	0.000384813	F3
EIF4G3	1.69535e-08	0.36783	0.417	0.095	0.000390796	F3
DNAJB6	1.70107e-08	0.42835	0.458	0.123	0.000392115	F3
NFIC	1.71221e-08	0.64062	0.958	0.469	0.000394681	F3
MBD5	1.73087e-08	0.341905	0.389	0.084	0.000398983	F3
ISOC2	1.73849e-08	0.286669	0.417	0.095	0.000400738	F3
RBX1	1.74705e-08	0.442215	0.625	0.212	0.000402713	F3
C16orf45	1.80258e-08	0.397146	0.389	0.084	0.000415512	F3
MBIP	1.80443e-08	0.32839	0.375	0.078	0.000415939	F3
DHX36	1.80849e-08	0.341267	0.625	0.207	0.000416874	F3
FMC1	1.81024e-08	0.339426	0.472	0.123	0.000417279	F3
THNSL2	1.81228e-08	0.372784	0.333	0.061	0.00041775	F3
DSEL	1.81648e-08	0.417727	0.403	0.095	0.000418717	F3
SERPINA5	1.82274e-08	0.368634	0.208	0.011	0.00042016	F3
CDKN1C	1.82944e-08	0.619699	0.667	0.246	0.000421704	F3
LAMP1	1.87825e-08	0.404255	0.625	0.212	0.000432955	F3
C21orf2	1.89728e-08	0.366358	0.319	0.056	0.000437343	F3
GLRB	1.90319e-08	0.283194	0.292	0.039	0.000438705	F3
POU3F1	1.90809e-08	0.353204	0.208	0.011	0.000439833	F3
TCEAL8	1.95765e-08	0.468219	0.597	0.212	0.000451259	F3
EIF3J-DT	1.9651e-08	0.313891	0.306	0.045	0.000452976	F3
ADAM9	1.97392e-08	0.321196	0.319	0.05	0.000455008	F3
KIAA1210	1.99351e-08	0.289778	0.208	0.011	0.000459525	F3
RFTN2	2.01188e-08	0.276416	0.319	0.05	0.00046376	F3
TRIM22	2.01619e-08	0.340858	0.417	0.095	0.000464753	F3
CCNI	2.01974e-08	0.531721	1	0.972	0.00046557	F3
TRAM1	2.02651e-08	0.451882	0.681	0.246	0.000467131	F3
NHSL2	2.06888e-08	0.351561	0.319	0.056	0.000476898	F3
PRDX4	2.11572e-08	0.369505	0.514	0.145	0.000487696	F3
RAB5B	2.12205e-08	0.313891	0.389	0.084	0.000489154	F3
GOLGA8A	2.15611e-08	0.428967	0.667	0.229	0.000497005	F3
PDE3B	2.16653e-08	0.369925	0.375	0.078	0.000499406	F3
SIL1	2.17668e-08	0.340363	0.472	0.123	0.000501746	F3
CREG1	2.18226e-08	0.354155	0.417	0.095	0.000503032	F3
DPY19L4	2.19569e-08	0.372784	0.333	0.061	0.000506129	F3
SOS1	2.19753e-08	0.368339	0.403	0.089	0.000506553	F3
SLC39A3	2.24291e-08	0.291051	0.292	0.039	0.000517014	F3
TXNL1	2.25439e-08	0.307577	0.514	0.14	0.00051966	F3
BRD1	2.29425e-08	0.327966	0.417	0.101	0.000528848	F3
MGST3	2.29513e-08	0.437465	0.931	0.547	0.000529049	F3
FUBP3	2.31044e-08	0.343638	0.333	0.061	0.00053258	F3
KDR	2.31395e-08	0.375952	0.222	0.017	0.000533388	F3
RPA1	2.31736e-08	0.335917	0.361	0.073	0.000534175	F3
PSMD1	2.33266e-08	0.354918	0.403	0.089	0.000537702	F3
OSBPL1A	2.34959e-08	0.400948	0.458	0.128	0.000541604	F3
AKR1B1	2.35026e-08	0.328688	0.347	0.067	0.000541758	F3
AL355472.1	2.35496e-08	0.222392	0.167	0	0.000542842	F3
CDK15	2.3619e-08	0.239466	0.167	0	0.000544442	F3
FBXL2	2.3619e-08	0.239466	0.167	0	0.000544442	F3
ITM2B	2.36353e-08	0.47382	1	0.994	0.000544816	F3
TXNDC16	2.37667e-08	0.357392	0.361	0.073	0.000547846	F3
CHGB	2.37924e-08	0.530515	0.167	0	0.000548438	F3
GNAO1	2.39795e-08	0.27521	0.278	0.034	0.000552751	F3
EFCAB1	2.42212e-08	0.265528	0.208	0.011	0.000558323	F3
RALGAPA2	2.44234e-08	0.417513	0.292	0.045	0.000562984	F3
FAM229B	2.44889e-08	0.369925	0.375	0.078	0.000564493	F3
C5orf38	2.45312e-08	0.257623	0.208	0.011	0.000565469	F3
WNK3	2.47489e-08	0.24904	0.208	0.011	0.000570488	F3
AP2M1	2.48288e-08	0.353692	0.722	0.257	0.000572328	F3
SERPINH1	2.48445e-08	0.459969	0.597	0.207	0.00057269	F3
DDIT3	2.51476e-08	0.403687	0.444	0.112	0.000579677	F3
KAZN	2.62967e-08	0.313891	0.319	0.05	0.000606165	F3
PBX3	2.63468e-08	0.370972	0.472	0.123	0.000607321	F3
VDAC1	2.71565e-08	0.362389	0.514	0.14	0.000625985	F3
PCLO	2.75549e-08	0.393859	0.306	0.05	0.000635169	F3
CAPNS1	2.78213e-08	0.340608	0.444	0.112	0.000641309	F3
STAMBP	2.78218e-08	0.276801	0.333	0.056	0.00064132	F3
CHD3	2.79488e-08	0.460377	0.583	0.19	0.000644248	F3
DNAJA2	2.82262e-08	0.365885	0.486	0.14	0.000650642	F3
NNT-AS1	2.82651e-08	0.34218	0.403	0.095	0.000651539	F3
PARVA	2.82719e-08	0.362389	0.542	0.162	0.000651696	F3
PPP1R14A	2.85008e-08	0.354155	0.403	0.089	0.000656971	F3
DYNC1I2	2.85154e-08	0.3785	0.653	0.229	0.000657308	F3
CERS6	2.86082e-08	0.260593	0.278	0.034	0.000659449	F3
ATP6V0D1	2.86988e-08	0.413887	0.417	0.101	0.000661537	F3
MRPL40	2.87482e-08	0.272071	0.403	0.089	0.000662674	F3
MAPK3	2.98973e-08	0.313891	0.361	0.073	0.000689162	F3
MRPL18	3.01873e-08	0.3836	0.389	0.089	0.000695849	F3
UNC5C	3.05659e-08	0.343638	0.319	0.056	0.000704575	F3
RAB31	3.06079e-08	0.262229	0.319	0.05	0.000705542	F3
CBX1	3.08937e-08	0.25706	0.5	0.14	0.00071213	F3
APEX1	3.10869e-08	0.384857	0.556	0.173	0.000716583	F3
GLIPR2	3.16118e-08	0.269037	0.319	0.05	0.000728684	F3
LAMA4	3.17124e-08	0.375291	0.486	0.134	0.000731002	F3
UBA2	3.18724e-08	0.32098	0.375	0.078	0.000734691	F3
GXYLT2	3.22748e-08	0.374151	0.417	0.101	0.000743966	F3
WLS	3.27617e-08	0.345323	0.514	0.151	0.000755191	F3
SMIM7	3.27888e-08	0.476896	0.431	0.123	0.000755814	F3
IDH3G	3.2957e-08	0.354533	0.444	0.117	0.000759692	F3
JRKL	3.31564e-08	0.273924	0.222	0.017	0.000764289	F3
GPR137	3.35051e-08	0.321504	0.306	0.05	0.000772327	F3
TMEM109	3.36277e-08	0.392603	0.444	0.117	0.000775151	F3
PRDX2	3.38225e-08	0.571959	0.889	0.709	0.000779643	F3
AAMDC	3.39982e-08	0.313891	0.389	0.084	0.000783692	F3
PTGR2	3.40756e-08	0.273924	0.236	0.022	0.000785477	F3
TOPBP1	3.42174e-08	0.241941	0.222	0.017	0.000788745	F3
PRMT1	3.49419e-08	0.365606	0.653	0.218	0.000805446	F3
SMAD5	3.50767e-08	0.410464	0.653	0.235	0.000808552	F3
MT1M	3.50996e-08	0.467187	0.389	0.084	0.000809081	F3
MFAP1	3.51938e-08	0.343037	0.375	0.084	0.000811253	F3
CCDC34	3.54144e-08	0.403158	0.278	0.039	0.000816337	F3
IFT57	3.54637e-08	0.442624	0.5	0.151	0.000817473	F3
MAGEF1	3.58051e-08	0.362331	0.417	0.106	0.000825343	F3
UFL1	3.7387e-08	0.327188	0.444	0.112	0.000861807	F3
SH3PXD2B	3.74211e-08	0.321122	0.389	0.089	0.000862595	F3
WASF2	3.76818e-08	0.324015	0.736	0.263	0.000868604	F3
GPATCH8	3.77105e-08	0.354155	0.431	0.106	0.000869264	F3
FST	3.81244e-08	0.336144	0.319	0.056	0.000878805	F3
P3H4	3.82131e-08	0.329158	0.278	0.039	0.00088085	F3
GSTO1	3.87253e-08	0.31972	0.583	0.184	0.000892657	F3
SFT2D2	3.90673e-08	0.313891	0.514	0.145	0.00090054	F3
IFT22	3.93479e-08	0.313891	0.458	0.123	0.00090701	F3
SRPRA	3.98475e-08	0.345323	0.458	0.123	0.000918524	F3
SACS	3.99139e-08	0.282182	0.236	0.022	0.000920055	F3
SCG5	3.99139e-08	0.282182	0.236	0.022	0.000920055	F3
RRP15	4.0262e-08	0.32839	0.347	0.067	0.00092808	F3
DDX24	4.04022e-08	0.449952	0.931	0.883	0.00093131	F3
ABI3BP	4.12884e-08	0.363767	0.361	0.078	0.000951738	F3
TMEM121	4.15642e-08	0.258243	0.236	0.022	0.000958097	F3
ADGRL1	4.22214e-08	0.306155	0.278	0.039	0.000973245	F3
SEPHS1	4.26516e-08	0.298461	0.278	0.039	0.000983162	F3
ZNF771	4.26516e-08	0.298461	0.278	0.039	0.000983162	F3
EXT2	4.31885e-08	0.377706	0.389	0.095	0.000995538	F3
ANP32E	4.32203e-08	0.358878	0.472	0.128	0.000996272	F3
MAP9	4.33052e-08	0.460732	0.472	0.128	0.000998227	F3
PDIA3	4.3384e-08	0.446387	0.958	0.905	0.00100004	F3
GFRA1	4.40101e-08	0.306766	0.375	0.078	0.00101448	F3
THYN1	4.40532e-08	0.306971	0.417	0.101	0.00101547	F3
SLC35B3	4.40963e-08	0.282527	0.25	0.028	0.00101646	F3
SLC39A7	4.41592e-08	0.382278	0.389	0.089	0.00101791	F3
ROR1	4.41945e-08	0.336375	0.278	0.039	0.00101873	F3
GABPB1-AS1	4.44351e-08	0.38984	0.486	0.14	0.00102427	F3
NPNT	4.46853e-08	0.290558	0.264	0.034	0.00103004	F3
SNCG	4.46964e-08	0.306071	0.236	0.022	0.0010303	F3
DOPEY1	4.48798e-08	0.29894	0.319	0.056	0.00103452	F3
CBX3	4.49331e-08	0.319627	0.583	0.173	0.00103575	F3
CLK4	4.53447e-08	0.313891	0.347	0.067	0.00104524	F3
NEK7	4.56438e-08	0.313891	0.333	0.061	0.00105214	F3
HDHD3	4.58034e-08	0.274362	0.25	0.028	0.00105581	F3
NCOA1	4.64264e-08	0.307577	0.528	0.156	0.00107017	F3
TRAPPC2L	4.71774e-08	0.41886	0.431	0.112	0.00108749	F3
DGKE	4.73506e-08	0.335917	0.333	0.061	0.00109148	F3
MAPRE2	4.78052e-08	0.291976	0.347	0.067	0.00110196	F3
GUSB	4.79709e-08	0.247122	0.319	0.056	0.00110578	F3
PMEPA1	4.8221e-08	0.659782	0.833	0.676	0.00111154	F3
SLC10A3	4.84179e-08	0.291051	0.292	0.045	0.00111608	F3
RASGRF2	4.90714e-08	0.306623	0.319	0.056	0.00113114	F3
NAIP	4.94354e-08	0.306318	0.25	0.028	0.00113954	F3
COL23A1	4.98687e-08	0.248302	0.181	0.006	0.00114952	F3
GRIA3	4.98687e-08	0.248302	0.181	0.006	0.00114952	F3
DHX35	4.98687e-08	0.248302	0.181	0.006	0.00114952	F3
UBXN10-AS1	5.03824e-08	0.231429	0.181	0.006	0.00116136	F3
ATP6V1F	5.06466e-08	0.331593	0.597	0.201	0.00116745	F3
HOOK1	5.07047e-08	0.336375	0.292	0.045	0.00116879	F3
NDUFA5	5.10316e-08	0.399621	0.597	0.201	0.00117633	F3
TXN2	5.16269e-08	0.354918	0.389	0.089	0.00119005	F3
NRG2	5.16806e-08	0.306318	0.306	0.05	0.00119129	F3
PHAX	5.21959e-08	0.36783	0.431	0.112	0.00120317	F3
AKT2	5.25089e-08	0.35005	0.361	0.078	0.00121038	F3
MUC20-OT1	5.25797e-08	0.365524	0.542	0.162	0.00121202	F3
ARL3	5.26016e-08	0.403389	0.597	0.207	0.00121252	F3
NDUFB7	5.3085e-08	0.403389	0.653	0.279	0.00122366	F3
SKA2	5.32375e-08	0.292411	0.347	0.067	0.00122718	F3
UROD	5.45902e-08	0.335055	0.389	0.089	0.00125836	F3
SLC44A1	5.51055e-08	0.338982	0.5	0.145	0.00127024	F3
COPS3	5.58937e-08	0.277549	0.333	0.061	0.00128841	F3
SGPL1	5.59414e-08	0.258849	0.25	0.028	0.0012895	F3
EPAS1	5.60575e-08	0.391512	0.306	0.05	0.00129218	F3
PTGIS	5.61418e-08	0.306396	0.292	0.045	0.00129412	F3
SPAG9	5.63469e-08	0.442101	0.681	0.257	0.00129885	F3
C11orf58	5.64902e-08	0.423342	0.931	0.821	0.00130216	F3
TRIM13	5.65079e-08	0.34218	0.361	0.078	0.00130256	F3
HAUS1	5.66952e-08	0.298784	0.292	0.045	0.00130688	F3
FAM76A	5.74014e-08	0.306695	0.375	0.084	0.00132316	F3
FGFR1OP2	5.7488e-08	0.402022	0.583	0.196	0.00132516	F3
HERC1	5.75245e-08	0.393061	0.333	0.067	0.001326	F3
MAP1A	5.76172e-08	0.389298	0.417	0.106	0.00132814	F3
PER3	5.79948e-08	0.45591	0.514	0.162	0.00133684	F3
ATXN7L3B	5.81372e-08	0.420806	0.472	0.14	0.00134012	F3
JOSD2	5.85964e-08	0.284447	0.333	0.061	0.00135071	F3
STX17	5.88031e-08	0.306904	0.403	0.095	0.00135547	F3
AC104794.2	5.89398e-08	0.32127	0.319	0.056	0.00135862	F3
BEX4	6.01974e-08	0.348938	0.556	0.168	0.00138761	F3
LINC02147	6.02927e-08	0.223436	0.181	0.006	0.00138981	F3
RPS9	6.23691e-08	0.452718	0.986	1	0.00143767	F3
TIMMDC1	6.24221e-08	0.321424	0.292	0.045	0.00143889	F3
DACT3	6.29541e-08	0.283194	0.292	0.045	0.00145116	F3
C2orf74	6.29577e-08	0.268087	0.292	0.045	0.00145124	F3
OPHN1	6.29589e-08	0.260593	0.292	0.045	0.00145126	F3
KLHL42	6.31958e-08	0.361871	0.417	0.106	0.00145673	F3
ST3GAL4	6.36812e-08	0.306473	0.319	0.056	0.00146792	F3
GABPA	6.36921e-08	0.321347	0.292	0.045	0.00146817	F3
IFT88	6.37225e-08	0.341905	0.375	0.084	0.00146887	F3
PHF3	6.42918e-08	0.433263	0.736	0.279	0.00148199	F3
NAA38	6.50116e-08	0.389686	0.528	0.168	0.00149858	F3
PDE7B	6.56191e-08	0.267097	0.25	0.028	0.00151259	F3
LSM7	6.56396e-08	0.313891	0.458	0.123	0.00151306	F3
ACADL	6.6601e-08	0.275621	0.264	0.034	0.00153522	F3
COPS9	6.69995e-08	0.424922	0.639	0.251	0.00154441	F3
LDHB	6.73895e-08	0.533822	0.944	0.698	0.00155339	F3
CYP27A1	6.7543e-08	0.335695	0.375	0.089	0.00155693	F3
PPM1A	6.88353e-08	0.321122	0.361	0.078	0.00158672	F3
ATP1B1	6.9314e-08	0.414293	0.417	0.101	0.00159776	F3
TK2	6.97345e-08	0.313891	0.333	0.067	0.00160745	F3
BORCS7	6.99902e-08	0.369386	0.403	0.101	0.00161334	F3
PRLR	7.04773e-08	0.491349	0.292	0.05	0.00162457	F3
SRM	7.0769e-08	0.313891	0.472	0.134	0.0016313	F3
BANF1	7.13589e-08	0.387353	0.667	0.246	0.00164489	F3
EFS	7.15403e-08	0.335264	0.361	0.078	0.00164908	F3
NMRK1	7.15571e-08	0.336144	0.333	0.067	0.00164946	F3
CYB5R3	7.17767e-08	0.425108	0.736	0.291	0.00165453	F3
CSRP2	7.19464e-08	0.552051	0.472	0.14	0.00165844	F3
CHMP2A	7.19507e-08	0.313891	0.556	0.179	0.00165854	F3
CHCHD5	7.24838e-08	0.29894	0.278	0.039	0.00167082	F3
RBM24	7.31657e-08	0.328841	0.292	0.045	0.00168654	F3
COL4A4	7.36219e-08	0.320404	0.444	0.117	0.00169706	F3
PTGFRN	7.3632e-08	0.292411	0.375	0.084	0.00169729	F3
STAG1	7.36868e-08	0.355711	0.347	0.067	0.00169855	F3
ZNF12	7.41279e-08	0.313891	0.333	0.067	0.00170872	F3
MRPL43	7.52461e-08	0.371994	0.486	0.145	0.0017345	F3
GTF2H5	7.55378e-08	0.414293	0.472	0.134	0.00174122	F3
RPN2	7.56778e-08	0.393325	0.597	0.201	0.00174445	F3
ETFA	7.61926e-08	0.38428	0.375	0.089	0.00175632	F3
WWTR1	7.63096e-08	0.319493	0.611	0.218	0.00175901	F3
MAP3K20	7.66926e-08	0.302664	0.611	0.19	0.00176784	F3
TMEM14B	7.76448e-08	0.361588	0.528	0.168	0.00178979	F3
EI24	7.83906e-08	0.258924	0.403	0.095	0.00180698	F3
ENHO	7.85389e-08	0.289778	0.194	0.011	0.0018104	F3
RALGAPA1	7.9132e-08	0.364077	0.486	0.14	0.00182407	F3
HILPDA	8.02754e-08	0.289778	0.194	0.011	0.00185043	F3
ZNF665	8.02754e-08	0.256988	0.194	0.011	0.00185043	F3
MORF4L1	8.05067e-08	0.3764	0.986	0.927	0.00185576	F3
C8orf59	8.17689e-08	0.357946	0.625	0.212	0.00188486	F3
HEXA	8.18536e-08	0.307037	0.389	0.095	0.00188681	F3
TUSC3	8.18788e-08	0.313891	0.5	0.145	0.00188739	F3
SDCCAG8	8.1971e-08	0.341636	0.403	0.101	0.00188951	F3
TTC26	8.20106e-08	0.24031	0.194	0.011	0.00189043	F3
UQCC1	8.20106e-08	0.24031	0.194	0.011	0.00189043	F3
PDCD7	8.3009e-08	0.346755	0.472	0.134	0.00191344	F3
OSBPL8	8.33261e-08	0.335107	0.653	0.235	0.00192075	F3
KMT2C	8.44473e-08	0.407	0.472	0.134	0.0019466	F3
EBF1	8.44695e-08	0.313891	0.417	0.106	0.00194711	F3
MCFD2	8.44979e-08	0.313891	0.472	0.134	0.00194776	F3
EMC7	8.58946e-08	0.269103	0.5	0.145	0.00197996	F3
UGGT2	8.64306e-08	0.313891	0.347	0.073	0.00199231	F3
YY1	8.75768e-08	0.376257	0.556	0.179	0.00201873	F3
SNRNP70	8.76657e-08	0.390304	0.528	0.168	0.00202078	F3
BRD8	8.78173e-08	0.335264	0.389	0.095	0.00202428	F3
PNISR	8.81172e-08	0.450003	0.972	0.916	0.00203119	F3
PSMC3	8.83293e-08	0.275756	0.472	0.128	0.00203608	F3
CNRIP1	8.89452e-08	0.313891	0.431	0.112	0.00205028	F3
RUNX1T1	8.97494e-08	0.337936	0.528	0.162	0.00206881	F3
IMPDH2	9.00949e-08	0.326947	0.444	0.117	0.00207678	F3
FAM114A1	9.42136e-08	0.437549	0.611	0.212	0.00217172	F3
AAMP	9.46381e-08	0.280876	0.431	0.106	0.0021815	F3
TBX5-AS1	9.57651e-08	0.205114	0.153	0	0.00220748	F3
AC004556.1	9.57651e-08	0.205114	0.153	0	0.00220748	F3
UFC1	9.58751e-08	0.354863	0.556	0.179	0.00221002	F3
GDF10	9.5999e-08	0.25634	0.153	0	0.00221287	F3
ZBTB10	9.6179e-08	0.299952	0.403	0.095	0.00221702	F3
AC063944.1	9.72174e-08	0.241134	0.194	0.011	0.00224096	F3
TMEM234	9.812e-08	0.232361	0.194	0.011	0.00226176	F3
TARID	9.812e-08	0.232361	0.194	0.011	0.00226176	F3
FLNC	9.812e-08	0.232361	0.194	0.011	0.00226176	F3
MUT	9.97901e-08	0.291752	0.333	0.067	0.00230026	F3
SP100	9.98229e-08	0.289229	0.5	0.14	0.00230102	F3
AC010478.1	1.00067e-07	0.335917	0.333	0.067	0.00230665	F3
CCDC88A	1.00177e-07	0.380386	0.417	0.106	0.00230917	F3
RGN	1.01866e-07	0.440583	0.403	0.106	0.00234812	F3
ZNF292	1.01943e-07	0.358745	0.639	0.229	0.00234988	F3
JMJD8	1.02267e-07	0.313891	0.347	0.073	0.00235735	F3
RSF1	1.05069e-07	0.340266	0.681	0.246	0.00242195	F3
CALM2	1.05132e-07	0.388369	0.958	0.961	0.00242339	F3
IFT20	1.05235e-07	0.354533	0.417	0.112	0.00242578	F3
RAD9A	1.05291e-07	0.328841	0.306	0.056	0.00242706	F3
ARL14EP	1.05477e-07	0.321196	0.333	0.067	0.00243136	F3
REV1	1.06092e-07	0.404493	0.431	0.117	0.00244553	F3
EPB41L2	1.07463e-07	0.390343	0.708	0.268	0.00247714	F3
TMEM218	1.08403e-07	0.291289	0.319	0.061	0.00249879	F3
SNX21	1.08403e-07	0.291289	0.319	0.061	0.00249879	F3
ABCE1	1.08811e-07	0.341372	0.375	0.089	0.0025082	F3
PCNX1	1.10731e-07	0.34246	0.347	0.073	0.00255246	F3
COL15A1	1.10823e-07	0.342347	0.528	0.156	0.00255458	F3
AC007405.3	1.11004e-07	0.24904	0.208	0.017	0.00255875	F3
MAN1A2	1.11133e-07	0.294525	0.472	0.128	0.00256173	F3
SLC39A1	1.11191e-07	0.300594	0.472	0.134	0.00256307	F3
RGL1	1.12639e-07	0.335917	0.347	0.078	0.00259643	F3
NOL3	1.13812e-07	0.23989	0.319	0.056	0.00262347	F3
NR2F2-AS1	1.14556e-07	0.294351	0.472	0.134	0.00264064	F3
RSL1D1	1.15026e-07	0.272071	0.639	0.212	0.00265147	F3
HBS1L	1.16304e-07	0.299244	0.333	0.067	0.00268093	F3
RRAGB	1.16417e-07	0.250388	0.375	0.084	0.00268353	F3
ST3GAL2	1.17211e-07	0.224456	0.194	0.011	0.00270182	F3
TMEM67	1.19204e-07	0.298624	0.292	0.05	0.00274778	F3
KIAA0232	1.19421e-07	0.370972	0.472	0.134	0.00275278	F3
MX1	1.19859e-07	0.416461	0.278	0.045	0.00276288	F3
SLK	1.19875e-07	0.38216	0.472	0.145	0.00276323	F3
PHACTR2	1.20011e-07	0.351787	0.625	0.207	0.00276637	F3
MAP7	1.22531e-07	0.290304	0.208	0.017	0.00282447	F3
POLK	1.22773e-07	0.354533	0.431	0.117	0.00283003	F3
LINC00667	1.23493e-07	0.29894	0.319	0.061	0.00284665	F3
COPA	1.23495e-07	0.313891	0.486	0.145	0.00284668	F3
FBXO7	1.23782e-07	0.291752	0.333	0.067	0.0028533	F3
DNAJC19	1.24314e-07	0.326715	0.472	0.14	0.00286557	F3
FKBP3	1.24688e-07	0.389298	0.389	0.101	0.00287418	F3
ZFYVE16	1.24933e-07	0.448192	0.542	0.19	0.00287983	F3
AC245060.5	1.2576e-07	0.357834	0.306	0.056	0.00289889	F3
BMPR2	1.26351e-07	0.378596	0.458	0.134	0.00291251	F3
PRDX3	1.26846e-07	0.307288	0.444	0.123	0.00292392	F3
SMIM14	1.26871e-07	0.366786	0.556	0.184	0.0029245	F3
APLP2	1.27636e-07	0.454677	0.917	0.771	0.00294213	F3
TM9SF4	1.27768e-07	0.266062	0.208	0.017	0.00294519	F3
KIAA2026	1.28653e-07	0.280571	0.417	0.101	0.00296558	F3
ELOVL4	1.28853e-07	0.257623	0.208	0.017	0.00297018	F3
FTX	1.29241e-07	0.377616	0.708	0.274	0.00297914	F3
LSM2	1.30807e-07	0.29894	0.292	0.05	0.00301523	F3
ALDH7A1	1.31575e-07	0.327697	0.375	0.089	0.00303293	F3
PLP2	1.31769e-07	0.313891	0.5	0.145	0.00303741	F3
SELENOF	1.32084e-07	0.405683	0.667	0.251	0.00304466	F3
PABPC4L	1.32976e-07	0.241134	0.208	0.017	0.00306523	F3
MTMR12	1.32976e-07	0.233272	0.208	0.017	0.00306523	F3
RRAGA	1.33545e-07	0.338982	0.5	0.156	0.00307834	F3
TTC28	1.34018e-07	0.299391	0.333	0.067	0.00308925	F3
DYNLT3	1.34442e-07	0.295355	0.528	0.168	0.00309903	F3
EIF1B	1.34879e-07	0.303622	0.694	0.24	0.00310911	F3
ACTN1	1.35101e-07	0.344522	0.5	0.145	0.00311422	F3
ANXA6	1.36803e-07	0.313891	0.611	0.212	0.00315343	F3
RCBTB2	1.36876e-07	0.298461	0.278	0.045	0.00315513	F3
ZNHIT6	1.37498e-07	0.34934	0.389	0.101	0.00316946	F3
BABAM2	1.38198e-07	0.268087	0.278	0.045	0.0031856	F3
DBP	1.38827e-07	0.414293	0.444	0.134	0.00320011	F3
SEC63	1.40485e-07	0.390932	0.528	0.179	0.00323832	F3
ARHGEF40	1.40956e-07	0.349691	0.361	0.084	0.00324918	F3
PCNP	1.41344e-07	0.331169	0.556	0.173	0.00325811	F3
RAB5C	1.41483e-07	0.353419	0.444	0.128	0.00326134	F3
TRAF5	1.41918e-07	0.313891	0.292	0.05	0.00327136	F3
ZNF260	1.41968e-07	0.274362	0.25	0.034	0.00327251	F3
PIAS3	1.41971e-07	0.266062	0.236	0.028	0.00327257	F3
NPAS3	1.41971e-07	0.266062	0.236	0.028	0.00327257	F3
SF3B2	1.42611e-07	0.324307	0.639	0.229	0.00328732	F3
PIGX	1.43965e-07	0.277549	0.333	0.067	0.00331855	F3
CTSB	1.44153e-07	0.421951	0.861	0.363	0.00332286	F3
PEMT	1.44299e-07	0.375291	0.486	0.145	0.00332623	F3
ARHGEF25	1.44457e-07	0.34246	0.361	0.084	0.00332987	F3
AKR7A2	1.44478e-07	0.349515	0.556	0.184	0.00333036	F3
FAM126A	1.45727e-07	0.313891	0.319	0.061	0.00335915	F3
GXYLT1	1.45912e-07	0.282182	0.222	0.022	0.00336343	F3
CRYZ	1.46012e-07	0.283194	0.264	0.039	0.00336573	F3
CDC37	1.46242e-07	0.342347	0.611	0.218	0.00337102	F3
CHURC1	1.46533e-07	0.347838	0.597	0.212	0.00337773	F3
PTK7	1.46713e-07	0.299816	0.403	0.101	0.00338187	F3
PSMB3	1.47001e-07	0.301507	0.5	0.145	0.00338852	F3
RNF180	1.47143e-07	0.369386	0.403	0.106	0.00339179	F3
ARL6IP1	1.5123e-07	0.247293	0.597	0.196	0.003486	F3
TET1	1.51664e-07	0.320844	0.389	0.095	0.003496	F3
GTF2F1	1.52086e-07	0.293618	0.403	0.101	0.00350573	F3
MAST4	1.53376e-07	0.298294	0.25	0.034	0.00353546	F3
PPA1	1.5338e-07	0.29099	0.542	0.162	0.00353555	F3
SETDB2	1.53695e-07	0.250465	0.222	0.022	0.00354282	F3
BMP1	1.54062e-07	0.24976	0.208	0.017	0.00355129	F3
COPS4	1.54555e-07	0.262752	0.333	0.067	0.00356265	F3
PLXNA2	1.55148e-07	0.290304	0.236	0.028	0.00357631	F3
ALDH1L2	1.55882e-07	0.241941	0.208	0.017	0.00359325	F3
PPFIBP1	1.56141e-07	0.353889	0.556	0.184	0.00359922	F3
PTPRD-AS1	1.56321e-07	0.250465	0.208	0.017	0.00360335	F3
ARL4D	1.56791e-07	0.306318	0.278	0.045	0.00361419	F3
HNRNPA1	1.57777e-07	0.471507	0.944	0.961	0.00363691	F3
CAMK2N1	1.57874e-07	0.554598	0.819	0.38	0.00363914	F3
DENND2A	1.58287e-07	0.298624	0.278	0.045	0.00364867	F3
MLH3	1.60697e-07	0.396353	0.472	0.145	0.00370423	F3
GABBR1	1.61909e-07	0.263265	0.361	0.078	0.00373216	F3
TRIL	1.62311e-07	0.282527	0.25	0.034	0.00374142	F3
GLB1	1.62564e-07	0.274791	0.264	0.039	0.00374726	F3
ARPIN	1.62564e-07	0.267097	0.264	0.039	0.00374726	F3
PLCL1	1.62622e-07	0.313891	0.264	0.039	0.0037486	F3
CNTLN	1.64624e-07	0.382278	0.417	0.117	0.00379474	F3
CABCOCO1	1.64677e-07	0.266585	0.236	0.028	0.00379596	F3
SPRY2	1.66166e-07	0.725829	0.472	0.156	0.0038303	F3
RSBN1L	1.66571e-07	0.338982	0.486	0.14	0.00383963	F3
ZNF493	1.66705e-07	0.290807	0.278	0.045	0.00384272	F3
PAIP1	1.67724e-07	0.307288	0.444	0.123	0.0038662	F3
APOL1	1.67808e-07	0.28026	0.403	0.095	0.00386814	F3
HDGFL2	1.69384e-07	0.292411	0.375	0.089	0.00390447	F3
MYDGF	1.69691e-07	0.209257	0.472	0.128	0.00391155	F3
PSMA4	1.70197e-07	0.278558	0.569	0.19	0.00392321	F3
NDUFS6	1.70482e-07	0.313891	0.514	0.156	0.00392979	F3
ZMAT3	1.71209e-07	0.348656	0.375	0.089	0.00394654	F3
PPM1M	1.71666e-07	0.258849	0.25	0.034	0.00395708	F3
CCDC3	1.71666e-07	0.258849	0.25	0.034	0.00395708	F3
DNMT1	1.74882e-07	0.277911	0.347	0.073	0.0040312	F3
PIP4P2	1.75288e-07	0.279292	0.417	0.106	0.00404056	F3
TMEM47	1.80634e-07	0.359694	0.583	0.212	0.00416379	F3
ZKSCAN8	1.84195e-07	0.250465	0.222	0.022	0.00424588	F3
MAPK13	1.84195e-07	0.250465	0.222	0.022	0.00424588	F3
L3MBTL2	1.84958e-07	0.283194	0.264	0.039	0.00426347	F3
TBCA	1.85348e-07	0.440721	0.889	0.721	0.00427245	F3
SRPRB	1.86524e-07	0.290558	0.236	0.028	0.00429956	F3
LRFN5	1.87379e-07	0.277549	0.347	0.073	0.00431926	F3
ACO1	1.88343e-07	0.356959	0.347	0.078	0.0043415	F3
DPYSL4	1.897e-07	0.234164	0.222	0.022	0.00437278	F3
INTS14	1.897e-07	0.218734	0.222	0.022	0.00437278	F3
CD82	1.90501e-07	0.267097	0.236	0.028	0.00439123	F3
FBXW7	1.90834e-07	0.268087	0.292	0.05	0.00439891	F3
R3HDM2	1.92196e-07	0.287419	0.417	0.112	0.00443031	F3
SYF2	1.92533e-07	0.318944	0.694	0.246	0.00443808	F3
IFT81	1.92823e-07	0.306623	0.319	0.061	0.00444477	F3
RBM43	1.94538e-07	0.321122	0.347	0.078	0.00448429	F3
SMPD1	1.95887e-07	0.274791	0.25	0.034	0.00451539	F3
CRTC3	1.95887e-07	0.274791	0.25	0.034	0.00451539	F3
PLOD3	1.9589e-07	0.266585	0.236	0.028	0.00451546	F3
CADM1	1.96588e-07	0.238123	0.333	0.067	0.00453154	F3
NID1	1.97515e-07	0.434983	0.458	0.145	0.00455293	F3
MYO7A	1.9967e-07	0.248302	0.167	0.006	0.0046026	F3
URI1	2.00415e-07	0.302486	0.556	0.184	0.00461977	F3
TGOLN2	2.00735e-07	0.302303	0.556	0.184	0.00462715	F3
KIF1A	2.01904e-07	0.231429	0.167	0.006	0.0046541	F3
ABCG2	2.01904e-07	0.231429	0.167	0.006	0.0046541	F3
PRRG3	2.01904e-07	0.231429	0.167	0.006	0.0046541	F3
MAPRE1	2.02213e-07	0.356959	0.333	0.073	0.0046612	F3
CYB5R1	2.03386e-07	0.306473	0.333	0.073	0.00468824	F3
BRINP3	2.04067e-07	0.214355	0.167	0.006	0.00470396	F3
CCDC51	2.04067e-07	0.214355	0.167	0.006	0.00470396	F3
ARHGEF35	2.04067e-07	0.214355	0.167	0.006	0.00470396	F3
GRTP1-AS1	2.04067e-07	0.214355	0.167	0.006	0.00470396	F3
ALKBH1	2.04067e-07	0.214355	0.167	0.006	0.00470396	F3
MRPS28	2.04608e-07	0.275621	0.278	0.045	0.00471642	F3
CNIH1	2.05478e-07	0.246146	0.417	0.106	0.00473648	F3
LARGE1	2.05649e-07	0.250465	0.236	0.028	0.00474043	F3
OCRL	2.05649e-07	0.235035	0.236	0.028	0.00474043	F3
SLC25A27	2.05654e-07	0.24273	0.236	0.028	0.00474053	F3
ENKD1	2.05654e-07	0.24273	0.236	0.028	0.00474053	F3
OXLD1	2.05654e-07	0.24273	0.236	0.028	0.00474053	F3
POLR3H	2.05654e-07	0.24273	0.236	0.028	0.00474053	F3
ATF7	2.07212e-07	0.258849	0.25	0.034	0.00477645	F3
CCT4	2.07773e-07	0.364517	0.458	0.134	0.00478938	F3
HSD17B10	2.07949e-07	0.26426	0.361	0.084	0.00479343	F3
EIF3M	2.11026e-07	0.331739	0.542	0.173	0.00486437	F3
TMEM131	2.15838e-07	0.284447	0.319	0.061	0.00497528	F3
TCEA2	2.17017e-07	0.286924	0.444	0.128	0.00500246	F3
P4HA2	2.17463e-07	0.260024	0.278	0.045	0.00501273	F3
PRELID1	2.18242e-07	0.275072	0.444	0.117	0.00503069	F3
ANAPC13	2.19524e-07	0.299816	0.375	0.089	0.00506025	F3
OSR1	2.21201e-07	0.364264	0.292	0.05	0.00509891	F3
RTCB	2.22594e-07	0.313891	0.361	0.084	0.00513101	F3
AP2A1	2.25388e-07	0.278615	0.403	0.106	0.00519542	F3
EHMT1	2.26636e-07	0.313891	0.361	0.084	0.00522419	F3
TGFB1I1	2.27351e-07	0.307942	0.542	0.168	0.00524067	F3
DPM2	2.27537e-07	0.27521	0.25	0.034	0.00524495	F3
WDR73	2.28656e-07	0.299952	0.375	0.089	0.00527076	F3
CHST2	2.29179e-07	0.289778	0.167	0.006	0.00528281	F3
FASTK	2.34208e-07	0.285036	0.375	0.089	0.00539873	F3
AK3	2.36595e-07	0.252198	0.431	0.117	0.00545376	F3
TNFSF15	2.366e-07	0.328998	0.25	0.034	0.00545386	F3
NUP54	2.3737e-07	0.248468	0.333	0.067	0.00547163	F3
TMEM60	2.38484e-07	0.244257	0.264	0.039	0.0054973	F3
SMTNL2	2.40967e-07	0.207582	0.167	0.006	0.00555454	F3
CCT6A	2.41401e-07	0.307037	0.403	0.106	0.00556454	F3
MBD4	2.41634e-07	0.292622	0.361	0.084	0.0055699	F3
GBP1	2.42537e-07	0.401354	0.431	0.123	0.00559072	F3
MAP2K2	2.46206e-07	0.3014	0.514	0.162	0.0056753	F3
LAMA2	2.46488e-07	0.308038	0.542	0.173	0.00568179	F3
THUMPD3	2.46902e-07	0.235035	0.236	0.028	0.00569134	F3
ZFYVE21	2.48404e-07	0.275072	0.472	0.134	0.00572595	F3
UBE2G2	2.4876e-07	0.327566	0.417	0.112	0.00573416	F3
ISCA1	2.50614e-07	0.299094	0.333	0.073	0.00577689	F3
MPC1	2.51244e-07	0.313891	0.528	0.184	0.00579144	F3
STAU1	2.52993e-07	0.382604	0.542	0.179	0.00583174	F3
MSN	2.5353e-07	0.2888	0.472	0.134	0.00584412	F3
NDUFA6	2.5545e-07	0.364077	0.458	0.14	0.00588838	F3
RB1CC1	2.56527e-07	0.351044	0.458	0.134	0.0059132	F3
RDH10	2.60414e-07	0.341905	0.319	0.067	0.00600281	F3
PSMD4	2.61285e-07	0.307102	0.431	0.123	0.00602287	F3
HADHA	2.61495e-07	0.268803	0.569	0.19	0.00602772	F3
FGD5-AS1	2.65003e-07	0.333699	0.417	0.112	0.00610859	F3
TMX2	2.67677e-07	0.257307	0.375	0.089	0.00617022	F3
ABHD14A	2.6807e-07	0.32098	0.375	0.095	0.00617928	F3
PRELP	2.6992e-07	0.452338	0.611	0.223	0.00622193	F3
HSD17B12	2.70267e-07	0.274972	0.597	0.196	0.00622992	F3
EEA1	2.7257e-07	0.340266	0.611	0.212	0.00628302	F3
CAMK1	2.72978e-07	0.260024	0.264	0.039	0.00629241	F3
FOPNL	2.75206e-07	0.328841	0.306	0.061	0.00634377	F3
GDI2	2.79279e-07	0.330765	0.569	0.19	0.00643765	F3
SSPN	2.79605e-07	0.578231	0.792	0.369	0.00644517	F3
EMC10	2.7987e-07	0.260452	0.417	0.106	0.00645128	F3
MAMDC2	2.80819e-07	0.306549	0.333	0.073	0.00647317	F3
MTAP	2.80819e-07	0.291976	0.333	0.073	0.00647317	F3
BACE1	2.82123e-07	0.279292	0.389	0.101	0.00650322	F3
KDM5B	2.83058e-07	0.313891	0.375	0.095	0.00652477	F3
YIPF6	2.83333e-07	0.253137	0.292	0.05	0.0065311	F3
SEC22B	2.83495e-07	0.307227	0.444	0.123	0.00653484	F3
PRRT2	2.8437e-07	0.299952	0.403	0.106	0.00655501	F3
CPLANE1	2.84535e-07	0.292829	0.361	0.084	0.00655881	F3
FAM160B1	2.88155e-07	0.261149	0.278	0.045	0.00664227	F3
VPS37A	2.90364e-07	0.284744	0.333	0.073	0.00669318	F3
NUDT5	2.9364e-07	0.25377	0.278	0.045	0.0067687	F3
ESF1	2.95407e-07	0.360114	0.417	0.117	0.00680943	F3
IFT74	2.95583e-07	0.284744	0.347	0.078	0.00681349	F3
HNRNPR	2.98417e-07	0.441646	0.806	0.447	0.0068788	F3
LNPK	2.99212e-07	0.347365	0.417	0.117	0.00689713	F3
ACSS3	2.99861e-07	0.291752	0.319	0.067	0.00691209	F3
SNX9	3.02261e-07	0.340858	0.389	0.101	0.00696741	F3
DYRK4	3.078e-07	0.263265	0.361	0.084	0.00709509	F3
HAAO	3.11389e-07	0.313891	0.278	0.05	0.00717783	F3
CEP97	3.11389e-07	0.313891	0.278	0.05	0.00717783	F3
CHD1L	3.12084e-07	0.256988	0.181	0.011	0.00719385	F3
SEMA6A	3.12084e-07	0.256988	0.181	0.011	0.00719385	F3
PEAK1	3.13348e-07	0.269947	0.333	0.073	0.00722299	F3
MAML2	3.13447e-07	0.313891	0.361	0.084	0.00722526	F3
EXTL2	3.15333e-07	0.292829	0.403	0.106	0.00726873	F3
POLD2	3.15869e-07	0.313891	0.361	0.089	0.00728109	F3
SNX6	3.16821e-07	0.293991	0.417	0.112	0.00730304	F3
SVBP	3.17207e-07	0.327566	0.403	0.106	0.00731194	F3
ZNF540	3.19042e-07	0.24031	0.181	0.011	0.00735425	F3
FKBP14	3.19663e-07	0.348324	0.375	0.095	0.00736856	F3
B4GALT7	3.21499e-07	0.291523	0.319	0.067	0.00741088	F3
POLR2K	3.22306e-07	0.386536	0.417	0.123	0.00742948	F3
CKS1B	3.27437e-07	0.33485	0.375	0.095	0.00754774	F3
ANKRA2	3.2822e-07	0.328841	0.292	0.056	0.0075658	F3
CDKN1B	3.29866e-07	0.339886	0.417	0.112	0.00760375	F3
ZNF506	3.3475e-07	0.247802	0.306	0.056	0.00771633	F3
BMI1	3.35057e-07	0.321347	0.306	0.061	0.0077234	F3
DPF2	3.35318e-07	0.364264	0.361	0.095	0.00772942	F3
VPS35L	3.36092e-07	0.298461	0.278	0.05	0.00774726	F3
MOCS2	3.37161e-07	0.287896	0.444	0.134	0.00777191	F3
LSM3	3.4022e-07	0.230326	0.486	0.145	0.00784241	F3
C6orf89	3.45412e-07	0.347365	0.431	0.128	0.0079621	F3
FRA10AC1	3.47299e-07	0.25706	0.472	0.14	0.00800558	F3
MRPS26	3.4748e-07	0.270264	0.514	0.162	0.00800975	F3
SMIM26	3.51225e-07	0.361588	0.528	0.173	0.00809608	F3
SMARCC2	3.52566e-07	0.403442	0.375	0.101	0.00812701	F3
AIG1	3.53434e-07	0.306836	0.333	0.073	0.008147	F3
RBM26	3.53681e-07	0.390512	0.458	0.145	0.0081527	F3
YWHAH	3.55073e-07	0.289016	0.5	0.162	0.00818478	F3
STT3B	3.56305e-07	0.284744	0.333	0.073	0.00821319	F3
EZH1	3.63117e-07	0.313891	0.389	0.101	0.0083702	F3
C1QTNF4	3.6378e-07	0.313891	0.347	0.084	0.00838549	F3
ZNF226	3.64206e-07	0.275621	0.292	0.056	0.00839531	F3
HSD17B4	3.65972e-07	0.293427	0.403	0.106	0.00843601	F3
DESI2	3.67696e-07	0.348656	0.389	0.106	0.00847576	F3
COX11	3.67888e-07	0.334259	0.389	0.106	0.00848019	F3
PPP1CB	3.70075e-07	0.454068	0.917	0.827	0.0085306	F3
NDUFV1	3.71711e-07	0.300216	0.417	0.117	0.00856831	F3
EFHC1	3.72839e-07	0.313891	0.403	0.112	0.00859431	F3
EVL	3.79162e-07	0.240642	0.292	0.05	0.00874007	F3
PRPF40A	3.7992e-07	0.285322	0.556	0.184	0.00875754	F3
ANK2	3.83141e-07	0.291752	0.319	0.067	0.00883178	F3
FADD	3.83991e-07	0.207582	0.181	0.011	0.00885138	F3
FIP1L1	3.84564e-07	0.285876	0.389	0.101	0.00886457	F3
GALNT13	3.87241e-07	0.222392	0.139	0	0.00892629	F3
CEP152	3.87241e-07	0.205114	0.139	0	0.00892629	F3
HOXA13	3.89162e-07	0.279125	0.569	0.196	0.00897057	F3
RAD23A	3.90322e-07	0.350728	0.514	0.173	0.0089973	F3
ALG5	3.92905e-07	0.284143	0.319	0.067	0.00905686	F3
ALDH2	3.94636e-07	0.381005	0.667	0.251	0.00909676	F3
ECHS1	3.94822e-07	0.295195	0.472	0.145	0.00910104	F3
VPS35	3.9608e-07	0.272752	0.556	0.184	0.00913004	F3
CMTM3	3.97201e-07	0.230635	0.389	0.095	0.00915588	F3
HP1BP3	3.98194e-07	0.440683	0.889	0.687	0.00917877	F3
NAALADL2	4.00688e-07	0.291289	0.306	0.061	0.00923626	F3
HPF1	4.02461e-07	0.272071	0.389	0.101	0.00927712	F3
PAXBP1	4.028e-07	0.307165	0.403	0.112	0.00928493	F3
NUDT3	4.03432e-07	0.368857	0.361	0.089	0.00929952	F3
KAT8	4.05446e-07	0.335478	0.347	0.084	0.00934594	F3
FDX1	4.0679e-07	0.291051	0.292	0.056	0.00937693	F3
TPGS1	4.07063e-07	0.243501	0.361	0.084	0.00938321	F3
MKL2	4.08666e-07	0.321051	0.361	0.089	0.00942016	F3
KDM5A	4.09677e-07	0.360541	0.431	0.128	0.00944346	F3
MYO1D	4.09758e-07	0.283194	0.278	0.05	0.00944532	F3
IP6K2	4.10222e-07	0.351044	0.472	0.145	0.00945603	F3
TUFM	4.12524e-07	0.30799	0.569	0.207	0.00950909	F3
HSD11B2	4.12537e-07	0.328998	0.278	0.05	0.00950938	F3
SDHC	4.14799e-07	0.28026	0.417	0.112	0.00956153	F3
ZNF207	4.16037e-07	0.297082	0.556	0.184	0.00959007	F3
AGPAT2	4.21633e-07	0.250388	0.347	0.078	0.00971907	F3
DYNLL2	4.23774e-07	0.277549	0.319	0.067	0.00976842	F3
ITFG1	4.27158e-07	0.293618	0.417	0.112	0.00984642	F3
FOXQ1	4.27796e-07	0.258849	0.181	0.011	0.00986112	F3
ZFAND6	4.28058e-07	0.272864	0.403	0.106	0.00986717	F3
GHITM	4.29765e-07	0.239252	0.514	0.162	0.00990651	F3
DSTYK	4.30345e-07	0.285602	0.389	0.101	0.00991988	F3
TRIM56	4.30763e-07	0.289229	0.5	0.151	0.00992952	F3
FBXO6	4.31192e-07	0.232361	0.194	0.017	0.00993942	F3
RPIA	4.31192e-07	0.232361	0.194	0.017	0.00993942	F3
LRIG3	4.31192e-07	0.232361	0.194	0.017	0.00993942	F3
ATF7IP2	4.31192e-07	0.232361	0.194	0.017	0.00993942	F3
AC004148.2	4.31192e-07	0.232361	0.194	0.017	0.00993942	F3
ANKRD11	4.32137e-07	0.428999	0.708	0.302	0.00996119	F3
ZNF302	4.32994e-07	0.293991	0.431	0.123	0.00998094	F3
ACOX2	4.37967e-07	0.27521	0.278	0.05	0.0100956	F3
RNF146	4.38752e-07	0.321051	0.361	0.089	0.0101137	F3
VPS4A	4.41608e-07	0.275621	0.292	0.056	0.0101795	F3
ILVBL	4.41608e-07	0.260593	0.292	0.056	0.0101795	F3
FAM66C	4.43355e-07	0.290044	0.208	0.022	0.0102198	F3
PGM5-AS1	4.47435e-07	0.375291	0.208	0.022	0.0103138	F3
DDX56	4.49371e-07	0.306396	0.292	0.056	0.0103584	F3
CUX1	4.49422e-07	0.307521	0.444	0.128	0.0103596	F3
RHOT1	4.50579e-07	0.282527	0.25	0.039	0.0103863	F3
MRPL28	4.51594e-07	0.256175	0.347	0.078	0.0104097	F3
SHISA4	4.53169e-07	0.291523	0.306	0.061	0.010446	F3
ARID1B	4.54581e-07	0.338982	0.639	0.235	0.0104785	F3
TBX5	4.56417e-07	0.298123	0.222	0.028	0.0105209	F3
CRBN	4.60051e-07	0.361419	0.403	0.117	0.0106046	F3
NCBP3	4.64993e-07	0.292411	0.319	0.067	0.0107185	F3
ING5	4.75145e-07	0.284143	0.319	0.067	0.0109526	F3
PIGF	4.76446e-07	0.282864	0.264	0.045	0.0109825	F3
BACH2	4.76446e-07	0.282864	0.264	0.045	0.0109825	F3
EED	4.76446e-07	0.282864	0.264	0.045	0.0109825	F3
SLIT2	4.78946e-07	0.370074	0.667	0.251	0.0110402	F3
IFI44	4.79187e-07	0.282182	0.222	0.028	0.0110457	F3
EMID1	4.79187e-07	0.282182	0.222	0.028	0.0110457	F3
AK1	4.80717e-07	0.257623	0.208	0.022	0.011081	F3
KIF1B	4.86803e-07	0.283834	0.306	0.061	0.0112213	F3
C19orf70	4.92455e-07	0.216043	0.528	0.162	0.0113516	F3
C6orf47	4.92864e-07	0.241134	0.194	0.017	0.011361	F3
ANKRD36B	4.94124e-07	0.275621	0.278	0.05	0.01139	F3
IMMP1L	4.94124e-07	0.275621	0.278	0.05	0.01139	F3
NAT14	4.94124e-07	0.275621	0.278	0.05	0.01139	F3
SUCLG1	4.98631e-07	0.30047	0.431	0.123	0.0114939	F3
KCNIP3	5.00189e-07	0.241134	0.208	0.022	0.0115298	F3
HSF4	5.00189e-07	0.241134	0.208	0.022	0.0115298	F3
ORC3	5.0114e-07	0.261149	0.292	0.056	0.0115518	F3
MUM1	5.02205e-07	0.258514	0.486	0.145	0.0115763	F3
CDC42BPB	5.02373e-07	0.272071	0.375	0.095	0.0115802	F3
SETD7	5.0303e-07	0.291976	0.319	0.067	0.0115954	F3
TNFRSF4	5.05654e-07	0.306318	0.278	0.05	0.0116558	F3
TUBB	5.05979e-07	0.423012	0.639	0.235	0.0116633	F3
DNAJC12	5.06042e-07	0.290558	0.25	0.039	0.0116648	F3
PIBF1	5.07796e-07	0.226428	0.333	0.073	0.0117052	F3
TFG	5.0805e-07	0.260942	0.444	0.128	0.0117111	F3
FBXL7	5.08585e-07	0.224456	0.194	0.017	0.0117234	F3
ABCB8	5.08585e-07	0.224456	0.194	0.017	0.0117234	F3
WNT5B	5.08585e-07	0.224456	0.194	0.017	0.0117234	F3
NTN4	5.09818e-07	0.321668	0.222	0.028	0.0117518	F3
AHDC1	5.12458e-07	0.285036	0.361	0.089	0.0118127	F3
UQCRB	5.15045e-07	0.406337	0.917	0.944	0.0118723	F3
DNPH1	5.16468e-07	0.270822	0.361	0.089	0.0119051	F3
NR2F1-AS1	5.19405e-07	0.347365	0.431	0.128	0.0119728	F3
ZHX3	5.22186e-07	0.23989	0.319	0.067	0.0120369	F3
TENT4A	5.28155e-07	0.267597	0.278	0.05	0.0121745	F3
MT-ND6	5.28478e-07	0.301818	0.514	0.162	0.0121819	F3
AUTS2	5.29524e-07	0.32098	0.375	0.101	0.0122061	F3
SPTLC1	5.31112e-07	0.267024	0.431	0.123	0.0122427	F3
CREBZF	5.31971e-07	0.307942	0.542	0.19	0.0122625	F3
DCTN5	5.34482e-07	0.253137	0.292	0.056	0.0123203	F3
FLYWCH2	5.36165e-07	0.254997	0.444	0.134	0.0123591	F3
ZNF737	5.43162e-07	0.283194	0.264	0.045	0.0125204	F3
SCAND1	5.44977e-07	0.259896	0.542	0.184	0.0125623	F3
CDK14	5.5119e-07	0.291289	0.278	0.05	0.0127055	F3
MORC4	5.5119e-07	0.291289	0.278	0.05	0.0127055	F3
[truncated: 6,340 more rows]

## Sheet: Table S8
ID	Description	GeneRatio	BgRatio	pvalue	p.adjust	qvalue	geneID	Count	Cluster	group
HALLMARK_TNFA_SIGNALING_VIA_NFKB	HALLMARK_TNFA_SIGNALING_VIA_NFKB	16/70	199/4158	1.04668e-07	4.18671e-06	3.52565e-06	CD69/CCL4/CCL5/TNFAIP3/REL/GADD45B/KLF6/SLC2A3/FOSB/NR4A2/PPP1R15A/CD44/ZFP36/BTG2/NAMPT/IER2	16	F1 UP (109)	F1 UP (109)
HALLMARK_MTORC1_SIGNALING	HALLMARK_MTORC1_SIGNALING	11/70	197/4158	0.000377546	0.00755093	0.00635868	CXCR4/CD9/SLC2A3/RDH11/PPP1R15A/ENO1/XBP1/BTG2/ACTR2/NAMPT/UBE2D3	11	F1 UP (109)	F1 UP (109)
HALLMARK_APOPTOSIS	HALLMARK_APOPTOSIS	9/70	156/4158	0.00106793	0.0142391	0.0119908	CD69/KRT18/GADD45B/TSPO/CD44/TNFSF10/BTG2/ANXA1/PDCD4	9	F1 UP (109)	F1 UP (109)
HALLMARK_ALLOGRAFT_REJECTION	HALLMARK_ALLOGRAFT_REJECTION	9/70	193/4158	0.00461884	0.0437061	0.0368051	CCL4/CCL5/SRGN/PTPRC/HLA-DRA/CD74/HLA-E/EIF5A/EIF3A	9	F1 UP (109)	F1 UP (109)
HALLMARK_INTERFERON_GAMMA_RESPONSE	HALLMARK_INTERFERON_GAMMA_RESPONSE	9/70	198/4158	0.00546326	0.0437061	0.0368051	CD69/CCL5/TNFAIP3/CD74/VAMP8/HLA-DRB1/TNFSF10/MT2A/NAMPT	9	F1 UP (109)	F1 UP (109)
HALLMARK_PI3K_AKT_MTOR_SIGNALING	HALLMARK_PI3K_AKT_MTOR_SIGNALING	6/70	104/4158	0.00760417	0.0506945	0.0426901	CXCR4/PFN1/ACTR2/ARPC3/CFL1/UBE2D3	6	F1 UP (109)	F1 UP (109)
HALLMARK_HYPOXIA	HALLMARK_HYPOXIA	8/70	191/4158	0.0140173	0.080099	0.0674518	CXCR4/TNFAIP3/KLF6/SLC2A3/PPP1R15A/ZFP36/ENO1/MT2A	8	F1 UP (109)	F1 UP (109)
HALLMARK_INFLAMMATORY_RESPONSE	HALLMARK_INFLAMMATORY_RESPONSE	7/70	196/4158	0.0452	0.226	0.190316	CD69/CCL5/RGS1/KLF6/TNFSF10/BTG2/NAMPT	7	F1 UP (109)	F1 UP (109)
HALLMARK_TGF_BETA_SIGNALING	HALLMARK_TGF_BETA_SIGNALING	3/70	54/4158	0.0616165	0.273851	0.230612	PPP1R15A/FKBP1A/UBE2D3	3	F1 UP (109)	F1 UP (109)
HALLMARK_ANDROGEN_RESPONSE	HALLMARK_ANDROGEN_RESPONSE	4/70	99/4158	0.0842431	0.336972	0.283766	KLK2/KLK3/AZGP1/DBI	4	F1 UP (109)	F1 UP (109)
HALLMARK_ESTROGEN_RESPONSE_LATE	HALLMARK_ESTROGEN_RESPONSE_LATE	6/70	195/4158	0.10833	0.374454	0.31533	CD9/CD44/ZFP36/XBP1/PDCD4/PCP4	6	F1 UP (109)	F1 UP (109)
HALLMARK_IL2_STAT5_SIGNALING	HALLMARK_IL2_STAT5_SIGNALING	6/70	197/4158	0.112336	0.374454	0.31533	GADD45B/KLF6/SLC2A3/CD44/TNFSF10/XBP1	6	F1 UP (109)	F1 UP (109)
HALLMARK_COMPLEMENT	HALLMARK_COMPLEMENT	5/70	192/4158	0.220567	0.582516	0.490539	CCL5/TNFAIP3/CD46/PFN1/HSPA1A	5	F1 UP (109)	F1 UP (109)
HALLMARK_GLYCOLYSIS	HALLMARK_GLYCOLYSIS	5/70	192/4158	0.220567	0.582516	0.490539	CXCR4/CD44/ENO1/PKM/TXN	5	F1 UP (109)	F1 UP (109)
HALLMARK_KRAS_SIGNALING_UP	HALLMARK_KRAS_SIGNALING_UP	5/70	195/4158	0.229877	0.582516	0.490539	CXCR4/TNFAIP3/LCP1/PPP1R15A/PCP4	5	F1 UP (109)	F1 UP (109)
HALLMARK_ADIPOGENESIS	HALLMARK_ADIPOGENESIS	5/70	196/4158	0.233006	0.582516	0.490539	G3BP2/DDT/DHRS7/UQCR10/PDCD4	5	F1 UP (109)	F1 UP (109)
HALLMARK_UV_RESPONSE_UP	HALLMARK_UV_RESPONSE_UP	4/70	152/4158	0.252372	0.593816	0.500056	AMD1/FOSB/DNAJB1/BTG2	4	F1 UP (109)	F1 UP (109)
HALLMARK_XENOBIOTIC_METABOLISM	HALLMARK_XENOBIOTIC_METABOLISM	4/70	182/4158	0.36742	0.794531	0.669078	SPINT2/DDT/DHRS7/MT2A	4	F1 UP (109)	F1 UP (109)
HALLMARK_P53_PATHWAY	HALLMARK_P53_PATHWAY	4/70	194/4158	0.413944	0.794531	0.669078	VAMP8/PPP1R15A/BTG2/S100A10	4	F1 UP (109)	F1 UP (109)
HALLMARK_EPITHELIAL_MESENCHYMAL_TRANSITION	HALLMARK_EPITHELIAL_MESENCHYMAL_TRANSITION	4/70	195/4158	0.417799	0.794531	0.669078	TNFAIP3/GADD45B/IL32/CD44	4	F1 UP (109)	F1 UP (109)
HALLMARK_IL6_JAK_STAT3_SIGNALING	HALLMARK_IL6_JAK_STAT3_SIGNALING	2/70	86/4158	0.427397	0.794531	0.669078	CD9/CD44	2	F1 UP (109)	F1 UP (109)
HALLMARK_OXIDATIVE_PHOSPHORYLATION	HALLMARK_OXIDATIVE_PHOSPHORYLATION	4/70	200/4158	0.436992	0.794531	0.669078	SLC25A5/CYCS/UQCR10/ATP5MF	4	F1 UP (109)	F1 UP (109)
HALLMARK_PEROXISOME	HALLMARK_PEROXISOME	2/70	101/4158	0.51134	0.889287	0.748873	RDH11/TSPO	2	F1 UP (109)	F1 UP (109)
HALLMARK_REACTIVE_OXYGEN_SPECIES_PATHWAY	HALLMARK_REACTIVE_OXYGEN_SPECIES_PATHWAY	1/70	49/4158	0.566914	0.931607	0.784511	TXN	1	F1 UP (109)	F1 UP (109)
HALLMARK_COAGULATION	HALLMARK_COAGULATION	2/70	115/4158	0.582254	0.931607	0.784511	CD9/ANXA1	2	F1 UP (109)	F1 UP (109)
HALLMARK_APICAL_JUNCTION	HALLMARK_APICAL_JUNCTION	3/70	192/4158	0.634933	0.936975	0.789031	PTPRC/CLDN4/PFN1	3	F1 UP (109)	F1 UP (109)
HALLMARK_G2M_CHECKPOINT	HALLMARK_G2M_CHECKPOINT	3/70	194/4158	0.64201	0.936975	0.789031	AMD1/TRA2B/MT2A	3	F1 UP (109)	F1 UP (109)
HALLMARK_ESTROGEN_RESPONSE_EARLY	HALLMARK_ESTROGEN_RESPONSE_EARLY	3/70	198/4158	0.655882	0.936975	0.789031	KRT18/CD44/XBP1	3	F1 UP (109)	F1 UP (109)
HALLMARK_CHOLESTEROL_HOMEOSTASIS	HALLMARK_CHOLESTEROL_HOMEOSTASIS	1/70	72/4158	0.708609	0.94077	0.792227	CD9	1	F1 UP (109)	F1 UP (109)
HALLMARK_FATTY_ACID_METABOLISM	HALLMARK_FATTY_ACID_METABOLISM	2/70	148/4158	0.719111	0.94077	0.792227	RDH11/S100A10	2	F1 UP (109)	F1 UP (109)
HALLMARK_KRAS_SIGNALING_DN	HALLMARK_KRAS_SIGNALING_DN	2/70	167/4158	0.779666	0.94077	0.792227	NR4A2/BTG2	2	F1 UP (109)	F1 UP (109)
HALLMARK_PROTEIN_SECRETION	HALLMARK_PROTEIN_SECRETION	1/70	95/4158	0.804387	0.94077	0.792227	KRT18	1	F1 UP (109)	F1 UP (109)
HALLMARK_INTERFERON_ALPHA_RESPONSE	HALLMARK_INTERFERON_ALPHA_RESPONSE	1/70	96/4158	0.807757	0.94077	0.792227	CD74	1	F1 UP (109)	F1 UP (109)
HALLMARK_MYOGENESIS	HALLMARK_MYOGENESIS	2/70	183/4158	0.821623	0.94077	0.792227	GADD45B/TPM3	2	F1 UP (109)	F1 UP (109)
HALLMARK_HEME_METABOLISM	HALLMARK_HEME_METABOLISM	2/70	185/4158	0.826341	0.94077	0.792227	BTG2/SDCBP	2	F1 UP (109)	F1 UP (109)
HALLMARK_UNFOLDED_PROTEIN_RESPONSE	HALLMARK_UNFOLDED_PROTEIN_RESPONSE	1/70	109/4158	0.846693	0.94077	0.792227	XBP1	1	F1 UP (109)	F1 UP (109)
HALLMARK_DNA_REPAIR	HALLMARK_DNA_REPAIR	1/70	149/4158	0.923945	0.968085	0.81523	SDCBP	1	F1 UP (109)	F1 UP (109)
HALLMARK_MYC_TARGETS_V1	HALLMARK_MYC_TARGETS_V1	1/70	196/4158	0.966927	0.968085	0.81523	TRA2B	1	F1 UP (109)	F1 UP (109)
HALLMARK_E2F_TARGETS	HALLMARK_E2F_TARGETS	1/70	198/4158	0.968085	0.968085	0.81523	TRA2B	1	F1 UP (109)	F1 UP (109)
HALLMARK_MITOTIC_SPINDLE	HALLMARK_MITOTIC_SPINDLE	1/70	198/4158	0.968085	0.968085	0.81523	ARF6	1	F1 UP (109)	F1 UP (109)
HALLMARK_TNFA_SIGNALING_VIA_NFKB	HALLMARK_TNFA_SIGNALING_VIA_NFKB	25/53	199/4158	6.30538e-20	2.14383e-18	1.59294e-18	IL6/CEBPD/PTGS2/CCL2/DUSP5/KLF6/NFKBIA/INHBA/NR4A1/JUNB/EGR3/IER3/EGR1/NR4A2/MCL1/CCNL1/FOS/ACKR3/SLC2A3/PHLDA1/ATF3/DUSP1/KLF9/ZFP36/PPP1R15A	25	F2 UP (72)	F2 UP (72)
HALLMARK_HYPOXIA	HALLMARK_HYPOXIA	11/53	191/4158	2.01811e-05	0.000343079	0.000254919	IL6/KLF6/IER3/FOS/CAV1/ACKR3/SLC2A3/ATF3/DUSP1/ZFP36/PPP1R15A	11	F2 UP (72)	F2 UP (72)
HALLMARK_UV_RESPONSE_UP	HALLMARK_UV_RESPONSE_UP	8/53	152/4158	0.000580175	0.00586595	0.0043586	IL6/NFKBIA/NR4A1/JUNB/HSPA2/IGFBP2/FOS/ATF3	8	F2 UP (72)	F2 UP (72)
HALLMARK_APOPTOSIS	HALLMARK_APOPTOSIS	8/53	156/4158	0.000690111	0.00586595	0.0043586	IL6/ANXA1/EGR3/IER3/LGALS3/MCL1/CAV1/ATF3	8	F2 UP (72)	F2 UP (72)
HALLMARK_EPITHELIAL_MESENCHYMAL_TRANSITION	HALLMARK_EPITHELIAL_MESENCHYMAL_TRANSITION	8/53	195/4158	0.00291247	0.0176975	0.0131499	IL6/TAGLN/NNMT/INHBA/COL12A1/THBS1/TFPI2/IGFBP2	8	F2 UP (72)	F2 UP (72)
HALLMARK_COAGULATION	HALLMARK_COAGULATION	6/53	115/4158	0.0031231	0.0176975	0.0131499	ANXA1/C3/THBS1/TFPI2/A2M/CD9	6	F2 UP (72)	F2 UP (72)
HALLMARK_ESTROGEN_RESPONSE_LATE	HALLMARK_ESTROGEN_RESPONSE_LATE	7/53	195/4158	0.0110366	0.0481695	0.0357916	CXCL14/EGR3/TFPI2/FOS/CAV1/CD9/ZFP36	7	F2 UP (72)	F2 UP (72)
HALLMARK_INFLAMMATORY_RESPONSE	HALLMARK_INFLAMMATORY_RESPONSE	7/53	196/4158	0.011334	0.0481695	0.0357916	IL6/CCL2/KLF6/NFKBIA/INHBA/HIF1A/AHR	7	F2 UP (72)	F2 UP (72)
HALLMARK_TGF_BETA_SIGNALING	HALLMARK_TGF_BETA_SIGNALING	3/53	54/4158	0.0307228	0.116064	0.0862395	THBS1/JUNB/PPP1R15A	3	F2 UP (72)	F2 UP (72)
HALLMARK_INTERFERON_GAMMA_RESPONSE	HALLMARK_INTERFERON_GAMMA_RESPONSE	6/53	198/4158	0.0384936	0.130878	0.097247	IL6/PTGS2/CCL2/NFKBIA/HIF1A/ARID5B	6	F2 UP (72)	F2 UP (72)
HALLMARK_CHOLESTEROL_HOMEOSTASIS	HALLMARK_CHOLESTEROL_HOMEOSTASIS	3/53	72/4158	0.0630353	0.194836	0.14477	LGALS3/CD9/ATF3	3	F2 UP (72)	F2 UP (72)
HALLMARK_IL6_JAK_STAT3_SIGNALING	HALLMARK_IL6_JAK_STAT3_SIGNALING	3/53	86/4158	0.0957155	0.22454	0.166841	IL6/A2M/CD9	3	F2 UP (72)	F2 UP (72)
HALLMARK_COMPLEMENT	HALLMARK_COMPLEMENT	5/53	192/4158	0.0957917	0.22454	0.166841	IL6/DUSP5/C3/TFPI2/LGALS3	5	F2 UP (72)	F2 UP (72)
HALLMARK_ALLOGRAFT_REJECTION	HALLMARK_ALLOGRAFT_REJECTION	5/53	193/4158	0.0974196	0.22454	0.166841	IL6/CCL2/INHBA/SRGN/HIF1A	5	F2 UP (72)	F2 UP (72)
HALLMARK_P53_PATHWAY	HALLMARK_P53_PATHWAY	5/53	194/4158	0.0990619	0.22454	0.166841	KRT17/IER3/FOS/ATF3/PPP1R15A	5	F2 UP (72)	F2 UP (72)
HALLMARK_IL2_STAT5_SIGNALING	HALLMARK_IL2_STAT5_SIGNALING	4/53	197/4158	0.241414	0.461286	0.342752	KLF6/SLC2A3/PHLDA1/AHR	4	F2 UP (72)	F2 UP (72)
HALLMARK_MTORC1_SIGNALING	HALLMARK_MTORC1_SIGNALING	4/53	197/4158	0.241414	0.461286	0.342752	SLC2A3/CD9/SKAP2/PPP1R15A	4	F2 UP (72)	F2 UP (72)
HALLMARK_ESTROGEN_RESPONSE_EARLY	HALLMARK_ESTROGEN_RESPONSE_EARLY	4/53	198/4158	0.24421	0.461286	0.342752	EGR3/FOS/FHL2/UGCG	4	F2 UP (72)	F2 UP (72)
HALLMARK_UV_RESPONSE_DN	HALLMARK_UV_RESPONSE_DN	3/53	141/4158	0.267253	0.478243	0.355351	CAV1/FHL2/DUSP1	3	F2 UP (72)	F2 UP (72)
HALLMARK_UNFOLDED_PROTEIN_RESPONSE	HALLMARK_UNFOLDED_PROTEIN_RESPONSE	2/53	109/4158	0.407096	0.692063	0.514226	CCL2/ATF3	2	F2 UP (72)	F2 UP (72)
HALLMARK_KRAS_SIGNALING_UP	HALLMARK_KRAS_SIGNALING_UP	3/53	195/4158	0.456213	0.724228	0.538126	PTGS2/INHBA/PPP1R15A	3	F2 UP (72)	F2 UP (72)
HALLMARK_REACTIVE_OXYGEN_SPECIES_PATHWAY	HALLMARK_REACTIVE_OXYGEN_SPECIES_PATHWAY	1/53	49/4158	0.468618	0.724228	0.538126	JUNB	1	F2 UP (72)	F2 UP (72)
HALLMARK_KRAS_SIGNALING_DN	HALLMARK_KRAS_SIGNALING_DN	2/53	167/4158	0.635361	0.878461	0.652727	NR4A2/IGFBP2	2	F2 UP (72)	F2 UP (72)
HALLMARK_MYOGENESIS	HALLMARK_MYOGENESIS	2/53	183/4158	0.685277	0.878461	0.652727	TAGLN/BDKRB2	2	F2 UP (72)	F2 UP (72)
HALLMARK_APICAL_JUNCTION	HALLMARK_APICAL_JUNCTION	2/53	192/4158	0.71088	0.878461	0.652727	ACTB/SKAP2	2	F2 UP (72)	F2 UP (72)
HALLMARK_INTERFERON_ALPHA_RESPONSE	HALLMARK_INTERFERON_ALPHA_RESPONSE	1/53	96/4158	0.712322	0.878461	0.652727	NCOA7	1	F2 UP (72)	F2 UP (72)
HALLMARK_MYC_TARGETS_V1	HALLMARK_MYC_TARGETS_V1	2/53	196/4158	0.721705	0.878461	0.652727	RPS10/SRSF7	2	F2 UP (72)	F2 UP (72)
HALLMARK_ANDROGEN_RESPONSE	HALLMARK_ANDROGEN_RESPONSE	1/53	99/4158	0.723439	0.878461	0.652727	ARID5B	1	F2 UP (72)	F2 UP (72)
HALLMARK_SPERMATOGENESIS	HALLMARK_SPERMATOGENESIS	1/53	109/4158	0.757536	0.888146	0.659923	HSPA2	1	F2 UP (72)	F2 UP (72)
HALLMARK_FATTY_ACID_METABOLISM	HALLMARK_FATTY_ACID_METABOLISM	1/53	148/4158	0.855318	0.923896	0.686486	HSPH1	1	F2 UP (72)	F2 UP (72)
HALLMARK_HEME_METABOLISM	HALLMARK_HEME_METABOLISM	1/53	185/4158	0.911764	0.923896	0.686486	C3	1	F2 UP (72)	F2 UP (72)
HALLMARK_GLYCOLYSIS	HALLMARK_GLYCOLYSIS	1/53	192/4158	0.919687	0.923896	0.686486	IER3	1	F2 UP (72)	F2 UP (72)
HALLMARK_G2M_CHECKPOINT	HALLMARK_G2M_CHECKPOINT	1/53	194/4158	0.921819	0.923896	0.686486	HIF1A	1	F2 UP (72)	F2 UP (72)
HALLMARK_ADIPOGENESIS	HALLMARK_ADIPOGENESIS	1/53	196/4158	0.923896	0.923896	0.686486	C3	1	F2 UP (72)	F2 UP (72)
HALLMARK_EPITHELIAL_MESENCHYMAL_TRANSITION	HALLMARK_EPITHELIAL_MESENCHYMAL_TRANSITION	90/979	195/4158	1.07079e-12	5.35394e-11	4.50858e-11	PCOLCE2/MYLK/FBLN2/PCOLCE/FBLN1/TIMP3/DCN/TIMP1/ELN/LUM/COL1A2/SPARC/SERPINE2/MATN2/COL6A2/COL1A1/MMP2/HTRA1/FN1/DPYSL3/ECM1/SNAI2/FBN1/COL5A1/MGP/LGALS1/MMP14/CALD1/COL6A3/FGF2/EMP3/FERMT2/GAS1/SGCG/EFEMP2/TPM2/SGCD/CXCL12/ECM2/SGCB/PLOD2/FSTL3/ITGB1/PPIB/COL3A1/LOXL1/CALU/TNC/DST/PDGFRB/CD59/EDIL3/NT5E/FBLN5/COL5A2/SLIT3/MXRA5/PMP22/FAS/SERPINH1/ABI3BP/PMEPA1/COPA/BMP1/PLOD3/CADM1/LAMA2/SLIT2/N…	90	F3 UP (3272)	F3 UP (3272)
HALLMARK_OXIDATIVE_PHOSPHORYLATION	HALLMARK_OXIDATIVE_PHOSPHORYLATION	76/979	200/4158	1.9162e-06	4.79049e-05	4.0341e-05	BDH2/NDUFA4/NDUFS8/SDHD/OAT/NDUFC2/ACAA2/NDUFB3/DECR1/ATP5MC1/NDUFS4/VDAC2/NDUFS2/ETFB/NDUFAB1/ISCU/ATP5F1C/PHYH/ATP5PB/ATP6V0E1/MGST3/VDAC1/IDH3G/ATP6V1F/NDUFA5/NDUFB7/LDHB/ATP1B1/CYB5R3/ETFA/PRDX3/NDUFS6/HSD17B10/ISCA1/MPC1/NDUFA6/HADHA/COX11/NDUFV1/ECHS1/FDX1/SDHC/RHOT1/SUCLG1/UQCRB/NDUFA3/SDHA/ACAT1/PDHA1/ECH1/ATP6V1D/FXN/NDUFS3/PDK4/NDUFB8/MDH1/OPA1/PHB2/MTX2/HADHB/VDAC3/MRPS22/LRPPRC/SUCLA2…	76	F3 UP (3272)	F3 UP (3272)
HALLMARK_MYC_TARGETS_V1	HALLMARK_MYC_TARGETS_V1	74/979	196/4158	3.48773e-06	5.81288e-05	4.89505e-05	ERH/DUT/PSMA1/SSB/RANBP1/NDUFAB1/CCT7/CDK4/SNRPD1/C1QBP/HDDC2/EIF1AX/HSP90AB1/XRCC6/CCT5/CLNS1A/SNRPD3/FAM120A/PRDX4/PSMD1/VDAC1/APEX1/UBA2/CBX3/LSM7/SRM/IMPDH2/ABCE1/RSL1D1/PRDX3/LSM2/PSMB3/HNRNPA1/PSMA4/CCT4/HNRNPR/POLD2/TUFM/SRSF1/PCNA/SF3A1/CCT3/SNRPG/YWHAQ/TFDP1/PPM1G/PSMD14/ORC2/MRPS18B/USP1/PHB2/VDAC3/NAP1L1/SRPK1/PSMC4/PHB/NPM1/EIF2S1/GSPT1/GLO1/HDAC2/KPNB1/SSBP1/TCP1/ILF2/TOMM70/PABPC4/G…	74	F3 UP (3272)	F3 UP (3272)
HALLMARK_UV_RESPONSE_DN	HALLMARK_UV_RESPONSE_DN	54/979	141/4158	4.77628e-05	0.000597035	0.000502766	EFEMP1/COL1A2/PLPP3/COL1A1/MAP1B/PRKCA/PRKAR2B/NFIB/SNAI2/RND3/PTEN/TFPI/ADGRL2/ANXA2/ANXA4/IGFBP5/COL3A1/SYNE1/CDC42BPA/ADD3/BMPR1A/PDGFRB/KCNMA1/RBPMS/SRI/FBLN5/NRP1/COL5A2/PMP22/LPAR1/NEK7/PHF3/DBP/PIAS3/CDKN1B/TENT4A/NOTCH2/MAGI2/MRPS31/LTBP1/SDC2/BCKDHB/SPOP/CAP2/MAPK14/MTA1/GJA1/TGFBR3/SMAD3/F3/NR1D2/MMP16/PTGFR/LAMC1	54	F3 UP (3272)	F3 UP (3272)
HALLMARK_PROTEIN_SECRETION	HALLMARK_PROTEIN_SECRETION	38/979	95/4158	0.000224278	0.00224278	0.00188866	CD63/LAMP2/SEC31A/RAB14/DST/GNAS/RAB22A/RAB9A/TMED10/COPB2/ARFIP1/CLTC/USO1/ARFGEF1/AP2M1/ANP32E/OCRL/SSPN/YIPF6/SEC22B/KIF1B/VAMP7/NAPG/STX16/VAMP4/GOSR2/VAMP3/AP2B1/LMAN1/SCRN1/TSG101/RER1/DNM1L/CLN5/MAPK1/M6PR/ERGIC3/RAB2A	38	F3 UP (3272)	F3 UP (3272)
HALLMARK_COAGULATION	HALLMARK_COAGULATION	40/979	115/4158	0.00379334	0.0316112	0.0266199	CFD/F10/TIMP3/TIMP1/SPARC/GSN/C1S/MMP2/HTRA1/FN1/SERPING1/MSRB2/CPQ/FBN1/CTSH/CLU/MMP14/LAMP2/PRSS23/PEF1/ANG/CSRP1/LGMN/C1R/ISCU/ARF4/CTSO/USP11/F8/ADAM9/RGN/CTSB/BMP1/ACOX2/CFH/CAPN2/LRP1/CTSK/S100A13/F3	40	F3 UP (3272)	F3 UP (3272)
HALLMARK_ADIPOGENESIS	HALLMARK_ADIPOGENESIS	62/979	196/4158	0.00497418	0.0355299	0.0299199	MYLK/ANGPT1/SPARCL1/OMD/RAB34/APOE/ACAA2/STOM/ITSN1/PGM1/DECR1/ENPP2/DNAJC15/ETFB/NDUFAB1/CMBL/TALDO1/PHLDB1/PHYH/VEGFB/PLIN2/DBT/ITIH5/HSPB8/MGST3/LAMA4/IDH3G/SNCG/NDUFA5/NDUFB7/ACADL/COL15A1/PRDX3/APLP2/PEMT/SSPN/ALDH2/ECHS1/SDHC/GHITM/SUCLG1/ABCB8/HADH/COQ9/CAT/ECH1/YWHAG/RNF11/NDUFS3/DNAJB9/SCP2/RTN3/COQ5/CD151/RMDN3/JAGN1/IDH1/CHCHD10/CMPK1/CCNG2/DHRS7B/GADD45A	62	F3 UP (3272)	F3 UP (3272)
HALLMARK_NOTCH_SIGNALING	HALLMARK_NOTCH_SIGNALING	14/979	32/4158	0.00904429	0.0565268	0.0476015	WNT2/PRKCA/CCND1/FZD7/DTX4/SKP1/RBX1/MAML2/NOTCH2/KAT2A/TCF7L2/ARRB1/PSENEN/SAP30	14	F3 UP (3272)	F3 UP (3272)
HALLMARK_DNA_REPAIR	HALLMARK_DNA_REPAIR	46/979	149/4158	0.0225005	0.125003	0.105265	DUT/CETN2/GTF2A2/RPA2/DGUOK/MPC2/POLR2J/POLR2I/NME4/USP11/ERCC1/NME3/REV3L/RBX1/MRPL40/SMAD5/TK2/GTF2H5/IMPDH2/EIF1B/ARL6IP1/GTF2F1/AK3/POLR2K/AK1/NUDT9/NPR2/PCNA/SF3A3/MPG/POLR2C/NELFE/XPC/NELFCD/RNMT/SSRP1/RALA/DAD1/TSG101/NT5C/BCAP31/DDB2/GTF2B/TP53/POLR2G/EDF1	46	F3 UP (3272)	F3 UP (3272)
HALLMARK_ANGIOGENESIS	HALLMARK_ANGIOGENESIS	13/979	34/4158	0.0389359	0.194679	0.163941	TIMP1/LUM/LRPAP1/FGFR1/CCND2/COL3A1/NRP1/COL5A2/SERPINA5/VCAN/S100A4/KCNJ8/APP	13	F3 UP (3272)	F3 UP (3272)
HALLMARK_FATTY_ACID_METABOLISM	HALLMARK_FATTY_ACID_METABOLISM	43/979	148/4158	0.0678703	0.308501	0.259791	ALDH1A1/G0S2/LGALS1/SDHD/ALDH3A2/OSTC/ACAA2/NBN/PTPRG/DECR1/ALDH9A1/EPHX1/SERINC1/UBE2L6/BLVRA/APEX1/IDH3G/UROD/ACADL/CRYZ/HSD17B10/YWHAH/HSD17B4/ECHS1/SDHC/SUCLG1/HADH/SDHA/PDHA1/ECH1/BCKDHB/MDH1/CBR1/MIF/GLUL/MCEE/ECI2/HADHB/ALAD/INMT/SUCLA2/IDH1/HSP90AA1	43	F3 UP (3272)	F3 UP (3272)
HALLMARK_REACTIVE_OXYGEN_SPECIES_PATHWAY	HALLMARK_REACTIVE_OXYGEN_SPECIES_PATHWAY	15/979	49/4158	0.157527	0.656361	0.552725	MGST1/PRNP/LAMTOR5/NDUFS2/PRDX4/PRDX2/NDUFA6/CAT/SCAF4/ATOX1/PRDX1/PDLIM1/GCLC/FTL/NDUFB4	15	F3 UP (3272)	F3 UP (3272)
HALLMARK_MYOGENESIS	HALLMARK_MYOGENESIS	48/979	183/4158	0.214244	0.824014	0.693907	IGF1/MYLK/FXYD1/CFD/SPARC/GSN/COL6A2/COL1A1/DES/CLU/FHL1/COL6A3/FGF2/SGCG/MYL6B/TPM2/SGCD/AEBP1/PRNP/ITGB1/COL3A1/COX7A1/SVIL/MEF2A/HSPB8/SGCA/GNAO1/FST/AKT2/PTGIS/EFS/WWTR1/COL15A1/LARGE1/LAMA2/SSPN/AK1/CNN3/PDLIM7/APOD/PDE4DIP/BIN1/GABARAPL2/LPIN1/CKB/IGFBP7/SOD3/APP	48	F3 UP (3272)	F3 UP (3272)
HALLMARK_PANCREAS_BETA_CELLS	HALLMARK_PANCREAS_BETA_CELLS	8/979	26/4158	0.253829	0.906531	0.763395	ISL1/SRP14/SRPRB/ABCC8/PAK3/SRP9/SEC11A/MAFB	8	F3 UP (3272)	F3 UP (3272)
HALLMARK_MITOTIC_SPINDLE	HALLMARK_MITOTIC_SPINDLE	50/979	198/4158	0.306893	0.981718	0.82671	GSN/SPTBN1/CDK5RAP2/ITSN1/MYH10/PCM1/KIFAP3/CDC42BPA/CDC42EP2/DST/SMC3/ARHGAP5/ARHGEF11/NDC80/WASL/PALLD/PAFAH1B1/PKD2/SMC1A/ARHGAP10/ARFGEF1/SOS1/WASF2/OPHN1/CCDC88A/EPB41L2/MAPRE1/STAU1/DYNLL2/KIF1B/KIF3B/NOTCH2/TLK1/CDC42EP4/CYTH2/DYNC1H1/RASAL2/RFC1/RAB3GAP1/LRPPRC/CDC27/PPP4R2/TUBGCP2/CDC42EP1/BIN1/PCNT/TIAM1/CTTN/NIN/RABGAP1	50	F3 UP (3272)	F3 UP (3272)
HALLMARK_XENOBIOTIC_METABOLISM	HALLMARK_XENOBIOTIC_METABOLISM	46/979	182/4158	0.31415	0.981718	0.82671	IGF1/CES1/FBLN1/F10/RBP4/PTGDS/HSD11B1/APOE/TGFB2/ADH5/ALDH9A1/DDAH2/PGRMC1/CDO1/PAPSS2/EPHX1/AOX1/AHCY/TPST1/NDRG2/ENPEP/MAN1A1/FAS/GSTO1/CYP27A1/PEMT/ALDH2/ACOX2/CAT/ECH1/GSTM4/SLC35B1/PDK4/PINK1/CSAD/TMEM176B/LPIN2/CBR1/SSR3/SAR1B/BLVRB/IDH1/PTGR1/GCLC/TNFRSF1A/IGFBP4	46	F3 UP (3272)	F3 UP (3272)
HALLMARK_E2F_TARGETS	HALLMARK_E2F_TARGETS	49/979	198/4158	0.368817	1	0.842105	RBBP7/DUT/NBN/RANBP1/CBX5/RPA2/LUC7L3/SMC3/PSIP1/CDK4/SMC1A/XRCC6/NASP/PRDX4/RPA1/ANP32E/NAA38/STAG1/DNMT1/POLD2/CKS1B/CDKN1B/EED/TUBB/SRSF1/PRKDC/PCNA/RFC1/SLBP/ATAD2/ILF3/ORC2/HELLS/PSMC3IP/USP1/NAP1L1/UNG/PDS5B/SSRP1/RAD21/EIF2S1/GSPT1/TBRG4/ASF1A/TP53/CCP110/MTHFD2/LBR/PA2G4	49	F3 UP (3272)	F3 UP (3272)
HALLMARK_GLYCOLYSIS	HALLMARK_GLYCOLYSIS	47/979	192/4158	0.405762	1	0.842105	DCN/CHPF/HS6ST2/COL5A1/PPP2CB/PLOD2/FAM162A/ALDH9A1/ANG/TALDO1/FUT8/TPST1/PGAM1/NT5E/COPB2/NASP/EXT2/GUSB/ZNF292/NOL3/ALDH7A1/DPYSL4/P4HA2/CHST2/AK3/B4GALT7/SDHC/B4GALT2/VCAN/QSOX1/SDC2/SLC37A4/HDLBP/MDH1/MIF/SOX9/B4GALT4/NDUFV3/PSMC4/IDH1/EXT1/PGLS/GCLC/KIF2A/IRS2/MXI1/SAP30	47	F3 UP (3272)	F3 UP (3272)
HALLMARK_HEME_METABOLISM	HALLMARK_HEME_METABOLISM	45/979	185/4158	0.428283	1	0.842105	GYPC/LAMP2/HEBP1/ADD1/ARL2BP/BSG/TFDP2/TNS1/BNIP3L/OPTN/BLVRA/GLRX5/FBXO9/MGST3/PRDX2/NEK7/SLC10A3/UROD/FBXO7/CTSB/ABCG2/P4HA2/ISCA1/EZH1/RAD23A/TCEA1/RNF19A/CAT/SELENBP1/LPIN2/EIF2AK1/RBM5/MKRN1/ALAD/CDC27/BTRC/BLVRB/MARK3/PGLS/GCLC/DAAM1/CIR1/MXI1/UBAC1/VEZF1	45	F3 UP (3272)	F3 UP (3272)
HALLMARK_ANDROGEN_RESPONSE	HALLMARK_ANDROGEN_RESPONSE	24/979	99/4158	0.473756	1	0.842105	SELENOP/ALDH1A3/CCND1/PLPP1/AKAP12/RAB4A/TNFAIP8/MAF/FADS1/FKBP5/SLC26A2/XRCC6/PMEPA1/ZBTB10/MAP7/ACTN1/CAMKK2/DNAJB9/PIAS1/APPBP2/LMAN1/SPCS3/PA2G4/SAT1	24	F3 UP (3272)	F3 UP (3272)
HALLMARK_UNFOLDED_PROTEIN_RESPONSE	HALLMARK_UNFOLDED_PROTEIN_RESPONSE	26/979	109/4158	0.507292	1	0.842105	SEC31A/YIF1A/IFIT1/NFYB/ATP6V0D1/SRPRA/BANF1/PAIP1/SRPRB/FKBP14/CKS1B/DNAJC3/HSP90B1/EIF4A3/DNAJB9/GOSR2/SLC30A5/DDX10/NPM1/EIF2S1/CNOT4/SPCS3/LSM1/CALR/MTHFD2/SEC11A	26	F3 UP (3272)	F3 UP (3272)
HALLMARK_APOPTOSIS	HALLMARK_APOPTOSIS	37/979	156/4158	0.511373	1	0.842105	TIMP3/DCN/TIMP1/LUM/GSN/MMP2/CCND1/CLU/TGFB2/PAK1/CCND2/FEZ1/ADD1/VDAC2/PDGFRB/BNIP3L/DPYD/DAP/IGFBP6/FAS/DDIT3/CDKN1B/DNAJC3/TIMP2/RNASEL/CYLD/BTG3/PEA15/TGFBR3/BCAP31/CREBBP/EMP1/DNM1L/IFITM3/GADD45A/SAT1/APP	37	F3 UP (3272)	F3 UP (3272)
HALLMARK_KRAS_SIGNALING_UP	HALLMARK_KRAS_SIGNALING_UP	45/979	195/4158	0.591365	1	0.842105	SPARCL1/RBP4/ALDH1A3/HSD11B1/G0S2/CPE/TFPI/TMEM100/GYPC/CCND2/SPON1/AKAP12/ALDH1A2/TOR1AIP2/VWA5A/ADGRA2/GPRC5B/BTBD3/EPB41L3/NRP1/PEG3/SCG5/AKT2/SDCCAG8/MAP7/SPRY2/CFH/RABGAP1L/WDR33/EVI5/SEMA3B/TMEM176B/SOX9/CDADC1/HDAC9/SNAP25/APOD/EMP1/ETV1/GFPT2/ZNF639/NIN/IL33/GADD45G/MAFB	45	F3 UP (3272)	F3 UP (3272)
HALLMARK_INTERFERON_ALPHA_RESPONSE	HALLMARK_INTERFERON_ALPHA_RESPONSE	22/979	96/4158	0.598334	1	0.842105	LGALS3BP/C1S/TENT5A/BST2/IFI35/EIF2AK2/TRIM5/IFIT2/PSME2/IFI44L/UBE2L6/MX1/IFI44/TRAFD1/GBP2/ADAR/IFITM3/NUB1/PSMB9/GBP4/PSMA3/PARP9	22	F3 UP (3272)	F3 UP (3272)
HALLMARK_TGF_BETA_SIGNALING	HALLMARK_TGF_BETA_SIGNALING	12/979	54/4158	0.643362	1	0.842105	SPTBN1/BMPR1A/CDKN1C/RAB31/PMEPA1/PPM1A/WWTR1/BMPR2/SKIL/ACVR1/ID3/SMAD3	12	F3 UP (3272)	F3 UP (3272)
HALLMARK_ESTROGEN_RESPONSE_LATE	HALLMARK_ESTROGEN_RESPONSE_LATE	44/979	195/4158	0.657433	1	0.842105	MDK/DNAJC1/PRKAR2B/CPE/CCND1/FOXC1/FABP5/CXCL12/ALDH3A2/PRSS23/EMP2/IL6ST/ADD3/ETFB/PAPSS2/FKBP5/SLC26A2/HSPB8/NRIP1/SERPINA5/RAB31/ARL3/PRLR/DYNLT3/MAPK13/LARGE1/MOCS2/ACOX2/DNAJC12/OLFM1/SLC2A8/SEMA3B/CHPT1/PGR/BCL2/BLVRB/BTG3/SLC16A1/JAK2/TIAM1/NBL1/IGFBP4/CKB/COX6C	44	F3 UP (3272)	F3 UP (3272)
HALLMARK_HYPOXIA	HALLMARK_HYPOXIA	43/979	191/4158	0.662679	1	0.842105	DCN/TGFB3/PRKCA/PGF/COL5A1/ANXA2/TMEM45A/AKAP12/SRPX/CAVIN3/PGM1/FAM162A/BNIP3L/PLIN2/CDKN1C/DDIT3/CSRP2/HEXA/ZNF292/DPYSL4/LARGE1/P4HA2/CHST2/CDKN1B/ILVBL/RBPJ/S100A4/SDC2/SLC37A4/HDLBP/SELENBP1/TGM2/CHST3/MIF/BCL2/EXT1/IRS2/F3/CCNG2/MXI1/SAP30/IDS/PRDX5	43	F3 UP (3272)	F3 UP (3272)
HALLMARK_APICAL_JUNCTION	HALLMARK_APICAL_JUNCTION	43/979	192/4158	0.677335	1	0.842105	MDK/CNTN1/MMP2/CERCAM/FBN1/PTEN/MPZL1/CD99/MYH10/ITGB1/GAMT/RRAS/ADAMTS5/NRXN2/NEXN/WASL/LAYN/TSPAN4/NEGR1/ADAM9/PARVA/AKT2/MAP3K20/FLNC/EPB41L2/ACTN1/GTF2F1/BMP1/MAPK13/MSN/YWHAH/EVL/SLIT2/HADH/VCAN/CLDN11/COL16A1/CDH11/CTNNA1/MAPK14/CD276/MYL9/ACTG1	43	F3 UP (3272)	F3 UP (3272)
HALLMARK_IL2_STAT5_SIGNALING	HALLMARK_IL2_STAT5_SIGNALING	44/979	197/4158	0.686348	1	0.842105	CD81/ECM1/COL6A1/CCND2/PENK/ANXA4/PLPP1/PRNP/PTGER2/CTSZ/SERPINB6/TWSG1/SOCS2/PRAF2/PLIN2/RNH1/AHCY/CKAP4/ITIH5/NT5E/NRP1/HUWE1/PLAGL1/CDKN1C/GLIPR2/WLS/GSTO1/ST3GAL4/BMPR2/SNX9/TNFRSF4/RABGAP1L/TGM2/P2RX4/BCL2/MAP6/PTH1R/EMP1/IFITM3/SMPDL3A/TIAM1/GBP4/IKZF4/GALM	44	F3 UP (3272)	F3 UP (3272)
HALLMARK_BILE_ACID_METABOLISM	HALLMARK_BILE_ACID_METABOLISM	22/979	104/4158	0.754493	1	0.842105	RBP1/AR/ALDH1A1/PXMP2/ALDH9A1/OPTN/PHYH/CYP7B1/FADS1/CYP27A1/HSD17B4/EFHC1/CAT/LONP2/CYP46A1/PEX1/ABCA5/SCP2/IDH1/ABCD3/PEX13/PRDX5	22	F3 UP (3272)	F3 UP (3272)
HALLMARK_PEROXISOME	HALLMARK_PEROXISOME	21/979	101/4158	0.779584	1	0.842105	ALDH1A1/ALDH9A1/FADS1/ERCC1/CADM1/YWHAH/HSD17B4/HSD11B2/CAT/ECH1/LONP2/ABCC8/SCP2/ECI2/PRDX1/IDH1/ABCD3/PEX2/PEX13/FIS1/PRDX5	21	F3 UP (3272)	F3 UP (3272)
HALLMARK_WNT_BETA_CATENIN_SIGNALING	HALLMARK_WNT_BETA_CATENIN_SIGNALING	8/979	41/4158	0.783536	1	0.842105	CCND2/WNT5B/RBPJ/NCSTN/KAT2A/HDAC2/TP53/NUMB	8	F3 UP (3272)	F3 UP (3272)
HALLMARK_CHOLESTEROL_HOMEOSTASIS	HALLMARK_CHOLESTEROL_HOMEOSTASIS	14/979	72/4158	0.833069	1	0.842105	CLU/GPX8/ANTXR2/FABP5/GSTM2/LGMN/ANXA5/STARD4/GUSB/FBXO6/ECH1/ATXN2/SEMA3B/ACTG1	14	F3 UP (3272)	F3 UP (3272)
HALLMARK_COMPLEMENT	HALLMARK_COMPLEMENT	39/979	192/4158	0.879772	1	0.842105	F10/TIMP1/C1S/FN1/SERPING1/PRCP/CPQ/CTSH/CLU/MMP14/LAMP2/PPP2CB/CTSL/ANG/CSRP1/LGMN/C1R/CD59/CTSO/ANXA5/F8/ADAM9/PCLO/CTSB/FDX1/KCNIP3/CFH/TIMP2/ATOX1/ZEB1/CALM3/LRP1/BRPF3/JAK2/S100A13/PSMB9/KIF2A/F3/USP14	39	F3 UP (3272)	F3 UP (3272)
HALLMARK_G2M_CHECKPOINT	HALLMARK_G2M_CHECKPOINT	39/979	194/4158	0.894805	1	0.842105	CCND1/MEIS2/MEIS1/RPA2/CDK4/SNRPD1/NDC80/CUL5/PAFAH1B1/SMC1A/NASP/PURA/CBX1/STAG1/MAP3K20/CKS1B/CDKN1B/TENT4A/SRSF1/NOTCH2/TFDP1/RASAL2/ILF3/PDS5B/MAPK14/CDC27/RAD21/SS18/GSPT1/KPNB1/HSPA8/MNAT1/SMAD3/LBR/TNPO2/SAP30/HMGN2/ARID4A/PRPF4B	39	F3 UP (3272)	F3 UP (3272)
HALLMARK_MTORC1_SIGNALING	HALLMARK_MTORC1_SIGNALING	39/979	197/4158	0.914564	1	0.842105	PHGDH/PSMB5/PLOD2/PGM1/IGFBP5/ATP5MC1/ADD3/LGMN/FADS1/STARD4/HSPA4/USO1/RPA1/SERPINH1/DDIT3/PPA1/PSMA4/CCT6A/TCEA1/HSP90B1/ATP6V1D/PDAP1/SLC37A4/PSMD14/UFM1/CCNG1/STIP1/UNG/PRDX1/PSMC4/FKBP2/IDH1/GCLC/CALR/M6PR/MTHFD2/PSMA3/PSMC2/SEC11A	39	F3 UP (3272)	F3 UP (3272)
HALLMARK_PI3K_AKT_MTOR_SIGNALING	HALLMARK_PI3K_AKT_MTOR_SIGNALING	19/979	104/4158	0.922739	1	0.842105	PTEN/PRKCB/MAPK10/CDK4/PRKAR2A/PTPN11/CLTC/AP2M1/DDIT3/CDKN1B/HSP90B1/MAPK8/PRKAG1/PIKFYVE/THEM4/TIAM1/MAPK1/CALR/TNFRSF1A	19	F3 UP (3272)	F3 UP (3272)
HALLMARK_P53_PATHWAY	HALLMARK_P53_PATHWAY	38/979	194/4158	0.924073	1	0.842105	CD81/CTSF/TCN2/CCND2/STOM/VWA5A/FAM162A/EPHX1/ISCU/PHLDA3/WWP1/FAS/DDIT3/LDHB/EI24/RAD9A/ZMAT3/CD82/FBXW7/ANKRA2/IP6K2/AK1/TRAFD1/PCNA/S100A4/PRMT2/CCNG1/XPC/CGRRF1/DDB2/TP53/MDM2/CCP110/RPS27L/GADD45A/SAT1/HINT1/APP	38	F3 UP (3272)	F3 UP (3272)
HALLMARK_HEDGEHOG_SIGNALING	HALLMARK_HEDGEHOG_SIGNALING	5/979	36/4158	0.94929	1	0.842105	CNTFR/NRP1/DPYSL2/UNC5C/OPHN1	5	F3 UP (3272)	F3 UP (3272)
HALLMARK_UV_RESPONSE_UP	HALLMARK_UV_RESPONSE_UP	28/979	152/4158	0.949912	1	0.842105	HYAL2/MMP14/PTPRD/GRINA/BSG/IL6ST/CLTB/CDO1/EPHX1/CDC5L/GGH/CDKN1C/CREG1/ATP6V1F/UROD/PSMC3/PLCL1/CYB5R1/PRKACA/CCK/PDAP1/OLFM1/STIP1/BTG3/NUP58/PPP1R2/EIF2S3/IGFBP2	28	F3 UP (3272)	F3 UP (3272)
HALLMARK_MYC_TARGETS_V2	HALLMARK_MYC_TARGETS_V2	9/979	58/4158	0.951693	1	0.842105	CDK4/CBX3/SRM/UNG/PHB/NPM1/TBRG4/GNL3/PA2G4	9	F3 UP (3272)	F3 UP (3272)
HALLMARK_ESTROGEN_RESPONSE_EARLY	HALLMARK_ESTROGEN_RESPONSE_EARLY	37/979	198/4158	0.961507	1	0.842105	OLFML3/AR/SYNGR1/CCND1/FOXC1/MSMB/CXCL12/RHOBTB3/PRSS23/IL6ST/ADD3/PAPSS2/SVIL/FKBP5/SLC26A2/HSPB8/NRIP1/KAZN/RAB31/GFRA1/ARL3/DYNLT3/MAST4/OLFM1/SEMA3B/TGM2/CHPT1/TSKU/PGR/BCL2/BLVRB/GJA1/SLC16A1/JAK2/TIAM1/NBL1/IGFBP4	37	F3 UP (3272)	F3 UP (3272)
HALLMARK_APICAL_SURFACE	HALLMARK_APICAL_SURFACE	5/979	42/4158	0.982204	1	0.842105	GSTM3/MAL/GAS1/SRPX/APP	5	F3 UP (3272)	F3 UP (3272)
HALLMARK_INTERFERON_GAMMA_RESPONSE	HALLMARK_INTERFERON_GAMMA_RESPONSE	32/979	198/4158	0.996432	1	0.842105	LGALS3BP/C1S/VAMP5/SERPING1/BST2/IFI35/HLA-A/C1R/EIF2AK2/IFIT1/IFIT2/PSME2/IFI44L/SRI/UBE2L6/CD40/FAS/MX1/SSPN/IFI44/AUTS2/CFH/TRAFD1/XAF1/JAK2/ADAR/IFITM3/PSMB9/APOL6/GBP4/MTHFD2/PSMA3	32	F3 UP (3272)	F3 UP (3272)
HALLMARK_SPERMATOGENESIS	HALLMARK_SPERMATOGENESIS	12/979	109/4158	0.999767	1	0.842105	GSTM3/PEBP1/SPATA6/TALDO1/PRKAR2A/TOPBP1/SCG5/IFT88/MAP7/VDAC3/TSN/LPIN1	12	F3 UP (3272)	F3 UP (3272)
HALLMARK_IL6_JAK_STAT3_SIGNALING	HALLMARK_IL6_JAK_STAT3_SIGNALING	8/979	86/4158	0.999839	1	0.842105	PDGFC/CXCL13/CNTFR/IL6ST/PTPN11/FAS/ACVRL1/TNFRSF1A	8	F3 UP (3272)	F3 UP (3272)
HALLMARK_KRAS_SIGNALING_DN	HALLMARK_KRAS_SIGNALING_DN	20/979	167/4158	0.999961	1	0.842105	COPZ2/KCNQ2/SELENOP/TGFB2/PNMT/CNTFR/GAMT/RGS11/IFI44L/THNSL2/MX1/CHST2/HSD11B2/NUDT11/TCF7L1/SKIL/PDK2/PLAG1/PTGFR/IGFBP2	20	F3 UP (3272)	F3 UP (3272)
HALLMARK_ALLOGRAFT_REJECTION	HALLMARK_ALLOGRAFT_REJECTION	21/979	193/4158	0.999999	1	0.842105	TIMP1/CXCL13/TGFB2/PRKCB/CCND2/ELANE/HLA-A/DEGS1/UBE2D1/CD40/FAS/EIF4G3/RPS9/ABCE1/GBP2/RPS3A/HDAC9/MRPL3/NPM1/JAK2/GALNT1	21	F3 UP (3272)	F3 UP (3272)
HALLMARK_INFLAMMATORY_RESPONSE	HALLMARK_INFLAMMATORY_RESPONSE	18/979	196/4158	1	1	0.842105	TIMP1/BST2/MMP14/EMP3/PTGER2/EIF2AK2/PDPN/SRI/CD40/LPAR1/GABBR1/CD82/CHST2/TNFSF15/KIF1B/ITGB8/P2RX4/F3	18	F3 UP (3272)	F3 UP (3272)
HALLMARK_TNFA_SIGNALING_VIA_NFKB	HALLMARK_TNFA_SIGNALING_VIA_NFKB	17/979	199/4158	1	1	0.842105	PLPP3/G0S2/CCND1/TNC/IL6ST/TNFAIP8/IFIT2/NFAT5/PMEPA1/ZBTB10/BTG3/GFPT2/SMAD3/IRS2/F3/GADD45A/SAT1	17	F3 UP (3272)	F3 UP (3272)
HALLMARK_UV_RESPONSE_DN	HALLMARK_UV_RESPONSE_DN	33/410	141/4158	1.28353e-06	6.41766e-05	6.07989e-05	IRS1/ARHGEF9/ATP2B1/DBP/DLC1/DAB2/RASA2/MAGI2/CDK13/VLDLR/AKT3/PMP22/MMP16/CELF2/TGFBR3/COL3A1/MGMT/YTHDC1/SDC2/SIPA1L1/BHLHE40/NR1D2/DYRK1A/TFPI/INSIG1/SCAF8/ADD3/BCKDHB/ZMIZ1/SPOP/ATP2B4/CAV1/PDGFRB	33	F4 UP (1391)	F4 UP (1391)
HALLMARK_HYPOXIA	HALLMARK_HYPOXIA	34/410	191/4158	0.000380954	0.00855946	0.00810896	IGFBP3/SLC2A1/NFIL3/PGF/KLHL24/EGFR/MXI1/PAM/CDKN1C/ADM/VLDLR/DDIT4/ERRFI1/PIM1/CCNG2/GLRX/P4HA1/NDRG1/ANKZF1/VEGFA/SIAH2/SELENBP1/DCN/FOS/IDS/SDC2/BHLHE40/PLIN2/SAP30/CDKN1A/TPBG/SDC4/CAV1/MIF	34	F4 UP (1391)	F4 UP (1391)
HALLMARK_P53_PATHWAY	HALLMARK_P53_PATHWAY	34/410	194/4158	0.000513568	0.00855946	0.00810896	HBEGF/KLF4/CCP110/TXNIP/SP1/HEXIM1/PITPNC1/XPC/TOB1/PLK3/CEBPA/PLK2/PTPN14/SERTAD3/DDIT4/PMM1/MKNK2/NDRG1/IER5/CCNG1/TAX1BP3/TSPYL2/FOS/RRP8/FBXW7/CDKN1A/SOCS1/BMP2/ZFP36L1/CDKN2AIP/RACK1/FGF13/CTSF/ISCU	34	F4 UP (1391)	F4 UP (1391)
HALLMARK_MITOTIC_SPINDLE	HALLMARK_MITOTIC_SPINDLE	28/410	198/4158	0.0300661	0.375827	0.356046	PLEKHG2/NUMA1/ABL1/TUBGCP5/SMC4/MID1IP1/KLC1/WASF2/RASA2/TSC1/NF1/HOOK3/ARHGEF12/EPB41L2/PALLD/SHROOM1/TUBGCP3/ARHGEF3/KIF22/GSN/RHOT2/RALBP1/KATNA1/SOS1/BCL2L11/DYNC1H1/CLIP1/ARHGDIA	28	F4 UP (1391)	F4 UP (1391)
HALLMARK_WNT_BETA_CATENIN_SIGNALING	HALLMARK_WNT_BETA_CATENIN_SIGNALING	8/410	41/4158	0.0436147	0.436147	0.413192	TCF7/CSNK1E/DKK1/AXIN2/DLL1/JAG1/MAML1/NCOR2	8	F4 UP (1391)	F4 UP (1391)
HALLMARK_MYOGENESIS	HALLMARK_MYOGENESIS	25/410	183/4158	0.0554817	0.44071	0.417515	ABLIM1/IGFBP3/SIRT2/HBEGF/LSP1/DAPK2/ATP6AP1/MYO1C/APOD/COL4A2/MEF2D/EPHB3/COL3A1/NQO1/TSC2/GSN/BHLHE40/IFRD1/CDKN1A/IGFBP7/FDPS/SSPN/EFS/COX7A1/EIF4A2	25	F4 UP (1391)	F4 UP (1391)
HALLMARK_HEME_METABOLISM	HALLMARK_HEME_METABOLISM	25/410	185/4158	0.0616994	0.44071	0.417515	HBB/SLC2A1/SLC25A37/KHNYN/ENDOD1/MXI1/MKRN1/KAT2B/ARHGEF12/ELL2/HDGF/NCOA4/NUDT4/UROS/KLF3/BCAM/SELENBP1/BLVRB/UROD/ALDH6A1/RIOK3/BTRC/ADD1/TNRC6B/TFDP2	25	F4 UP (1391)	F4 UP (1391)
HALLMARK_ESTROGEN_RESPONSE_EARLY	HALLMARK_ESTROGEN_RESPONSE_EARLY	26/410	198/4158	0.0760911	0.475569	0.450539	ABLIM1/TFAP2C/SLC2A1/EGR3/DLC1/KLF4/ENDOD1/NBL1/TOB1/PGR/CXCL12/ARL3/TGIF2/CISH/SIAH2/BLVRB/NCOR2/FOS/BHLHE40/AR/NXT1/HES1/TPBG/ADD3/RARA/GFRA1	26	F4 UP (1391)	F4 UP (1391)
HALLMARK_GLYCOLYSIS	HALLMARK_GLYCOLYSIS	25/410	192/4158	0.0873052	0.485029	0.459501	IGFBP3/MPI/B3GAT3/EGFR/GNE/CHST12/MXI1/PAM/PRPS1/VLDLR/DDIT4/GLRX/P4HA1/ANKZF1/VEGFA/ANG/GNPDA1/GFPT1/DCN/SDC2/ARPP19/SAP30/TPBG/RPE/MIF	25	F4 UP (1391)	F4 UP (1391)
HALLMARK_BILE_ACID_METABOLISM	HALLMARK_BILE_ACID_METABOLISM	14/410	104/4158	0.140653	0.667961	0.632806	ABCA6/ABCA8/ABCA9/NEDD4/PEX16/SLC35B2/DIO2/ABCA1/HSD17B11/AR/CYP27A1/SLC23A2/ALDH1A1/CH25H	14	F4 UP (1391)	F4 UP (1391)
HALLMARK_EPITHELIAL_MESENCHYMAL_TRANSITION	HALLMARK_EPITHELIAL_MESENCHYMAL_TRANSITION	24/410	195/4158	0.146952	0.667961	0.632806	SFRP4/IGFBP3/PRRX1/SFRP1/DAB2/VIM/POSTN/DKK1/SLIT2/PMP22/CXCL12/COL4A2/TGFBR3/VEGFA/COL3A1/DCN/ECM1/SERPINH1/FBLN1/COL16A1/LRP1/SDC4/PDGFRB/MMP2	24	F4 UP (1391)	F4 UP (1391)
HALLMARK_UNFOLDED_PROTEIN_RESPONSE	HALLMARK_UNFOLDED_PROTEIN_RESPONSE	14/410	109/4158	0.182563	0.69607	0.659435	EXOSC9/EXOSC10/DDIT4/CNOT4/MTREX/EIF4A3/PARN/VEGFA/EXOSC1/DCP1A/TSPYL2/DDX10/EIF4A2/IMP3	14	F4 UP (1391)	F4 UP (1391)
HALLMARK_REACTIVE_OXYGEN_SPECIES_PATHWAY	HALLMARK_REACTIVE_OXYGEN_SPECIES_PATHWAY	7/410	49/4158	0.203672	0.69607	0.659435	LSP1/GLRX/JUNB/NQO1/CDKN2D/SELENOS/PDLIM1	7	F4 UP (1391)	F4 UP (1391)
HALLMARK_DNA_REPAIR	HALLMARK_DNA_REPAIR	18/410	149/4158	0.211981	0.69607	0.659435	XPC/POLR2H/GTF2H3/EIF1B/VPS37D/BCAM/POLR1D/TAF6/PRIM1/POLR2A/NT5C3A/GTF3C5/GTF2H1/SMAD5/DDB1/TAF13/POLR2G/RALA	18	F4 UP (1391)	F4 UP (1391)
HALLMARK_IL2_STAT5_SIGNALING	HALLMARK_IL2_STAT5_SIGNALING	23/410	197/4158	0.221853	0.69607	0.659435	ALCAM/NFIL3/CD79B/CDKN1C/MYO1C/PIM1/PHTF2/P4HA1/FLT3LG/NDRG1/SPRED2/CISH/WLS/BHLHE40/ECM1/CD83/PLIN2/SOCS1/BMP2/IFNGR1/SLC1A5/BMPR2/SOCS2	23	F4 UP (1391)	F4 UP (1391)
HALLMARK_PROTEIN_SECRETION	HALLMARK_PROTEIN_SECRETION	12/410	95/4158	0.222742	0.69607	0.659435	EGFR/PAM/ZW10/RAB5A/STAM/ABCA1/CAV2/CLN5/USO1/SSPN/SNAP23/VAMP3	12	F4 UP (1391)	F4 UP (1391)
HALLMARK_ANGIOGENESIS	HALLMARK_ANGIOGENESIS	5/410	34/4158	0.239916	0.705635	0.668496	POSTN/JAG1/VEGFA/COL3A1/KCNJ8	5	F4 UP (1391)	F4 UP (1391)
HALLMARK_APOPTOSIS	HALLMARK_APOPTOSIS	18/410	156/4158	0.273568	0.723985	0.685881	EGR3/TXNIP/HGF/TGFBR3/GSN/DCN/MGMT/RHOT2/CDKN1A/BMP2/TIMP2/BCL2L11/RARA/IFNGR1/ADD1/CAV1/PDGFRB/MMP2	18	F4 UP (1391)	F4 UP (1391)
HALLMARK_TGF_BETA_SIGNALING	HALLMARK_TGF_BETA_SIGNALING	7/410	54/4158	0.280152	0.723985	0.685881	ENG/CDKN1C/JUNB/NCOR2/BMP2/TGFBR1/BMPR2	7	F4 UP (1391)	F4 UP (1391)
HALLMARK_MYC_TARGETS_V1	HALLMARK_MYC_TARGETS_V1	22/410	196/4158	0.289594	0.723985	0.685881	FBL/PRPF31/HDGF/POLE3/TXNL4A/TUFM/SF3B3/EXOSC7/USP1/RRM1/XPO1/IFRD1/XRCC6/PRPS2/DHX15/RNPS1/EIF3B/TCP1/RACK1/DDX21/EIF3D/SSB	22	F4 UP (1391)	F4 UP (1391)
HALLMARK_UV_RESPONSE_UP	HALLMARK_UV_RESPONSE_UP	17/410	152/4158	0.327361	0.77943	0.738408	AGO2/POLR2H/CDKN1C/POLE3/JUNB/SLC25A4/GLS/FOS/UROD/STARD3/POLG2/BMP2/BCL2L11/RAB27A/DDX21/NXF1/GRINA	17	F4 UP (1391)	F4 UP (1391)
HALLMARK_FATTY_ACID_METABOLISM	HALLMARK_FATTY_ACID_METABOLISM	16/410	148/4158	0.387055	0.842557	0.798212	FH/IDH3B/PPARA/GLUL/UROS/ACADM/PCBD1/NTHL1/HSD17B11/UROD/CA4/BCKDHB/ALDH1A1/AUH/MIF/PDHB	16	F4 UP (1391)	F4 UP (1391)
HALLMARK_NOTCH_SIGNALING	HALLMARK_NOTCH_SIGNALING	4/410	32/4158	0.389237	0.842557	0.798212	DLL1/JAG1/SAP30/HES1	4	F4 UP (1391)	F4 UP (1391)
HALLMARK_TNFA_SIGNALING_VIA_NFKB	HALLMARK_TNFA_SIGNALING_VIA_NFKB	21/410	199/4158	0.404427	0.842557	0.798212	NFIL3/STAT5A/EGR3/ATP2B1/HBEGF/KLF4/PER1/PLK2/JAG1/IER5/JUNB/VEGFA/ABCA1/FOS/BHLHE40/CD83/CDKN1A/HES1/BMP2/EGR1/SDC4	21	F4 UP (1391)	F4 UP (1391)
HALLMARK_ESTROGEN_RESPONSE_LATE	HALLMARK_ESTROGEN_RESPONSE_LATE	20/410	195/4158	0.46147	0.92294	0.874364	TFAP2C/ASS1/EGR3/KLF4/NBL1/TOB1/PGR/CXCL12/ARL3/CISH/SIAH2/IMPA2/BLVRB/NCOR2/FOS/NXT1/TPBG/ADD3/ATP2B4/CAV1	20	F4 UP (1391)	F4 UP (1391)
HALLMARK_HEDGEHOG_SIGNALING	HALLMARK_HEDGEHOG_SIGNALING	4/410	36/4158	0.480605	0.92424	0.875595	NF1/VLDLR/VEGFA/TLE1	4	F4 UP (1391)	F4 UP (1391)
HALLMARK_OXIDATIVE_PHOSPHORYLATION	HALLMARK_OXIDATIVE_PHOSPHORYLATION	20/410	200/4158	0.50963	0.940971	0.891446	MRPS22/ABCB7/FH/IDH3B/ATP6AP1/ETFA/ACADM/SLC25A4/CS/TOMM22/PDP1/RHOT2/ALDH6A1/MRPL35/COX10/UQCRC1/NDUFB6/NDUFA5/ISCU/PDHB	20	F4 UP (1391)	F4 UP (1391)
HALLMARK_KRAS_SIGNALING_UP	HALLMARK_KRAS_SIGNALING_UP	19/410	195/4158	0.559531	0.940971	0.891446	IGFBP3/PRRX1/GPNMB/ANO1/HBEGF/PRDM1/KLF4/ENG/APOD/ZNF277/GLRX/ALDH1A3/CFH/TFPI/BMP2/PSMB8/PTBP2/ADGRA2/CCSER2	19	F4 UP (1391)	F4 UP (1391)
HALLMARK_CHOLESTEROL_HOMEOSTASIS	HALLMARK_CHOLESTEROL_HOMEOSTASIS	7/410	72/4158	0.574808	0.940971	0.891446	ALCAM/NFIL3/SREBF2/ERRFI1/JAG1/ATF5/FDPS	7	F4 UP (1391)	F4 UP (1391)
HALLMARK_MTORC1_SIGNALING	HALLMARK_MTORC1_SIGNALING	19/410	197/4158	0.578435	0.940971	0.891446	SLC2A1/NFIL3/GGA2/VLDLR/TOMM40/DDIT4/GLRX/P4HA1/CCNG1/BHLHE40/PSMD12/IFRD1/SERPINH1/CDKN1A/GTF2H1/USO1/INSIG1/ADD3/SLC1A5	19	F4 UP (1391)	F4 UP (1391)
HALLMARK_PI3K_AKT_MTOR_SIGNALING	HALLMARK_PI3K_AKT_MTOR_SIGNALING	10/410	104/4158	0.583402	0.940971	0.891446	SLC2A1/EGFR/STAT2/ITPR2/MKNK2/TSC2/ECSIT/CDKN1A/CSNK2B/ARHGDIA	10	F4 UP (1391)	F4 UP (1391)
HALLMARK_COMPLEMENT	HALLMARK_COMPLEMENT	18/410	192/4158	0.628559	0.97675	0.925342	DOCK9/DGKH/KLK1/COL4A2/PIM1/CTSO/CFH/ANG/CTSL/PDP1/ZEB1/CD55/IRF2/TIMP2/CALM3/LRP1/AKAP10/ERAP2	18	F4 UP (1391)	F4 UP (1391)
HALLMARK_ANDROGEN_RESPONSE	HALLMARK_ANDROGEN_RESPONSE	9/410	99/4158	0.65308	0.97675	0.925342	HSD17B14/ELL2/NCOA4/NDRG1/ALDH1A3/XRCC6/SLC38A2/INSIG1/ZMIZ1	9	F4 UP (1391)	F4 UP (1391)
HALLMARK_ADIPOGENESIS	HALLMARK_ADIPOGENESIS	18/410	196/4158	0.66419	0.97675	0.925342	CD302/STAT5A/TOB1/ATP1B3/CCNG2/LPCAT3/ACADM/CS/ABCA1/PHLDB1/PLIN2/UQCRC1/RIOK3/SSPN/IFNGR1/NDUFA5/SLC1A5/CHCHD10	18	F4 UP (1391)	F4 UP (1391)
HALLMARK_APICAL_JUNCTION	HALLMARK_APICAL_JUNCTION	17/410	192/4158	0.72011	0.997662	0.945154	IRS1/EGFR/TSC1/NF1/CADM3/SLIT2/AKT3/EPB41L2/SIRPA/SGCE/SYMPK/TMEM8B/PKD1/COL16A1/PBX2/INSIG1/MMP2	17	F4 UP (1391)	F4 UP (1391)
HALLMARK_PANCREAS_BETA_CELLS	HALLMARK_PANCREAS_BETA_CELLS	2/410	26/4158	0.742356	0.997662	0.945154	ISL1/AKT3	2	F4 UP (1391)	F4 UP (1391)
HALLMARK_INTERFERON_ALPHA_RESPONSE	HALLMARK_INTERFERON_ALPHA_RESPONSE	8/410	96/4158	0.744205	0.997662	0.945154	IFITM1/SLC25A28/TXNIP/STAT2/LPAR6/PSMB8/IRF2/IRF9	8	F4 UP (1391)	F4 UP (1391)
HALLMARK_IL6_JAK_STAT3_SIGNALING	HALLMARK_IL6_JAK_STAT3_SIGNALING	7/410	86/4158	0.758223	0.997662	0.945154	LEPR/STAT2/ACVRL1/PIM1/SOCS1/IFNGR1/IRF9	7	F4 UP (1391)	F4 UP (1391)
HALLMARK_PEROXISOME	HALLMARK_PEROXISOME	8/410	101/4158	0.793292	0.999935	0.947307	CRABP2/SLC35B2/SLC25A4/HSD17B11/SIAH1/SLC23A2/FDPS/ALDH1A1	8	F4 UP (1391)	F4 UP (1391)
HALLMARK_COAGULATION	HALLMARK_COAGULATION	9/410	115/4158	0.814379	0.999935	0.947307	SIRT2/CTSO/CFH/ANG/GSN/LRP1/GNG12/ISCU/MMP2	9	F4 UP (1391)	F4 UP (1391)
HALLMARK_XENOBIOTIC_METABOLISM	HALLMARK_XENOBIOTIC_METABOLISM	14/410	182/4158	0.873237	0.999935	0.947307	ESR1/CNDP2/CSAD/PMM1/ACP2/NQO1/BLVRB/ARPP19/CYP27A1/FBLN1/PGRMC1/SERTAD1/SLC1A5/NDRG2	14	F4 UP (1391)	F4 UP (1391)
HALLMARK_G2M_CHECKPOINT	HALLMARK_G2M_CHECKPOINT	15/410	194/4158	0.875658	0.999935	0.947307	NUMA1/ABL1/SMC4/EFNA5/ARID4A/FOXN3/KIF22/YTHDC1/CASP8AP2/PDS5B/XPO1/SAP30/ATF5/KATNA1/LBR	15	F4 UP (1391)	F4 UP (1391)
HALLMARK_APICAL_SURFACE	HALLMARK_APICAL_SURFACE	2/410	42/4158	0.929496	0.999935	0.947307	EFNA5/TMEM8B	2	F4 UP (1391)	F4 UP (1391)
HALLMARK_E2F_TARGETS	HALLMARK_E2F_TARGETS	14/410	198/4158	0.934938	0.999935	0.947307	NUP107/SMC4/CCP110/MRE11/PRPS1/ZW10/TUBB/KIF22/PDS5B/USP1/XPO1/CDKN1A/XRCC6/LBR	14	F4 UP (1391)	F4 UP (1391)
HALLMARK_INTERFERON_GAMMA_RESPONSE	HALLMARK_INTERFERON_GAMMA_RESPONSE	14/410	198/4158	0.934938	0.999935	0.947307	SECTM1/SLC25A28/TXNIP/STAT2/PIM1/ST3GAL5/CFH/CDKN1A/SOCS1/PSMB8/IRF2/SSPN/IRF9/LATS2	14	F4 UP (1391)	F4 UP (1391)
HALLMARK_MYC_TARGETS_V2	HALLMARK_MYC_TARGETS_V2	2/410	58/4158	0.982712	0.999935	0.947307	MRTO4/NDUFAF4	2	F4 UP (1391)	F4 UP (1391)
HALLMARK_INFLAMMATORY_RESPONSE	HALLMARK_INFLAMMATORY_RESPONSE	10/410	196/4158	0.995407	0.999935	0.947307	IFITM1/ATP2B1/AXL/HBEGF/ADM/ABCA1/CDKN1A/SELENOS/CD55/TPBG	10	F4 UP (1391)	F4 UP (1391)
HALLMARK_SPERMATOGENESIS	HALLMARK_SPERMATOGENESIS	4/410	109/4158	0.995991	0.999935	0.947307	MLF1/BRAF/CSNK2A2/ZC3H14	4	F4 UP (1391)	F4 UP (1391)
HALLMARK_KRAS_SIGNALING_DN	HALLMARK_KRAS_SIGNALING_DN	5/410	167/4158	0.999866	0.999935	0.947307	ADRA2C/VPS50/EFHD1/KCNMB1/GTF3C5	5	F4 UP (1391)	F4 UP (1391)
HALLMARK_ALLOGRAFT_REJECTION	HALLMARK_ALLOGRAFT_REJECTION	6/410	193/4158	0.999935	0.999935	0.947307	IL27RA/EGFR/SOCS1/IFNGR1/EIF3D/CSK	6	F4 UP (1391)	F4 UP (1391)
HALLMARK_EPITHELIAL_MESENCHYMAL_TRANSITION	HALLMARK_EPITHELIAL_MESENCHYMAL_TRANSITION	49/407	195/4158	1.50252e-10	7.36236e-09	6.64273e-09	COL4A1/ACTA2/COL1A1/TNC/THY1/COL16A1/FLNA/LAMC1/MYL9/TAGLN/POSTN/COL7A1/CALD1/NID2/COL1A2/TGFB1/LRP1/MGP/WNT5A/TPM2/TIMP3/ABI3BP/MXRA5/SPOCK1/BGN/PDGFRB/FMOD/INHBA/SPARC/TIMP1/VCAM1/FSTL1/COL6A2/FBLN5/DAB2/FBN1/ELN/SFRP1/COL5A1/PCOLCE/IGFBP4/DST/ECM2/MATN2/DCN/LUM/COL5A2/COL6A3/THBS2	49	F5 UP (1341)	F5 UP (1341)
HALLMARK_PROTEIN_SECRETION	HALLMARK_PROTEIN_SECRETION	23/407	95/4158	2.72494e-05	0.000667609	0.000602354	ICA1/ARFGEF2/ATP6V1H/ERGIC3/TSG101/STAM/SCAMP1/RER1/KIF1B/TMED10/AP3B1/SNX2/AP2B1/IGF2R/SSPN/M6PR/SNAP23/DST/SGMS1/VPS4B/CD63/VAMP4/TMX1	23	F5 UP (1341)	F5 UP (1341)
HALLMARK_ADIPOGENESIS	HALLMARK_ADIPOGENESIS	30/407	196/4158	0.00799042	0.112971	0.101928	DGAT1/COL4A1/ESYT1/CAVIN2/SORBS1/PPM1B/IDH3A/CD302/MDH2/STOM/LIFR/ALDOA/REEP5/IFNGR1/CAVIN1/COL15A1/MTCH2/ACLY/PFKL/SPARCL1/ITSN1/SSPN/APOE/ELMOD3/CMPK1/RAB34/UQCRC1/RNF11/DRAM2/POR	30	F5 UP (1341)	F5 UP (1341)
HALLMARK_MITOTIC_SPINDLE	HALLMARK_MITOTIC_SPINDLE	30/407	198/4158	0.0092221	0.112971	0.101928	NEDD9/RALBP1/MYO1E/NCK1/FLNA/PCGF5/GSN/ABR/ARHGEF12/CDC42EP1/ARFIP2/KIF1B/MYH10/NET1/ARAP3/CEP192/ARHGAP29/ARL8A/EPB41L2/ARHGEF7/PXN/ITSN1/HOOK3/PKD2/DST/CDC27/CTTN/CLIP1/WASL/CDC42BPA	30	F5 UP (1341)	F5 UP (1341)
HALLMARK_ANGIOGENESIS	HALLMARK_ANGIOGENESIS	8/407	34/4158	0.0145724	0.14281	0.128851	POSTN/NRP1/TIMP1/FSTL1/JAG1/PTK2/LUM/COL5A2	8	F5 UP (1341)	F5 UP (1341)
HALLMARK_UV_RESPONSE_DN	HALLMARK_UV_RESPONSE_DN	22/407	141/4158	0.0175154	0.143043	0.129061	ICA1/COL1A1/LAMC1/DYRK1A/FHL2/COL1A2/ABCC1/ATP2B1/NRP1/PDGFRB/CELF2/RUNX1/PLCB4/FBLN5/DAB2/TFPI/PRDM2/SCAF8/FYN/RBPMS/COL5A2/CDC42BPA	22	F5 UP (1341)	F5 UP (1341)
HALLMARK_INTERFERON_ALPHA_RESPONSE	HALLMARK_INTERFERON_ALPHA_RESPONSE	15/407	96/4158	0.0446021	0.312215	0.281697	ISG15/PLSCR1/GBP4/C1S/HERC6/PSME2/IRF2/CNP/EIF2AK2/CD47/NUB1/STAT2/CSF1/SAMD9/PSMB9	15	F5 UP (1341)	F5 UP (1341)
HALLMARK_NOTCH_SIGNALING	HALLMARK_NOTCH_SIGNALING	6/407	32/4158	0.0863338	0.528795	0.477108	DTX1/HEYL/MAML2/WNT5A/NOTCH1/JAG1	6	F5 UP (1341)	F5 UP (1341)
HALLMARK_MYOGENESIS	HALLMARK_MYOGENESIS	23/407	183/4158	0.123315	0.671383	0.605759	SORBS1/COL1A1/TAGLN/MYH11/GSN/MEF2C/IGFBP7/TGFB1/FOXO4/TPM2/SMTN/SPARC/NOTCH1/BAG1/COL6A2/AEBP1/WWTR1/COL15A1/SSPN/FHL1/PRNP/COL6A3/MEF2A	23	F5 UP (1341)	F5 UP (1341)
HALLMARK_CHOLESTEROL_HOMEOSTASIS	HALLMARK_CHOLESTEROL_HOMEOSTASIS	10/407	72/4158	0.161914	0.788122	0.711087	HMGCR/ABCA2/MVD/PLSCR1/ATXN2/GPX8/JAG1/LSS/GNAI1/ANTXR2	10	F5 UP (1341)	F5 UP (1341)
HALLMARK_COMPLEMENT	HALLMARK_COMPLEMENT	23/407	192/4158	0.176925	0.788122	0.711087	RNF4/PLSCR1/PIK3CA/CD55/ERAP2/RAF1/LRP1/ZEB1/DUSP6/C1S/C1R/VCPIP1/TIMP2/TIMP1/USP14/KIF2A/MSRB1/IRF2/FYN/DYRK2/CASP3/RHOG/PSMB9	23	F5 UP (1341)	F5 UP (1341)
HALLMARK_APICAL_JUNCTION	HALLMARK_APICAL_JUNCTION	22/407	192/4158	0.245224	0.993062	0.895996	NFASC/NEXN/THY1/COL16A1/MYL9/MVD/CNN2/ACTN1/MYH10/B4GALT1/VCAM1/HRAS/NF2/PTK2/FBN1/NLGN3/LIMA1/EPB41L2/RSU1/GNAI1/MPZL1/WASL	22	F5 UP (1341)	F5 UP (1341)
HALLMARK_GLYCOLYSIS	HALLMARK_GLYCOLYSIS	21/407	192/4158	0.326741	0.993062	0.895996	IL13RA1/PKP2/GYS1/GLCE/HS2ST1/EXT1/RRAGD/MDH2/ALDOA/NDUFV3/B4GALT1/KIF2A/GPC3/EXT2/PAXIP1/COL5A1/GALK1/MXI1/SLC25A13/DCN/ALDH9A1	21	F5 UP (1341)	F5 UP (1341)
HALLMARK_COAGULATION	HALLMARK_COAGULATION	13/407	115/4158	0.333801	0.993062	0.895996	GSN/ACOX2/LRP1/TIMP3/DUSP6/C1S/C1R/SPARC/TIMP1/FBN1/WDR1/FYN/ARF4	13	F5 UP (1341)	F5 UP (1341)
HALLMARK_MYC_TARGETS_V2	HALLMARK_MYC_TARGETS_V2	7/407	58/4158	0.338648	0.993062	0.895996	MAP3K6/SUPV3L1/NOP16/CDK4/TCOF1/EXOSC5/NOP56	7	F5 UP (1341)	F5 UP (1341)
HALLMARK_APOPTOSIS	HALLMARK_APOPTOSIS	17/407	156/4158	0.356507	0.993062	0.895996	BCL2L2/NEDD9/GSN/MADD/TIMP3/BGN/PDGFRB/TIMP2/TIMP1/IFNGR1/PTK2/ADD1/IGF2R/CASP2/DCN/CASP3/LUM	17	F5 UP (1341)	F5 UP (1341)
HALLMARK_INTERFERON_GAMMA_RESPONSE	HALLMARK_INTERFERON_GAMMA_RESPONSE	21/407	198/4158	0.381484	0.993062	0.895996	APOL6/ISG15/PLSCR1/GBP4/SPPL2A/IFIT1/UPP1/NLRC5/C1S/HERC6/PSME2/C1R/VCAM1/IRF2/EIF2AK2/SSPN/STAT2/ISOC1/CASP3/PML/PSMB9	21	F5 UP (1341)	F5 UP (1341)
HALLMARK_XENOBIOTIC_METABOLISM	HALLMARK_XENOBIOTIC_METABOLISM	19/407	182/4158	0.418785	0.993062	0.895996	FMO3/SLC12A4/CYFIP2/NPC1/AKR1C3/ESR1/ACOX2/UPP1/ELOVL5/NDRG2/PDK4/ADH5/APOE/IGFBP4/LPIN2/FMO1/ALDH9A1/DHPS/POR	19	F5 UP (1341)	F5 UP (1341)
HALLMARK_BILE_ACID_METABOLISM	HALLMARK_BILE_ACID_METABOLISM	11/407	104/4158	0.440666	0.993062	0.895996	ABCD1/ABCA2/NPC1/ABCA8/CH25H/PEX19/EFHC1/AR/DIO2/ISOC1/ALDH9A1	11	F5 UP (1341)	F5 UP (1341)
HALLMARK_PI3K_AKT_MTOR_SIGNALING	HALLMARK_PI3K_AKT_MTOR_SIGNALING	11/407	104/4158	0.440666	0.993062	0.895996	SFN/NCK1/GSK3B/RAF1/CAMK4/HRAS/PLA2G12A/CDK4/STAT2/RALB/CAB39	11	F5 UP (1341)	F5 UP (1341)
HALLMARK_OXIDATIVE_PHOSPHORYLATION	HALLMARK_OXIDATIVE_PHOSPHORYLATION	20/407	200/4158	0.495591	0.993062	0.895996	ATP6V1H/TIMM17A/IDH3A/MRPS15/NDUFA9/MDH2/SUPV3L1/TIMM13/MRPL34/VDAC3/GLUD1/PDK4/CYB5R3/ISCA1/BDH2/TIMM8B/UQCRC1/AFG3L2/ATP6V1C1/POR	20	F5 UP (1341)	F5 UP (1341)
HALLMARK_ESTROGEN_RESPONSE_EARLY	HALLMARK_ESTROGEN_RESPONSE_EARLY	19/407	198/4158	0.574191	0.993062	0.895996	SFN/CBFA2T3/FHL2/AKAP1/FKBP5/IL6ST/ELOVL5/B4GALT1/BAG1/SNX24/SLC24A3/ABHD2/KDM4B/FOXC1/AR/IGFBP4/LRIG1/RHOBTB3/SYNGR1	19	F5 UP (1341)	F5 UP (1341)
HALLMARK_WNT_BETA_CATENIN_SIGNALING	HALLMARK_WNT_BETA_CATENIN_SIGNALING	4/407	41/4158	0.580248	0.993062	0.895996	NKD1/NOTCH1/JAG1/GNAI1	4	F5 UP (1341)	F5 UP (1341)
HALLMARK_APICAL_SURFACE	HALLMARK_APICAL_SURFACE	4/407	42/4158	0.599869	0.993062	0.895996	THY1/B4GALT1/MAL/DCBLD2	4	F5 UP (1341)	F5 UP (1341)
HALLMARK_IL6_JAK_STAT3_SIGNALING	HALLMARK_IL6_JAK_STAT3_SIGNALING	8/407	86/4158	0.615282	0.993062	0.895996	IL13RA1/TGFB1/IL6ST/CBL/IFNGR1/STAT2/CSF1/OSMR	8	F5 UP (1341)	F5 UP (1341)
HALLMARK_TGF_BETA_SIGNALING	HALLMARK_TGF_BETA_SIGNALING	5/407	54/4158	0.620442	0.993062	0.895996	SMAD6/LTBP2/TGFB1/WWTR1/PPM1A	5	F5 UP (1341)	F5 UP (1341)
HALLMARK_ANDROGEN_RESPONSE	HALLMARK_ANDROGEN_RESPONSE	9/407	99/4158	0.64415	0.993062	0.895996	GUCY1A1/HMGCR/PGM3/ACTN1/FKBP5/LIFR/ELOVL5/B4GALT1/ABHD2	9	F5 UP (1341)	F5 UP (1341)
HALLMARK_IL2_STAT5_SIGNALING	HALLMARK_IL2_STAT5_SIGNALING	18/407	197/4158	0.660303	0.993062	0.895996	ENPP1/MYO1E/GUCY1B1/PLSCR1/GBP4/RRAGD/IKZF2/NRP1/IFNGR1/COL6A1/RORA/TTC39B/IGF2R/CSF1/LRIG1/CASP3/PRNP/SPRY4	18	F5 UP (1341)	F5 UP (1341)
HALLMARK_PEROXISOME	HALLMARK_PEROXISOME	9/407	101/4158	0.668142	0.993062	0.895996	ABCD1/ABCC5/ERCC3/SIAH1/ELOVL5/HRAS/VPS4B/ISOC1/ALDH9A1	9	F5 UP (1341)	F5 UP (1341)
HALLMARK_HEDGEHOG_SIGNALING	HALLMARK_HEDGEHOG_SIGNALING	3/407	36/4158	0.69906	0.993062	0.895996	THY1/NRP1/PML	3	F5 UP (1341)	F5 UP (1341)
HALLMARK_FATTY_ACID_METABOLISM	HALLMARK_FATTY_ACID_METABOLISM	13/407	148/4158	0.703585	0.993062	0.895996	AOC3/NCAPH2/MDH2/ELOVL5/ALDOA/METAP1/RAP1GDS1/CBR3/FMO1/G0S2/ALDH9A1/GRHPR/PCBD1	13	F5 UP (1341)	F5 UP (1341)
HALLMARK_UV_RESPONSE_UP	HALLMARK_UV_RESPONSE_UP	13/407	152/4158	0.739368	0.993062	0.895996	DGAT1/PRPF3/GLS/CYB5B/MRPL23/HSPA13/IL6ST/ALDOA/CNP/FMO1/NUP58/CASP3/ATP6V1C1	13	F5 UP (1341)	F5 UP (1341)
HALLMARK_HEME_METABOLISM	HALLMARK_HEME_METABOLISM	16/407	185/4158	0.739686	0.993062	0.895996	MOCOS/TRAK2/MARK3/ARHGEF12/NUDT4/MFHAS1/RAD23A/ADD1/ISCA1/MXI1/LPIN2/CDC27/CAST/NFE2L1/CDR2/DAAM1	16	F5 UP (1341)	F5 UP (1341)
HALLMARK_UNFOLDED_PROTEIN_RESPONSE	HALLMARK_UNFOLDED_PROTEIN_RESPONSE	9/407	109/4158	0.754058	0.993062	0.895996	SDAD1/IFIT1/BAG3/TUBB2A/ATF6/EIF4A3/POP4/EXOSC5/NOP56	9	F5 UP (1341)	F5 UP (1341)
HALLMARK_KRAS_SIGNALING_UP	HALLMARK_KRAS_SIGNALING_UP	16/407	195/4158	0.810447	0.993062	0.895996	ITGBL1/GUCY1A1/ADGRA2/YRDC/SCG5/NRP1/DUSP6/INHBA/GFPT2/CBL/TFPI/ETV1/MAP3K1/SPARCL1/G0S2/DCBLD2	16	F5 UP (1341)	F5 UP (1341)
HALLMARK_HYPOXIA	HALLMARK_HYPOXIA	15/407	191/4158	0.853269	0.993062	0.895996	GYS1/EXT1/RRAGD/BGN/ALDOA/GPC3/CAVIN1/RORA/MAP3K1/COL5A1/GALK1/PFKL/MXI1/DCN/GRHPR	15	F5 UP (1341)	F5 UP (1341)
HALLMARK_P53_PATHWAY	HALLMARK_P53_PATHWAY	15/407	194/4158	0.868706	0.993062	0.895996	SFN/CYFIP2/ABCC5/MXD4/PTPN14/TGFB1/UPP1/STOM/ZMAT3/NOTCH1/HRAS/SERTAD3/RRP8/AEN/PLK3	15	F5 UP (1341)	F5 UP (1341)
HALLMARK_REACTIVE_OXYGEN_SPECIES_PATHWAY	HALLMARK_REACTIVE_OXYGEN_SPECIES_PATHWAY	3/407	49/4158	0.87197	0.993062	0.895996	OXSR1/ABCC1/PRNP	3	F5 UP (1341)	F5 UP (1341)
HALLMARK_INFLAMMATORY_RESPONSE	HALLMARK_INFLAMMATORY_RESPONSE	15/407	196/4158	0.878274	0.993062	0.895996	PTGIR/CD55/TLR3/RAF1/ATP2B1/INHBA/KIF1B/TIMP1/GPC3/EIF2AK2/CSF1/OSMR/DCBLD2/PCDH7/RHOG	15	F5 UP (1341)	F5 UP (1341)
HALLMARK_MYC_TARGETS_V1	HALLMARK_MYC_TARGETS_V1	15/407	196/4158	0.878274	0.993062	0.895996	NCBP1/COPS5/MRPL23/BUB3/SYNCRIP/ILF2/NOP16/SRPK1/CDK4/VDAC3/MRPS18B/PRPS2/NOP56/XPO1/SF3A1	15	F5 UP (1341)	F5 UP (1341)
HALLMARK_TNFA_SIGNALING_VIA_NFKB	HALLMARK_TNFA_SIGNALING_VIA_NFKB	15/407	199/4158	0.891585	0.993062	0.895996	EGR2/TNC/SPSB1/ATP2B1/IL6ST/YRDC/INHBA/TUBB2A/GFPT2/B4GALT1/JAG1/B4GALT5/CSF1/G0S2/TRIP10	15	F5 UP (1341)	F5 UP (1341)
HALLMARK_SPERMATOGENESIS	HALLMARK_SPERMATOGENESIS	7/407	109/4158	0.920577	0.993062	0.895996	SCG5/CAMK4/NF2/VDAC3/SLC12A2/RAD17/MLLT10	7	F5 UP (1341)	F5 UP (1341)
HALLMARK_G2M_CHECKPOINT	HALLMARK_G2M_CHECKPOINT	13/407	194/4158	0.952005	0.993062	0.895996	CTCF/CHMP1A/TGFB1/MEIS1/BUB3/SYNCRIP/CDK4/SLC12A2/TMPO/CDC27/XPO1/PML/MEIS2	13	F5 UP (1341)	F5 UP (1341)
HALLMARK_ESTROGEN_RESPONSE_LATE	HALLMARK_ESTROGEN_RESPONSE_LATE	13/407	195/4158	0.954213	0.993062	0.895996	SFN/METTL3/FKBP5/ACOX2/IL6ST/ELOVL5/BAG1/SLC24A3/MOCS2/ABHD2/RABEP1/FOXC1/IGFBP4	13	F5 UP (1341)	F5 UP (1341)
HALLMARK_MTORC1_SIGNALING	HALLMARK_MTORC1_SIGNALING	13/407	197/4158	0.958365	0.993062	0.895996	HMGCR/CACYBP/GSK3B/COPS5/CYB5B/ELOVL5/ALDOA/RAB1A/ACLY/PFKL/HSPA4/M6PR/UFM1	13	F5 UP (1341)	F5 UP (1341)
HALLMARK_E2F_TARGETS	HALLMARK_E2F_TARGETS	13/407	198/4158	0.960315	0.993062	0.895996	LIG1/CTCF/WDR90/MRE11/SYNCRIP/TUBB/CDK4/TMPO/IPO7/CSE1L/NUDT21/NOP56/XPO1	13	F5 UP (1341)	F5 UP (1341)
HALLMARK_DNA_REPAIR	HALLMARK_DNA_REPAIR	9/407	149/4158	0.963693	0.993062	0.895996	LIG1/ITPA/STX3/ERCC3/ELL/TAF12/TSG101/ERCC4/NUDT21	9	F5 UP (1341)	F5 UP (1341)
HALLMARK_ALLOGRAFT_REJECTION	HALLMARK_ALLOGRAFT_REJECTION	12/407	193/4158	0.972796	0.993062	0.895996	THY1/NCK1/FLNA/TLR3/TGFB1/INHBA/TIMP1/MTIF2/IFNGR1/CD47/CSF1/APBB1	12	F5 UP (1341)	F5 UP (1341)
HALLMARK_KRAS_SIGNALING_DN	HALLMARK_KRAS_SIGNALING_DN	4/407	167/4158	0.99997	0.99997	0.902228	SPHK2/THRB/MFSD6/VPS50	4	F5 UP (1341)	F5 UP (1341)
HALLMARK_MYOGENESIS	HALLMARK_MYOGENESIS	37/220	183/4158	2.99159e-13	1.43596e-11	1.16515e-11	MYH11/TAGLN/TPM2/CASQ2/GADD45B/SOD3/MYLK/SPEG/HSPB8/DMPK/SGCA/CRYAB/REEP1/LDB3/DES/MYOM1/PTP4A3/BHLHE40/CDKN1A/SLC6A8/PDE4DIP/SH3BGR/CKB/DTNA/COX7A1/CKMT2/APP/GSN/PDLIM7/SMTN/MEF2C/SORBS1/EIF4A2/ITGA7/SVIL/CLU/FHL1	37	M1 UP (499)	M1 UP (499)
HALLMARK_OXIDATIVE_PHOSPHORYLATION	HALLMARK_OXIDATIVE_PHOSPHORYLATION	29/220	200/4158	3.93312e-07	9.43948e-06	7.65923e-06	NDUFA4/UQCRB/SLC25A4/MGST3/COX7C/COX7A2/COX5B/ATP5PF/NDUFB7/UQCR11/COX17/ATP5MC2/COX8A/NDUFAB1/SLC25A6/ACADVL/ATP5F1E/SLC25A3/ATP5ME/NDUFA1/COX7B/ATP5MG/CYCS/COX6C/NDUFB8/NDUFC1/UQCRH/NDUFS6/NDUFV2	29	M1 UP (499)	M1 UP (499)
HALLMARK_TNFA_SIGNALING_VIA_NFKB	HALLMARK_TNFA_SIGNALING_VIA_NFKB	26/220	199/4158	1.19719e-05	0.00019155	0.000155424	PHLDA2/KLF2/GADD45B/RHOB/TSC22D1/PDLIM5/BTG2/BHLHE40/CDKN1A/NR4A1/ACKR3/INHBA/FOS/IER2/PNRC1/MAFF/ETS2/EIF1/JUNB/CEBPB/DUSP1/KLF9/NR4A2/JAG1/ATF3/NR4A3	26	M1 UP (499)	M1 UP (499)
HALLMARK_EPITHELIAL_MESENCHYMAL_TRANSITION	HALLMARK_EPITHELIAL_MESENCHYMAL_TRANSITION	19/220	195/4158	0.00660141	0.0792169	0.0642769	MYL9/TAGLN/TPM2/GADD45B/CAP2/RHOB/ACTA2/MYLK/FLNA/VIM/TPM1/EDIL3/SLC6A8/INHBA/CDH6/TNFRSF12A/DPYSL3/FOXC2/SLIT3	19	M1 UP (499)	M1 UP (499)
HALLMARK_ADIPOGENESIS	HALLMARK_ADIPOGENESIS	18/220	196/4158	0.0145514	0.116203	0.0942872	SNCG/MYLK/SPARCL1/HSPB8/MGST3/NDUFB7/UQCR11/SORBS1/CHCHD10/MGLL/TOB1/COX8A/NDUFAB1/ITGA7/CAVIN1/SOD1/COX7B/CD151	18	M1 UP (499)	M1 UP (499)
HALLMARK_UV_RESPONSE_DN	HALLMARK_UV_RESPONSE_DN	14/220	141/4158	0.0160434	0.116203	0.0942872	CAP2/LTBP1/KCNMA1/PDLIM5/BHLHE40/MT1E/ATP2B4/CAV1/PRKAR2B/ID1/MGLL/DUSP1/SYNE1/RBPMS	14	M1 UP (499)	M1 UP (499)
HALLMARK_APOPTOSIS	HALLMARK_APOPTOSIS	15/220	156/4158	0.0169462	0.116203	0.0942872	GADD45B/RHOB/BTG2/CDKN1A/CAV1/HSPB1/APP/TNFRSF12A/GSN/PTK2/LMNA/CLU/SOD1/ROCK1/ATF3	15	M1 UP (499)	M1 UP (499)
HALLMARK_ESTROGEN_RESPONSE_LATE	HALLMARK_ESTROGEN_RESPONSE_LATE	17/220	195/4158	0.0274455	0.164673	0.133616	PCP4/FOXC1/HSPB8/SNX10/ATP2B4/NPY1R/CD9/PDLIM3/CAV1/CKB/FRK/FOS/PRKAR2B/TOB1/FKBP4/COX6C/FDFT1	17	M1 UP (499)	M1 UP (499)
HALLMARK_ANGIOGENESIS	HALLMARK_ANGIOGENESIS	5/220	34/4158	0.0314385	0.167672	0.13605	PDGFA/APP/PTK2/FGFR1/JAG1	5	M1 UP (499)	M1 UP (499)
HALLMARK_HYPOXIA	HALLMARK_HYPOXIA	16/220	191/4158	0.0437437	0.198711	0.161235	CAVIN3/BHLHE40/CSRP2/CDKN1A/MT1E/ACKR3/CAV1/DTNA/FOS/PNRC1/MAFF/PGF/CAVIN1/MXI1/DUSP1/ATF3	16	M1 UP (499)	M1 UP (499)
HALLMARK_APICAL_JUNCTION	HALLMARK_APICAL_JUNCTION	16/220	192/4158	0.0455379	0.198711	0.161235	MYL9/MAP3K20/CX3CL1/ACTG2/ACTN1/SPEG/AMIGO2/PFN1/ACTB/ITGA3/CDH6/ZYX/PTK2/ACTN4/NEXN/ARPC2	16	M1 UP (499)	M1 UP (499)
HALLMARK_APICAL_SURFACE	HALLMARK_APICAL_SURFACE	5/220	42/4158	0.0685784	0.274314	0.222579	CX3CL1/HSPB1/SLC2A4/APP/AFAP1L2	5	M1 UP (499)	M1 UP (499)
HALLMARK_CHOLESTEROL_HOMEOSTASIS	HALLMARK_CHOLESTEROL_HOMEOSTASIS	7/220	72/4158	0.084357	0.311472	0.252729	CD9/TNFRSF12A/PNRC1/CLU/FDFT1/JAG1/ATF3	7	M1 UP (499)	M1 UP (499)
HALLMARK_UV_RESPONSE_UP	HALLMARK_UV_RESPONSE_UP	12/220	152/4158	0.105022	0.360076	0.292167	RHOB/SLC25A4/NTRK3/SELENOW/BTG2/NR4A1/PDLIM3/SLC6A8/FOS/FKBP4/JUNB/ATF3	12	M1 UP (499)	M1 UP (499)
HALLMARK_P53_PATHWAY	HALLMARK_P53_PATHWAY	13/220	194/4158	0.225016	0.72005	0.584251	TSC22D1/BTG2/CDKN1A/PDGFA/APP/CD82/FOS/MKNK2/TOB1/RPL18/HINT1/PHLDA3/ATF3	13	M1 UP (499)	M1 UP (499)
HALLMARK_ESTROGEN_RESPONSE_EARLY	HALLMARK_ESTROGEN_RESPONSE_EARLY	13/220	198/4158	0.247159	0.741477	0.601637	FOXC1/AKAP1/HSPB8/REEP1/BHLHE40/NPY1R/PDLIM3/FRK/FOS/TOB1/FKBP4/SVIL/FDFT1	13	M1 UP (499)	M1 UP (499)
HALLMARK_COAGULATION	HALLMARK_COAGULATION	7/220	115/4158	0.407692	0.999984	0.81139	CRIP2/WDR1/CD9/CSRP1/GSN/MAFF/CLU	7	M1 UP (499)	M1 UP (499)
HALLMARK_COMPLEMENT	HALLMARK_COMPLEMENT	11/220	192/4158	0.437631	0.999984	0.81139	CPM/PFN1/DGKG/CSRP1/DGKH/MAFF/CLU/CD46/CEBPB/CALM1/CALM3	11	M1 UP (499)	M1 UP (499)
HALLMARK_NOTCH_SIGNALING	HALLMARK_NOTCH_SIGNALING	2/220	32/4158	0.511278	0.999984	0.81139	SKP1/JAG1	2	M1 UP (499)	M1 UP (499)
HALLMARK_UNFOLDED_PROTEIN_RESPONSE	HALLMARK_UNFOLDED_PROTEIN_RESPONSE	6/220	109/4158	0.521339	0.999984	0.81139	RPS14/EEF2/EIF4A2/BAG3/CEBPB/ATF3	6	M1 UP (499)	M1 UP (499)
HALLMARK_HEDGEHOG_SIGNALING	HALLMARK_HEDGEHOG_SIGNALING	2/220	36/4158	0.575658	0.999984	0.81139	HEY2/ETS2	2	M1 UP (499)	M1 UP (499)
HALLMARK_MITOTIC_SPINDLE	HALLMARK_MITOTIC_SPINDLE	10/220	198/4158	0.609048	0.999984	0.81139	NET1/SORBS2/FLNA/PDLIM5/ABR/GSN/ARHGEF7/MYO1E/ACTN4/ROCK1	10	M1 UP (499)	M1 UP (499)
HALLMARK_WNT_BETA_CATENIN_SIGNALING	HALLMARK_WNT_BETA_CATENIN_SIGNALING	2/220	41/4158	0.647161	0.999984	0.81139	HEY2/JAG1	2	M1 UP (499)	M1 UP (499)
HALLMARK_HEME_METABOLISM	HALLMARK_HEME_METABOLISM	9/220	185/4158	0.653333	0.999984	0.81139	BCAM/MGST3/BTG2/SLC6A8/NUDT4/MXI1/GLRX5/VEZF1/RAD23A	9	M1 UP (499)	M1 UP (499)
HALLMARK_KRAS_SIGNALING_DN	HALLMARK_KRAS_SIGNALING_DN	8/220	167/4158	0.667169	0.999984	0.81139	NRIP2/GPRC5C/KCNMB1/ITIH3/BTG2/SLC25A23/EFHD1/NR4A2	8	M1 UP (499)	M1 UP (499)
HALLMARK_MYC_TARGETS_V1	HALLMARK_MYC_TARGETS_V1	9/220	196/4158	0.71996	0.999984	0.81139	UBA2/RPS6/ODC1/RPL14/NDUFAB1/RPL18/SLC25A3/RPS3/HNRNPA1	9	M1 UP (499)	M1 UP (499)
HALLMARK_IL2_STAT5_SIGNALING	HALLMARK_IL2_STAT5_SIGNALING	9/220	197/4158	0.725584	0.999984	0.81139	GADD45B/RHOB/BHLHE40/NCS1/HOPX/MAFF/ODC1/MYO1E/LCLAT1	9	M1 UP (499)	M1 UP (499)
HALLMARK_REACTIVE_OXYGEN_SPECIES_PATHWAY	HALLMARK_REACTIVE_OXYGEN_SPECIES_PATHWAY	2/220	49/4158	0.741338	0.999984	0.81139	JUNB/SOD1	2	M1 UP (499)	M1 UP (499)
HALLMARK_PROTEIN_SECRETION	HALLMARK_PROTEIN_SECRETION	4/220	95/4158	0.749517	0.999984	0.81139	GNAS/CAV2/SCRN1/SOD1	4	M1 UP (499)	M1 UP (499)
HALLMARK_ANDROGEN_RESPONSE	HALLMARK_ANDROGEN_RESPONSE	4/220	99/4158	0.777914	0.999984	0.81139	TSC22D1/ACTN1/PDLIM5/ADAMTS1	4	M1 UP (499)	M1 UP (499)
HALLMARK_TGF_BETA_SIGNALING	HALLMARK_TGF_BETA_SIGNALING	2/220	54/4158	0.788649	0.999984	0.81139	ID1/JUNB	2	M1 UP (499)	M1 UP (499)
HALLMARK_PEROXISOME	HALLMARK_PEROXISOME	4/220	101/4158	0.791135	0.999984	0.81139	SLC25A4/GSTK1/FIS1/SOD1	4	M1 UP (499)	M1 UP (499)
HALLMARK_PI3K_AKT_MTOR_SIGNALING	HALLMARK_PI3K_AKT_MTOR_SIGNALING	4/220	104/4158	0.809784	0.999984	0.81139	PFN1/CDKN1A/MKNK2/PLCB1	4	M1 UP (499)	M1 UP (499)
HALLMARK_IL6_JAK_STAT3_SIGNALING	HALLMARK_IL6_JAK_STAT3_SIGNALING	3/220	86/4158	0.842354	0.999984	0.81139	PDGFC/CD9/TNFRSF12A	3	M1 UP (499)	M1 UP (499)
HALLMARK_FATTY_ACID_METABOLISM	HALLMARK_FATTY_ACID_METABOLISM	5/220	148/4158	0.900806	0.999984	0.81139	HSDL2/AOC3/ODC1/MGLL/ACADVL	5	M1 UP (499)	M1 UP (499)
HALLMARK_DNA_REPAIR	HALLMARK_DNA_REPAIR	5/220	149/4158	0.903949	0.999984	0.81139	BCAM/COX17/GUK1/CETN2/POLR2I	5	M1 UP (499)	M1 UP (499)
HALLMARK_GLYCOLYSIS	HALLMARK_GLYCOLYSIS	6/220	192/4158	0.947452	0.999984	0.81139	ARTN/NOL3/PKM/FKBP4/MXI1/SOD1	6	M1 UP (499)	M1 UP (499)
HALLMARK_INFLAMMATORY_RESPONSE	HALLMARK_INFLAMMATORY_RESPONSE	6/220	196/4158	0.953924	0.999984	0.81139	CX3CL1/BTG2/CDKN1A/INHBA/CD82/ATP2A2	6	M1 UP (499)	M1 UP (499)
HALLMARK_BILE_ACID_METABOLISM	HALLMARK_BILE_ACID_METABOLISM	2/220	104/4158	0.977308	0.999984	0.81139	GSTK1/SOD1	2	M1 UP (499)	M1 UP (499)
HALLMARK_KRAS_SIGNALING_UP	HALLMARK_KRAS_SIGNALING_UP	5/220	195/4158	0.9809	0.999984	0.81139	PCP4/SPARCL1/INHBA/PCSK1N/GPNMB	5	M1 UP (499)	M1 UP (499)
HALLMARK_MTORC1_SIGNALING	HALLMARK_MTORC1_SIGNALING	5/220	197/4158	0.982287	0.999984	0.81139	BTG2/BHLHE40/CDKN1A/CD9/ATP2A2	5	M1 UP (499)	M1 UP (499)
HALLMARK_ALLOGRAFT_REJECTION	HALLMARK_ALLOGRAFT_REJECTION	4/220	193/4158	0.993313	0.999984	0.81139	FLNA/RPL9/INHBA/GBP2	4	M1 UP (499)	M1 UP (499)
HALLMARK_INTERFERON_ALPHA_RESPONSE	HALLMARK_INTERFERON_ALPHA_RESPONSE	1/220	96/4158	0.994912	0.999984	0.81139	GBP2	1	M1 UP (499)	M1 UP (499)
HALLMARK_XENOBIOTIC_METABOLISM	HALLMARK_XENOBIOTIC_METABOLISM	3/220	182/4158	0.997273	0.999984	0.81139	PDLIM5/ETS2/ATP2A2	3	M1 UP (499)	M1 UP (499)
HALLMARK_SPERMATOGENESIS	HALLMARK_SPERMATOGENESIS	1/220	109/4158	0.997536	0.999984	0.81139	PCSK1N	1	M1 UP (499)	M1 UP (499)
HALLMARK_G2M_CHECKPOINT	HALLMARK_G2M_CHECKPOINT	3/220	194/4158	0.998445	0.999984	0.81139	MAP3K20/SLC38A1/ODC1	3	M1 UP (499)	M1 UP (499)
HALLMARK_E2F_TARGETS	HALLMARK_E2F_TARGETS	1/220	198/4158	0.999984	0.999984	0.81139	CDKN1A	1	M1 UP (499)	M1 UP (499)
HALLMARK_INTERFERON_GAMMA_RESPONSE	HALLMARK_INTERFERON_GAMMA_RESPONSE	1/220	198/4158	0.999984	0.999984	0.81139	CDKN1A	1	M1 UP (499)	M1 UP (499)
HALLMARK_MYOGENESIS	HALLMARK_MYOGENESIS	19/130	183/4158	2.77417e-06	0.000130386	0.000125567	SOD3/IGFBP7/MEF2C/LDB3/TPM2/CASQ2/MYOM2/MYL6B/GPX3/SORBS3/ITGA7/CRYAB/PDE4DIP/TAGLN/SGCA/GSN/SYNGR2/DMD/MYLK	19	M2 UP (310)	M2 UP (310)
HALLMARK_EPITHELIAL_MESENCHYMAL_TRANSITION	HALLMARK_EPITHELIAL_MESENCHYMAL_TRANSITION	17/130	195/4158	9.57208e-05	0.00224944	0.00216631	MGP/SLIT3/CAP2/CDH6/LAMA3/TIMP1/PCOLCE/TPM2/MYL9/TGM2/PRRX1/TAGLN/PDGFRB/TPM1/MYLK/ACTA2/IGFBP4	17	M2 UP (310)	M2 UP (310)
HALLMARK_APOPTOSIS	HALLMARK_APOPTOSIS	11/130	156/4158	0.00895683	0.140324	0.135138	PAK1/TIMP1/KRT18/TXNIP/CAV1/GPX3/PTK2/CCND1/GSN/PDGFRB/HSPB1	11	M2 UP (310)	M2 UP (310)
HALLMARK_ANGIOGENESIS	HALLMARK_ANGIOGENESIS	4/130	34/4158	0.020469	0.240511	0.231623	PDGFA/TIMP1/JAG1/PTK2	4	M2 UP (310)	M2 UP (310)
HALLMARK_NOTCH_SIGNALING	HALLMARK_NOTCH_SIGNALING	3/130	32/4158	0.0767076	0.645451	0.621599	NOTCH3/JAG1/CCND1	3	M2 UP (310)	M2 UP (310)
HALLMARK_ESTROGEN_RESPONSE_LATE	HALLMARK_ESTROGEN_RESPONSE_LATE	10/130	195/4158	0.082398	0.645451	0.621599	DYNLT3/FKBP4/CAV1/PCP4/IMPA2/CCND1/CD9/CPE/MYOF/IGFBP4	10	M2 UP (310)	M2 UP (310)
HALLMARK_APICAL_JUNCTION	HALLMARK_APICAL_JUNCTION	9/130	192/4158	0.144759	0.758726	0.730688	CDH6/ITGA3/LAMA3/PCDH1/SORBS3/MAP3K20/MYL9/PTK2/ACTN4	9	M2 UP (310)	M2 UP (310)
HALLMARK_UV_RESPONSE_DN	HALLMARK_UV_RESPONSE_DN	7/130	141/4158	0.15072	0.758726	0.730688	INPP4B/CAP2/CAV1/MGLL/LTBP1/SDC2/PDGFRB	7	M2 UP (310)	M2 UP (310)
HALLMARK_MYC_TARGETS_V1	HALLMARK_MYC_TARGETS_V1	9/130	196/4158	0.158024	0.758726	0.730688	UBA2/CCT4/RPS6/RPS10/HDDC2/RPL34/EEF1B2/CCT3/PA2G4	9	M2 UP (310)	M2 UP (310)
HALLMARK_IL2_STAT5_SIGNALING	HALLMARK_IL2_STAT5_SIGNALING	9/130	197/4158	0.161431	0.758726	0.730688	HOPX/PHLDA1/DENND5A/SYT11/PRAF2/TGM2/SYNGR2/SERPINB6/GUCY1B1	9	M2 UP (310)	M2 UP (310)
HALLMARK_ANDROGEN_RESPONSE	HALLMARK_ANDROGEN_RESPONSE	5/130	99/4158	0.196478	0.839495	0.808472	INPP4B/B2M/FADS1/CCND1/PA2G4	5	M2 UP (310)	M2 UP (310)
HALLMARK_KRAS_SIGNALING_UP	HALLMARK_KRAS_SIGNALING_UP	8/130	195/4158	0.264164	0.991156	0.954529	PCSK1N/NGF/PCP4/SCN1B/PRRX1/ADGRA2/TRIB2/CPE	8	M2 UP (310)	M2 UP (310)
HALLMARK_ESTROGEN_RESPONSE_EARLY	HALLMARK_ESTROGEN_RESPONSE_EARLY	8/130	198/4158	0.277783	0.991156	0.954529	DYNLT3/FKBP4/KRT18/KAZN/TGM2/CCND1/MYOF/IGFBP4	8	M2 UP (310)	M2 UP (310)
HALLMARK_INTERFERON_ALPHA_RESPONSE	HALLMARK_INTERFERON_ALPHA_RESPONSE	4/130	96/4158	0.352988	0.991156	0.954529	B2M/TXNIP/LGALS3BP/BST2	4	M2 UP (310)	M2 UP (310)
HALLMARK_WNT_BETA_CATENIN_SIGNALING	HALLMARK_WNT_BETA_CATENIN_SIGNALING	2/130	41/4158	0.368768	0.991156	0.954529	WNT6/JAG1	2	M2 UP (310)	M2 UP (310)
HALLMARK_CHOLESTEROL_HOMEOSTASIS	HALLMARK_CHOLESTEROL_HOMEOSTASIS	3/130	72/4158	0.392519	0.991156	0.954529	STARD4/JAG1/CD9	3	M2 UP (310)	M2 UP (310)
HALLMARK_ADIPOGENESIS	HALLMARK_ADIPOGENESIS	7/130	196/4158	0.41491	0.991156	0.954529	CHCHD10/APOE/MGLL/GPX3/ITGA7/CAVIN1/MYLK	7	M2 UP (310)	M2 UP (310)
HALLMARK_INTERFERON_GAMMA_RESPONSE	HALLMARK_INTERFERON_GAMMA_RESPONSE	7/130	198/4158	0.425348	0.991156	0.954529	B2M/MTHFD2/TXNIP/HLA-B/LGALS3BP/HLA-A/BST2	7	M2 UP (310)	M2 UP (310)
HALLMARK_TNFA_SIGNALING_VIA_NFKB	HALLMARK_TNFA_SIGNALING_VIA_NFKB	7/130	199/4158	0.43056	0.991156	0.954529	PHLDA1/DENND5A/ACKR3/JAG1/DNAJB4/CCND1/CEBPB	7	M2 UP (310)	M2 UP (310)
HALLMARK_COAGULATION	HALLMARK_COAGULATION	4/130	115/4158	0.487543	0.991156	0.954529	TIMP1/F10/GSN/CD9	4	M2 UP (310)	M2 UP (310)
HALLMARK_XENOBIOTIC_METABOLISM	HALLMARK_XENOBIOTIC_METABOLISM	6/130	182/4158	0.507737	0.991156	0.954529	F10/APOE/ESR1/SSR3/SLC12A4/IGFBP4	6	M2 UP (310)	M2 UP (310)
HALLMARK_UV_RESPONSE_UP	HALLMARK_UV_RESPONSE_UP	5/130	152/4158	0.519721	0.991156	0.954529	RRAD/FKBP4/GPX3/CLTB/BSG	5	M2 UP (310)	M2 UP (310)
HALLMARK_HYPOXIA	HALLMARK_HYPOXIA	6/130	191/4158	0.555881	0.991156	0.954529	PGF/ACKR3/CAV1/SDC2/CAVIN1/TGM2	6	M2 UP (310)	M2 UP (310)
HALLMARK_OXIDATIVE_PHOSPHORYLATION	HALLMARK_OXIDATIVE_PHOSPHORYLATION	6/130	200/4158	0.601818	0.991156	0.954529	SLC25A6/NDUFA1/NDUFB2/UQCRB/CYB5R3/ATP5PB	6	M2 UP (310)	M2 UP (310)
HALLMARK_COMPLEMENT	HALLMARK_COMPLEMENT	5/130	192/4158	0.725881	0.991156	0.954529	PPP2CB/TIMP1/F10/CPM/CEBPB	5	M2 UP (310)	M2 UP (310)
HALLMARK_GLYCOLYSIS	HALLMARK_GLYCOLYSIS	5/130	192/4158	0.725881	0.991156	0.954529	PPP2CB/FKBP4/SDC2/NDUFV3/PGAM1	5	M2 UP (310)	M2 UP (310)
HALLMARK_APICAL_SURFACE	HALLMARK_APICAL_SURFACE	1/130	42/4158	0.73837	0.991156	0.954529	HSPB1	1	M2 UP (310)	M2 UP (310)
HALLMARK_INFLAMMATORY_RESPONSE	HALLMARK_INFLAMMATORY_RESPONSE	5/130	196/4158	0.742578	0.991156	0.954529	SGMS2/TIMP1/SCN1B/BST2/AXL	5	M2 UP (310)	M2 UP (310)
HALLMARK_REACTIVE_OXYGEN_SPECIES_PATHWAY	HALLMARK_REACTIVE_OXYGEN_SPECIES_PATHWAY	1/130	49/4158	0.791047	0.991156	0.954529	GPX3	1	M2 UP (310)	M2 UP (310)
HALLMARK_PROTEIN_SECRETION	HALLMARK_PROTEIN_SECRETION	2/130	95/4158	0.804515	0.991156	0.954529	KRT18/CAV2	2	M2 UP (310)	M2 UP (310)
HALLMARK_HEME_METABOLISM	HALLMARK_HEME_METABOLISM	4/130	185/4158	0.839006	0.991156	0.954529	BCAM/BSG/TNS1/NFE2L1	4	M2 UP (310)	M2 UP (310)
HALLMARK_PI3K_AKT_MTOR_SIGNALING	HALLMARK_PI3K_AKT_MTOR_SIGNALING	2/130	104/4158	0.843403	0.991156	0.954529	NGF/PRKAA2	2	M2 UP (310)	M2 UP (310)
HALLMARK_MYC_TARGETS_V2	HALLMARK_MYC_TARGETS_V2	1/130	58/4158	0.84359	0.991156	0.954529	PA2G4	1	M2 UP (310)	M2 UP (310)
HALLMARK_UNFOLDED_PROTEIN_RESPONSE	HALLMARK_UNFOLDED_PROTEIN_RESPONSE	2/130	109/4158	0.861868	0.991156	0.954529	MTHFD2/CEBPB	2	M2 UP (310)	M2 UP (310)
HALLMARK_ALLOGRAFT_REJECTION	HALLMARK_ALLOGRAFT_REJECTION	4/130	193/4158	0.862212	0.991156	0.954529	B2M/TIMP1/HLA-A/RPS3A	4	M2 UP (310)	M2 UP (310)
HALLMARK_P53_PATHWAY	HALLMARK_P53_PATHWAY	4/130	194/4158	0.864905	0.991156	0.954529	RRAD/PDGFA/TXNIP/ZFP36L1	4	M2 UP (310)	M2 UP (310)
HALLMARK_MTORC1_SIGNALING	HALLMARK_MTORC1_SIGNALING	4/130	197/4158	0.872716	0.991156	0.954529	MTHFD2/STARD4/FADS1/CD9	4	M2 UP (310)	M2 UP (310)
HALLMARK_E2F_TARGETS	HALLMARK_E2F_TARGETS	4/130	198/4158	0.875233	0.991156	0.954529	MTHFD2/NAA38/PA2G4/RBBP7	4	M2 UP (310)	M2 UP (310)
HALLMARK_MITOTIC_SPINDLE	HALLMARK_MITOTIC_SPINDLE	4/130	198/4158	0.875233	0.991156	0.954529	RABGAP1/ARHGAP10/GSN/ACTN4	4	M2 UP (310)	M2 UP (310)
HALLMARK_KRAS_SIGNALING_DN	HALLMARK_KRAS_SIGNALING_DN	3/130	167/4158	0.901237	0.991156	0.954529	GPRC5C/NTF3/NRIP2	3	M2 UP (310)	M2 UP (310)
HALLMARK_IL6_JAK_STAT3_SIGNALING	HALLMARK_IL6_JAK_STAT3_SIGNALING	1/130	86/4158	0.936739	0.991156	0.954529	CD9	1	M2 UP (310)	M2 UP (310)
HALLMARK_G2M_CHECKPOINT	HALLMARK_G2M_CHECKPOINT	3/130	194/4158	0.947549	0.991156	0.954529	MAP3K20/CCND1/DMD	3	M2 UP (310)	M2 UP (310)
HALLMARK_FATTY_ACID_METABOLISM	HALLMARK_FATTY_ACID_METABOLISM	2/130	148/4158	0.950361	0.991156	0.954529	MGLL/AOC3	2	M2 UP (310)	M2 UP (310)
HALLMARK_PEROXISOME	HALLMARK_PEROXISOME	1/130	101/4158	0.96115	0.991156	0.954529	FADS1	1	M2 UP (310)	M2 UP (310)
HALLMARK_BILE_ACID_METABOLISM	HALLMARK_BILE_ACID_METABOLISM	1/130	104/4158	0.964767	0.991156	0.954529	FADS1	1	M2 UP (310)	M2 UP (310)
HALLMARK_SPERMATOGENESIS	HALLMARK_SPERMATOGENESIS	1/130	109/4158	0.970067	0.991156	0.954529	PCSK1N	1	M2 UP (310)	M2 UP (310)
HALLMARK_DNA_REPAIR	HALLMARK_DNA_REPAIR	1/130	149/4158	0.991938	0.991938	0.955282	BCAM	1	M2 UP (310)	M2 UP (310)
HALLMARK_EPITHELIAL_MESENCHYMAL_TRANSITION	HALLMARK_EPITHELIAL_MESENCHYMAL_TRANSITION	39/244	195/4158	2.89218e-12	1.44609e-10	1.0351e-10	IGFBP3/DCN/COL1A2/SFRP4/PMEPA1/MMP2/MATN2/COL6A3/COL3A1/IGFBP4/MGP/LUM/FSTL1/PMP22/COL1A1/TGFBR3/PDLIM4/EMP3/THBS1/DST/CDH11/CXCL12/COL6A2/PFN2/TIMP1/FBN1/CD44/FMOD/TGFBI/LRP1/SNAI2/CALD1/FSTL3/IGFBP2/LAMC1/GEM/PLOD2/PRRX1/JUN	39	M3 UP (470)	M3 UP (470)
HALLMARK_TNFA_SIGNALING_VIA_NFKB	HALLMARK_TNFA_SIGNALING_VIA_NFKB	29/244	199/4158	3.15214e-06	7.88034e-05	5.64067e-05	CCL2/PMEPA1/SOCS3/B4GALT1/ZFP36/CEBPD/IRF1/MSC/SOD2/BTG1/IL6ST/MYC/G0S2/BCL3/CD44/SLC2A3/TIPARP/FOSB/JUNB/KLF10/NAMPT/CFLAR/CCNL1/SQSTM1/NFIL3/GEM/EGR1/JUN/PPP1R15A	29	M3 UP (470)	M3 UP (470)
HALLMARK_INTERFERON_GAMMA_RESPONSE	HALLMARK_INTERFERON_GAMMA_RESPONSE	28/244	198/4158	8.5732e-06	0.000115468	8.26509e-05	C1S/C1R/CFH/CCL2/SERPING1/BST2/SOCS3/TXNIP/IRF1/SOD2/PIM1/APOL6/PLSCR1/BTG1/LGALS3BP/SRI/IFITM3/VAMP5/PARP14/ARID5B/IFITM2/MT2A/PSMB8/PSMA3/NAMPT/IFIT3/HLA-A/SSPN	28	M3 UP (470)	M3 UP (470)
HALLMARK_APOPTOSIS	HALLMARK_APOPTOSIS	24/244	156/4158	9.23745e-06	0.000115468	8.26509e-05	HGF/DCN/IGFBP6/MMP2/TXNIP/TIMP2/LUM/ANXA1/TGFBR3/IRF1/SOD2/RARA/EMP1/DPYD/IFITM3/AVPR1A/TIMP1/CD44/BNIP3L/ADD1/GPX3/CFLAR/SQSTM1/JUN	24	M3 UP (470)	M3 UP (470)
HALLMARK_UV_RESPONSE_DN	HALLMARK_UV_RESPONSE_DN	22/244	141/4158	1.76788e-05	0.000176788	0.000126543	FHL2/IGFBP5/COL1A2/TFPI/COL3A1/NRP1/PMP22/COL1A1/TGFBR3/ADGRL2/MYC/ANXA2/SRI/MAP1B/INPP4B/NR3C1/RUNX1/SNAI2/NFIB/CITED2/LAMC1/RND3	22	M3 UP (470)	M3 UP (470)
HALLMARK_INTERFERON_ALPHA_RESPONSE	HALLMARK_INTERFERON_ALPHA_RESPONSE	16/244	96/4158	0.000115613	0.000963439	0.00068962	C1S/BST2/TXNIP/IFITM1/IRF1/PLSCR1/LGALS3BP/PROCR/IFITM3/TENT5A/PARP14/NCOA7/IFITM2/PSMB8/PSMA3/IFIT3	16	M3 UP (470)	M3 UP (470)
HALLMARK_ANGIOGENESIS	HALLMARK_ANGIOGENESIS	8/244	34/4158	0.000599391	0.00411109	0.00294267	COL3A1/KCNJ8/LUM/NRP1/FSTL1/S100A4/TIMP1/LRPAP1	8	M3 UP (470)	M3 UP (470)
HALLMARK_HYPOXIA	HALLMARK_HYPOXIA	23/244	191/4158	0.000657774	0.00411109	0.00294267	IGFBP3/DCN/ZFP36/MYH9/PIM1/BTG1/ANXA2/S100A4/AKAP12/NR3C1/SLC2A3/PLIN2/TIPARP/TGFBI/BNIP3L/MT2A/RBPJ/WSB1/CITED2/FOXO3/NFIL3/JUN/PPP1R15A	23	M3 UP (470)	M3 UP (470)
HALLMARK_MYOGENESIS	HALLMARK_MYOGENESIS	21/244	183/4158	0.00209107	0.011617	0.00831536	IGFBP3/CFD/FST/COL6A3/IGF1/PRNP/COL3A1/FHL1/COL1A1/CD36/MYH9/FXYD1/MEF2A/CAV3/COL6A2/IGFBP7/AEBP1/IFRD1/GPX3/CNN3/SSPN	21	M3 UP (470)	M3 UP (470)
HALLMARK_COAGULATION	HALLMARK_COAGULATION	15/244	115/4158	0.00264179	0.0132089	0.00945482	C1S/C1R/CFD/CFH/SERPING1/MMP2/F10/ANXA1/THBS1/PRSS23/LAMP2/TIMP1/FBN1/LRP1/CPQ	15	M3 UP (470)	M3 UP (470)
HALLMARK_IL6_JAK_STAT3_SIGNALING	HALLMARK_IL6_JAK_STAT3_SIGNALING	11/244	86/4158	0.0110252	0.0501144	0.0358714	SOCS3/ACVRL1/CD36/IRF1/PIM1/IL6ST/TNFRSF1A/LTBR/CD44/OSMR/JUN	11	M3 UP (470)	M3 UP (470)
HALLMARK_UV_RESPONSE_UP	HALLMARK_UV_RESPONSE_UP	16/244	152/4158	0.0154671	0.0644461	0.0461299	IRF1/SOD2/BTG1/IL6ST/GRINA/RRAD/EPHX1/GLS/MGAT1/DNAJB1/GPX3/FOSB/BSG/JUNB/IGFBP2/SQSTM1	16	M3 UP (470)	M3 UP (470)
HALLMARK_ESTROGEN_RESPONSE_EARLY	HALLMARK_ESTROGEN_RESPONSE_EARLY	19/244	198/4158	0.0217878	0.0837991	0.0599825	FHL2/NBL1/OLFML3/B4GALT1/IGFBP4/AR/RARA/IL6ST/MYC/GFRA1/PRSS23/CXCL12/NRIP1/RHOBTB3/CD44/TIPARP/SLC7A2/MED13L/KLF10	19	M3 UP (470)	M3 UP (470)
HALLMARK_ANDROGEN_RESPONSE	HALLMARK_ANDROGEN_RESPONSE	11/244	99/4158	0.0290914	0.103323	0.0739578	STEAP4/SELENOP/PMEPA1/PLPP1/B4GALT1/SLC38A2/AKAP12/GUCY1A1/ARID5B/INPP4B/GNAI3	11	M3 UP (470)	M3 UP (470)
HALLMARK_COMPLEMENT	HALLMARK_COMPLEMENT	18/244	192/4158	0.030997	0.103323	0.0739578	C1S/C1R/CFH/SERPING1/TIMP2/F10/CD36/IRF1/PIM1/CTSC/PLSCR1/LAMP2/CTSL/HSPA1A/TIMP1/LRP1/CPQ/GNAI3	18	M3 UP (470)	M3 UP (470)
HALLMARK_KRAS_SIGNALING_UP	HALLMARK_KRAS_SIGNALING_UP	18/244	195/4158	0.0354496	0.11078	0.0792951	IGFBP3/CFH/TMEM176B/TFPI/IL33/TMEM176A/NRP1/EMP1/AKAP12/GUCY1A1/G0S2/GADD45G/CPE/PSMB8/GYPC/RGS16/PRRX1/PPP1R15A	18	M3 UP (470)	M3 UP (470)
HALLMARK_XENOBIOTIC_METABOLISM	HALLMARK_XENOBIOTIC_METABOLISM	16/244	182/4158	0.0659821	0.194065	0.13891	TMEM176B/AOX1/IGF1/IGFBP4/F10/PTGDS/CD36/DDAH2/ADH5/MAN1A1/TNFRSF1A/EPHX1/MT2A/NDRG2/COMT/ESR1	16	M3 UP (470)	M3 UP (470)
HALLMARK_IL2_STAT5_SIGNALING	HALLMARK_IL2_STAT5_SIGNALING	16/244	197/4158	0.11344	0.31511	0.225552	COL6A1/PLPP1/COCH/PRNP/NRP1/PIM1/PLSCR1/MYC/EMP1/IFITM3/CD44/SLC2A3/PLIN2/NFKBIZ/RGS16/NFIL3	16	M3 UP (470)	M3 UP (470)
HALLMARK_REACTIVE_OXYGEN_SPECIES_PATHWAY	HALLMARK_REACTIVE_OXYGEN_SPECIES_PATHWAY	5/244	49/4158	0.157534	0.414563	0.29674	PRNP/SOD2/FTL/GPX3/JUNB	5	M3 UP (470)	M3 UP (470)
HALLMARK_TGF_BETA_SIGNALING	HALLMARK_TGF_BETA_SIGNALING	5/244	54/4158	0.208243	0.520607	0.372645	PMEPA1/THBS1/JUNB/KLF10/PPP1R15A	5	M3 UP (470)	M3 UP (470)
HALLMARK_APICAL_JUNCTION	HALLMARK_APICAL_JUNCTION	14/244	192/4158	0.234609	0.53585	0.383556	MMP2/MDK/EPB41L2/B4GALT1/MPZL1/TSPAN4/MYH9/CD99/ACTG1/CDH11/LIMA1/SGCE/FBN1/TGFBI	14	M3 UP (470)	M3 UP (470)
HALLMARK_CHOLESTEROL_HOMEOSTASIS	HALLMARK_CHOLESTEROL_HOMEOSTASIS	6/244	72/4158	0.245782	0.53585	0.383556	ACTG1/PLSCR1/ANTXR2/AVPR1A/S100A11/NFIL3	6	M3 UP (470)	M3 UP (470)
HALLMARK_P53_PATHWAY	HALLMARK_P53_PATHWAY	14/244	194/4158	0.246491	0.53585	0.383556	TM4SF1/TXNIP/ZFP36L1/BTG1/S100A4/PROCR/RRAD/EPHX1/HEXIM1/STOM/FOXO3/RGS16/JUN/PPP1R15A	14	M3 UP (470)	M3 UP (470)
HALLMARK_HEDGEHOG_SIGNALING	HALLMARK_HEDGEHOG_SIGNALING	3/244	36/4158	0.354676	0.699754	0.500876	NRP1/MYH9/DPYSL2	3	M3 UP (470)	M3 UP (470)
HALLMARK_ADIPOGENESIS	HALLMARK_ADIPOGENESIS	13/244	196/4158	0.363872	0.699754	0.500876	CD302/CAVIN2/LAMA4/CD36/ITSN1/PLIN2/ANGPT1/GPX3/STOM/REEP5/PHLDB1/SSPN/APLP2	13	M3 UP (470)	M3 UP (470)
HALLMARK_INFLAMMATORY_RESPONSE	HALLMARK_INFLAMMATORY_RESPONSE	13/244	196/4158	0.363872	0.699754	0.500876	CCL2/BST2/IFITM1/IRF1/EMP3/MYC/SRI/TIMP1/SLC7A2/OSMR/NAMPT/RGS16/GNAI3	13	M3 UP (470)	M3 UP (470)
HALLMARK_NOTCH_SIGNALING	HALLMARK_NOTCH_SIGNALING	2/244	32/4158	0.56848	0.999996	0.715787	LFNG/MAML2	2	M3 UP (470)	M3 UP (470)
HALLMARK_BILE_ACID_METABOLISM	HALLMARK_BILE_ACID_METABOLISM	6/244	104/4158	0.578144	0.999996	0.715787	ALDH1A1/CH25H/RBP1/AR/DIO2/ABCA8	6	M3 UP (470)	M3 UP (470)
HALLMARK_MTORC1_SIGNALING	HALLMARK_MTORC1_SIGNALING	11/244	197/4158	0.614596	0.999996	0.715787	IGFBP5/SYTL2/CTSC/SLC2A3/IFRD1/PSMA3/NAMPT/SQSTM1/NFIL3/PLOD2/PPP1R15A	11	M3 UP (470)	M3 UP (470)
HALLMARK_HEME_METABOLISM	HALLMARK_HEME_METABOLISM	10/244	185/4158	0.654648	0.999996	0.715787	DAAM1/LAMP2/NR3C1/BNIP3L/ADD1/BSG/LRP10/GYPC/FOXO3/CIR1	10	M3 UP (470)	M3 UP (470)
HALLMARK_PROTEIN_SECRETION	HALLMARK_PROTEIN_SECRETION	5/244	95/4158	0.664046	0.999996	0.715787	CD63/DST/CTSC/LAMP2/SSPN	5	M3 UP (470)	M3 UP (470)
HALLMARK_WNT_BETA_CATENIN_SIGNALING	HALLMARK_WNT_BETA_CATENIN_SIGNALING	2/244	41/4158	0.703529	0.999996	0.715787	MYC/RBPJ	2	M3 UP (470)	M3 UP (470)
HALLMARK_APICAL_SURFACE	HALLMARK_APICAL_SURFACE	2/244	42/4158	0.716143	0.999996	0.715787	B4GALT1/GSTM3	2	M3 UP (470)	M3 UP (470)
HALLMARK_ESTROGEN_RESPONSE_LATE	HALLMARK_ESTROGEN_RESPONSE_LATE	10/244	195/4158	0.718764	0.999996	0.715787	NBL1/MDK/IGFBP4/ZFP36/IL6ST/PRSS23/CXCL12/NRIP1/CD44/CPE	10	M3 UP (470)	M3 UP (470)
HALLMARK_PANCREAS_BETA_CELLS	HALLMARK_PANCREAS_BETA_CELLS	1/244	26/4158	0.793453	0.999996	0.715787	ISL1	1	M3 UP (470)	M3 UP (470)
HALLMARK_MYC_TARGETS_V2	HALLMARK_MYC_TARGETS_V2	2/244	58/4158	0.863516	0.999996	0.715787	MYC/NOP56	2	M3 UP (470)	M3 UP (470)
HALLMARK_FATTY_ACID_METABOLISM	HALLMARK_FATTY_ACID_METABOLISM	6/244	148/4158	0.875975	0.999996	0.715787	ALDH1A1/CD36/INMT/G0S2/EPHX1/GLUL	6	M3 UP (470)	M3 UP (470)
HALLMARK_GLYCOLYSIS	HALLMARK_GLYCOLYSIS	8/244	192/4158	0.886384	0.999996	0.715787	IGFBP3/DCN/B4GALT1/CD44/TGFBI/AK3/CITED2/PLOD2	8	M3 UP (470)	M3 UP (470)
HALLMARK_UNFOLDED_PROTEIN_RESPONSE	HALLMARK_UNFOLDED_PROTEIN_RESPONSE	4/244	109/4158	0.891334	0.999996	0.715787	CCL2/NOP56/EIF4A1/ATF4	4	M3 UP (470)	M3 UP (470)
HALLMARK_DNA_REPAIR	HALLMARK_DNA_REPAIR	5/244	149/4158	0.944321	0.999996	0.715787	REV3L/RALA/ARL6IP1/SMAD5/AK3	5	M3 UP (470)	M3 UP (470)
HALLMARK_PI3K_AKT_MTOR_SIGNALING	HALLMARK_PI3K_AKT_MTOR_SIGNALING	3/244	104/4158	0.949512	0.999996	0.715787	TNFRSF1A/MAPK10/SQSTM1	3	M3 UP (470)	M3 UP (470)
HALLMARK_ALLOGRAFT_REJECTION	HALLMARK_ALLOGRAFT_REJECTION	6/244	193/4158	0.97513	0.999996	0.715787	CCL2/CCL19/BCL3/TIMP1/DEGS1/HLA-A	6	M3 UP (470)	M3 UP (470)
HALLMARK_MYC_TARGETS_V1	HALLMARK_MYC_TARGETS_V1	6/244	196/4158	0.977874	0.999996	0.715787	MYC/IFRD1/NOP56/EIF4A1/HNRNPR/SRSF7	6	M3 UP (470)	M3 UP (470)
HALLMARK_MITOTIC_SPINDLE	HALLMARK_MITOTIC_SPINDLE	6/244	198/4158	0.979544	0.999996	0.715787	EPB41L2/MYH9/ITSN1/DST/PALLD/PKD2	6	M3 UP (470)	M3 UP (470)
HALLMARK_PEROXISOME	HALLMARK_PEROXISOME	2/244	101/4158	0.984627	0.999996	0.715787	ALDH1A1/SOD2	2	M3 UP (470)	M3 UP (470)
HALLMARK_SPERMATOGENESIS	HALLMARK_SPERMATOGENESIS	2/244	109/4158	0.989985	0.999996	0.715787	TLE4/GSTM3	2	M3 UP (470)	M3 UP (470)
HALLMARK_KRAS_SIGNALING_DN	HALLMARK_KRAS_SIGNALING_DN	3/244	167/4158	0.997664	0.999996	0.715787	SELENOP/LFNG/IGFBP2	3	M3 UP (470)	M3 UP (470)
HALLMARK_G2M_CHECKPOINT	HALLMARK_G2M_CHECKPOINT	3/244	194/4158	0.999436	0.999996	0.715787	MYC/BCL3/MT2A	3	M3 UP (470)	M3 UP (470)
HALLMARK_E2F_TARGETS	HALLMARK_E2F_TARGETS	3/244	198/4158	0.999545	0.999996	0.715787	MYC/NOP56/PSIP1	3	M3 UP (470)	M3 UP (470)
HALLMARK_OXIDATIVE_PHOSPHORYLATION	HALLMARK_OXIDATIVE_PHOSPHORYLATION	1/244	200/4158	0.999996	0.999996	0.715787	MAOB	1	M3 UP (470)	M3 UP (470)
HALLMARK_TNFA_SIGNALING_VIA_NFKB	HALLMARK_TNFA_SIGNALING_VIA_NFKB	16/64	199/4158	2.66211e-08	1.0116e-06	8.6869e-07	CD69/CCL5/CCL4/TNFAIP3/ID2/REL/SAT1/NFKBIA/DUSP1/NR4A2/KLF6/SLC2A3/FOSB/CD44/DUSP2/EGR1	16	M4 UP (116)	M4 UP (116)
HALLMARK_APOPTOSIS	HALLMARK_APOPTOSIS	9/64	156/4158	0.000548217	0.00787041	0.00675852	CD69/TNFSF10/SAT1/PDCD4/ANXA1/CD2/DNAJA1/CD44/LGALS3	9	M4 UP (116)	M4 UP (116)
HALLMARK_ALLOGRAFT_REJECTION	HALLMARK_ALLOGRAFT_REJECTION	10/64	193/4158	0.000621348	0.00787041	0.00675852	CD74/PTPRC/HLA-DRA/CCL5/CCL4/SRGN/CD2/HLA-E/CD3E/RPL39	10	M4 UP (116)	M4 UP (116)
HALLMARK_INTERFERON_GAMMA_RESPONSE	HALLMARK_INTERFERON_GAMMA_RESPONSE	8/64	198/4158	0.0102285	0.0971705	0.0834428	CD74/CD69/CCL5/TNFSF10/TNFAIP3/VAMP8/HLA-DRB1/NFKBIA	8	M4 UP (116)	M4 UP (116)
HALLMARK_ANDROGEN_RESPONSE	HALLMARK_ANDROGEN_RESPONSE	5/64	99/4158	0.0173861	0.132134	0.113467	KLK2/AZGP1/KLK3/SAT1/KRT19	5	M4 UP (116)	M4 UP (116)
HALLMARK_ESTROGEN_RESPONSE_LATE	HALLMARK_ESTROGEN_RESPONSE_LATE	7/64	195/4158	0.0289036	0.183056	0.157195	ID2/PDCD4/XBP1/KRT19/CD44/DUSP2/PERP	7	M4 UP (116)	M4 UP (116)
HALLMARK_TGF_BETA_SIGNALING	HALLMARK_TGF_BETA_SIGNALING	3/64	54/4158	0.0494888	0.268654	0.2307	ID2/UBE2D3/FKBP1A	3	M4 UP (116)	M4 UP (116)
HALLMARK_INFLAMMATORY_RESPONSE	HALLMARK_INFLAMMATORY_RESPONSE	6/64	196/4158	0.0791504	0.315941	0.271307	CD69/CCL5/TNFSF10/NFKBIA/RGS1/KLF6	6	M4 UP (116)	M4 UP (116)
HALLMARK_MTORC1_SIGNALING	HALLMARK_MTORC1_SIGNALING	6/64	197/4158	0.0806837	0.315941	0.271307	CXCR4/SERP1/XBP1/UBE2D3/RDH11/SLC2A3	6	M4 UP (116)	M4 UP (116)
HALLMARK_UV_RESPONSE_UP	HALLMARK_UV_RESPONSE_UP	5/64	152/4158	0.0831424	0.315941	0.271307	NFKBIA/AMD1/DNAJA1/DNAJB1/FOSB	5	M4 UP (116)	M4 UP (116)
HALLMARK_HYPOXIA	HALLMARK_HYPOXIA	5/64	191/4158	0.169131	0.501474	0.430629	CXCR4/TNFAIP3/DUSP1/KLF6/SLC2A3	5	M4 UP (116)	M4 UP (116)
HALLMARK_P53_PATHWAY	HALLMARK_P53_PATHWAY	5/64	194/4158	0.176874	0.501474	0.430629	S100A10/VAMP8/SAT1/PERP/CTSD	5	M4 UP (116)	M4 UP (116)
HALLMARK_EPITHELIAL_MESENCHYMAL_TRANSITION	HALLMARK_EPITHELIAL_MESENCHYMAL_TRANSITION	5/64	195/4158	0.179486	0.501474	0.430629	TNFAIP3/ID2/SAT1/IL32/CD44	5	M4 UP (116)	M4 UP (116)
HALLMARK_IL2_STAT5_SIGNALING	HALLMARK_IL2_STAT5_SIGNALING	5/64	197/4158	0.184754	0.501474	0.430629	TNFSF10/XBP1/KLF6/SLC2A3/CD44	5	M4 UP (116)	M4 UP (116)
HALLMARK_PI3K_AKT_MTOR_SIGNALING	HALLMARK_PI3K_AKT_MTOR_SIGNALING	3/64	104/4158	0.214641	0.543758	0.466939	CXCR4/UBE2D3/ARPC3	3	M4 UP (116)	M4 UP (116)
HALLMARK_CHOLESTEROL_HOMEOSTASIS	HALLMARK_CHOLESTEROL_HOMEOSTASIS	2/64	72/4158	0.304575	0.723366	0.621173	S100A11/LGALS3	2	M4 UP (116)	M4 UP (116)
HALLMARK_COMPLEMENT	HALLMARK_COMPLEMENT	4/64	192/4158	0.342299	0.727302	0.624553	CCL5/TNFAIP3/CTSD/LGALS3	4	M4 UP (116)	M4 UP (116)
HALLMARK_KRAS_SIGNALING_UP	HALLMARK_KRAS_SIGNALING_UP	4/64	195/4158	0.352971	0.727302	0.624553	CXCR4/LCP1/TNFAIP3/ID2	4	M4 UP (116)	M4 UP (116)
HALLMARK_ESTROGEN_RESPONSE_EARLY	HALLMARK_ESTROGEN_RESPONSE_EARLY	4/64	198/4158	0.363651	0.727302	0.624553	MSMB/XBP1/KRT19/CD44	4	M4 UP (116)	M4 UP (116)
HALLMARK_FATTY_ACID_METABOLISM	HALLMARK_FATTY_ACID_METABOLISM	3/64	148/4158	0.399957	0.759918	0.652561	S100A10/RDH11/ERP29	3	M4 UP (116)	M4 UP (116)
HALLMARK_UNFOLDED_PROTEIN_RESPONSE	HALLMARK_UNFOLDED_PROTEIN_RESPONSE	2/64	109/4158	0.504235	0.905121	0.777251	SERP1/XBP1	2	M4 UP (116)	M4 UP (116)
HALLMARK_XENOBIOTIC_METABOLISM	HALLMARK_XENOBIOTIC_METABOLISM	3/64	182/4158	0.536579	0.905121	0.777251	SPINT2/ID2/DHRS7	3	M4 UP (116)	M4 UP (116)
HALLMARK_HEME_METABOLISM	HALLMARK_HEME_METABOLISM	3/64	185/4158	0.547836	0.905121	0.777251	SDCBP/YPEL5/TNRC6B	3	M4 UP (116)	M4 UP (116)
HALLMARK_ADIPOGENESIS	HALLMARK_ADIPOGENESIS	3/64	196/4158	0.587765	0.905681	0.777732	PDCD4/DHRS7/G3BP2	3	M4 UP (116)	M4 UP (116)
HALLMARK_MYC_TARGETS_V2	HALLMARK_MYC_TARGETS_V2	1/64	58/4158	0.595843	0.905681	0.777732	DUSP2	1	M4 UP (116)	M4 UP (116)
HALLMARK_DNA_REPAIR	HALLMARK_DNA_REPAIR	2/64	149/4158	0.675369	0.954061	0.819277	APRT/SDCBP	2	M4 UP (116)	M4 UP (116)
HALLMARK_IL6_JAK_STAT3_SIGNALING	HALLMARK_IL6_JAK_STAT3_SIGNALING	1/64	86/4158	0.740225	0.954061	0.819277	CD44	1	M4 UP (116)	M4 UP (116)
HALLMARK_PROTEIN_SECRETION	HALLMARK_PROTEIN_SECRETION	1/64	95/4158	0.774776	0.954061	0.819277	ATP1A1	1	M4 UP (116)	M4 UP (116)
HALLMARK_INTERFERON_ALPHA_RESPONSE	HALLMARK_INTERFERON_ALPHA_RESPONSE	1/64	96/4158	0.778324	0.954061	0.819277	CD74	1	M4 UP (116)	M4 UP (116)
HALLMARK_PEROXISOME	HALLMARK_PEROXISOME	1/64	101/4158	0.795253	0.954061	0.819277	RDH11	1	M4 UP (116)	M4 UP (116)
HALLMARK_APICAL_JUNCTION	HALLMARK_APICAL_JUNCTION	2/64	192/4158	0.80342	0.954061	0.819277	PTPRC/CLDN4	2	M4 UP (116)	M4 UP (116)
HALLMARK_GLYCOLYSIS	HALLMARK_GLYCOLYSIS	2/64	192/4158	0.80342	0.954061	0.819277	CXCR4/CD44	2	M4 UP (116)	M4 UP (116)
HALLMARK_COAGULATION	HALLMARK_COAGULATION	1/64	115/4158	0.836175	0.957022	0.82182	ANXA1	1	M4 UP (116)	M4 UP (116)
HALLMARK_UV_RESPONSE_DN	HALLMARK_UV_RESPONSE_DN	1/64	141/4158	0.891946	0.957022	0.82182	DUSP1	1	M4 UP (116)	M4 UP (116)
HALLMARK_KRAS_SIGNALING_DN	HALLMARK_KRAS_SIGNALING_DN	1/64	167/4158	0.928925	0.957022	0.82182	NR4A2	1	M4 UP (116)	M4 UP (116)
HALLMARK_MYOGENESIS	HALLMARK_MYOGENESIS	1/64	183/4158	0.94515	0.957022	0.82182	TPM3	1	M4 UP (116)	M4 UP (116)
HALLMARK_G2M_CHECKPOINT	HALLMARK_G2M_CHECKPOINT	1/64	194/4158	0.95413	0.957022	0.82182	AMD1	1	M4 UP (116)	M4 UP (116)
HALLMARK_MITOTIC_SPINDLE	HALLMARK_MITOTIC_SPINDLE	1/64	198/4158	0.957022	0.957022	0.82182	EZR	1	M4 UP (116)	M4 UP (116)
HALLMARK_EPITHELIAL_MESENCHYMAL_TRANSITION	HALLMARK_EPITHELIAL_MESENCHYMAL_TRANSITION	58/320	195/4158	4.04984e-21	2.02492e-19	1.7052e-19	COL6A3/SPARC/LAMA2/COL3A1/COL1A2/THY1/COL4A1/COL4A2/IGFBP2/BGN/NID2/DCN/COL5A2/COL1A1/LGALS1/COL6A2/PDGFRB/FBLN1/PMEPA1/ITGB1/ECM1/PPIB/COL5A3/SERPINE2/MEST/LOXL2/CD59/TIMP1/COL5A1/MATN2/FERMT2/PMP22/PCOLCE/EFEMP2/TPM4/LUM/FSTL1/BMP1/FBN1/CDH11/PLOD1/SERPINH1/EMP3/CALU/SPOCK1/LAMC1/PFN2/FN1/LRP1/TIMP3/IGFBP4/MMP2/ECM2/PLOD2/LOXL1/COL12A1/CALD1/GEM	58	M5 UP (742)	M5 UP (742)
HALLMARK_UV_RESPONSE_DN	HALLMARK_UV_RESPONSE_DN	28/320	141/4158	1.89197e-06	4.72992e-05	3.98309e-05	COL3A1/COL1A2/NRP1/TFPI/COL5A2/COL1A1/PDGFRB/DLC1/ADD3/PTEN/PMP22/PLCB4/APBB2/LAMC1/CDC42BPA/TGFBR2/PRKCA/TJP1/ADGRL2/ZMIZ1/SRI/MAP1B/ANXA2/CDKN1B/RND3/ATXN1/NR3C1/INPP4B	28	M5 UP (742)	M5 UP (742)
HALLMARK_ANGIOGENESIS	HALLMARK_ANGIOGENESIS	10/320	34/4158	0.000156267	0.00260444	0.00219322	LPL/COL3A1/NRP1/COL5A2/KCNJ8/TIMP1/CCND2/TNFRSF21/LUM/FSTL1	10	M5 UP (742)	M5 UP (742)
HALLMARK_APOPTOSIS	HALLMARK_APOPTOSIS	25/320	156/4158	0.000285673	0.00357091	0.00300708	BGN/DCN/PDGFRB/CCND1/IFITM3/TXNIP/TIMP1/CCND2/LUM/GPX3/F2R/BAX/HGF/AVPR1A/ADD1/PLAT/BMP2/TIMP3/MMP2/TIMP2/DNAJC3/IGF2R/CDKN1B/IGFBP6/CFLAR	25	M5 UP (742)	M5 UP (742)
HALLMARK_INTERFERON_ALPHA_RESPONSE	HALLMARK_INTERFERON_ALPHA_RESPONSE	17/320	96/4158	0.000862232	0.00862232	0.0072609	PROCR/IFITM3/TXNIP/LGALS3BP/TENT5A/IFIT2/PARP14/PSME2/IFIT3/C1S/IFITM2/BST2/PSMB8/CSF1/HLA-C/EIF2AK2/PSMA3	17	M5 UP (742)	M5 UP (742)
HALLMARK_NOTCH_SIGNALING	HALLMARK_NOTCH_SIGNALING	8/320	32/4158	0.0023034	0.019195	0.0161642	CCND1/MAML2/LFNG/NOTCH1/NOTCH3/PRKCA/HEYL/RBX1	8	M5 UP (742)	M5 UP (742)
HALLMARK_APICAL_JUNCTION	HALLMARK_APICAL_JUNCTION	26/320	192/4158	0.00287359	0.0205257	0.0172848	THY1/ITGB1/EPB41L2/LIMA1/MYH9/MDK/GNAI1/MYL12B/PTEN/CD99/BMP1/FBN1/CDH11/PARD6G/ADAMTS5/PARVA/NECTIN2/TSPAN4/MMP2/VASP/TJP1/NF1/CTNNA1/YWHAH/RRAS/MSN	26	M5 UP (742)	M5 UP (742)
HALLMARK_COAGULATION	HALLMARK_COAGULATION	17/320	115/4158	0.00627821	0.0392388	0.0330432	SPARC/TIMP1/BMP1/FBN1/PRSS23/C1S/PLAT/FN1/LRP1/TIMP3/MMP2/CTSK/RAC1/CPQ/GNB2/SERPING1/A2M	17	M5 UP (742)	M5 UP (742)
HALLMARK_HEDGEHOG_SIGNALING	HALLMARK_HEDGEHOG_SIGNALING	7/320	36/4158	0.0178807	0.0993372	0.0836524	THY1/NRP1/MYH9/DPYSL2/NF1/TLE3/TLE1	7	M5 UP (742)	M5 UP (742)
HALLMARK_MITOTIC_SPINDLE	HALLMARK_MITOTIC_SPINDLE	23/320	198/4158	0.0286216	0.143108	0.120512	MARCKS/SPTBN1/EPB41L2/MYH9/NCK2/ARHGAP29/NDC80/RAPGEF5/CDC42BPA/WASF2/HOOK3/DYNC1H1/MID1IP1/NF1/PLEKHG2/CDC42EP1/TRIO/ARHGDIA/PCM1/CAPZB/ARHGEF12/APC/CTTN	23	M5 UP (742)	M5 UP (742)
HALLMARK_ANDROGEN_RESPONSE	HALLMARK_ANDROGEN_RESPONSE	12/320	99/4158	0.0755965	0.306317	0.257951	PMEPA1/CCND1/GUCY1A1/STEAP4/MYL12A/TMEM50A/PLPP1/AKAP12/ELK4/SELENOP/ZMIZ1/INPP4B	12	M5 UP (742)	M5 UP (742)
HALLMARK_IL2_STAT5_SIGNALING	HALLMARK_IL2_STAT5_SIGNALING	21/320	197/4158	0.0763765	0.306317	0.257951	NRP1/ECM1/PTH1R/COL6A1/IFITM3/CCND2/TNFRSF21/GUCY1B1/SPRY4/TNFRSF1B/CD81/PLPP1/BMP2/CKAP4/AHR/CSF1/AHNAK/GSTO1/IGF2R/RNH1/MYO1C	21	M5 UP (742)	M5 UP (742)
HALLMARK_INTERFERON_GAMMA_RESPONSE	HALLMARK_INTERFERON_GAMMA_RESPONSE	21/320	198/4158	0.0796424	0.306317	0.257951	IFITM3/TXNIP/LGALS3BP/IFIT2/PARP14/PSME2/IFIT3/XAF1/C1S/IFITM2/IFIT1/HLA-A/VAMP5/BST2/PSMB8/HLA-B/TAPBP/SRI/EIF2AK2/PSMA3/SERPING1	21	M5 UP (742)	M5 UP (742)
HALLMARK_COMPLEMENT	HALLMARK_COMPLEMENT	20/320	192/4158	0.098614	0.352193	0.296583	COL4A2/CTSC/CD36/CD59/TIMP1/SH2B3/C1S/PLAT/FN1/LRP1/GNB4/ANXA5/TIMP2/CPQ/ZEB1/GNB2/USP8/SERPING1/ATOX1/HSPA1A	20	M5 UP (742)	M5 UP (742)
HALLMARK_TGF_BETA_SIGNALING	HALLMARK_TGF_BETA_SIGNALING	7/320	54/4158	0.117727	0.392422	0.330461	SPTBN1/PMEPA1/BCAR3/BMP2/TJP1/ID3/APC	7	M5 UP (742)	M5 UP (742)
HALLMARK_IL6_JAK_STAT3_SIGNALING	HALLMARK_IL6_JAK_STAT3_SIGNALING	9/320	86/4158	0.213867	0.668333	0.562807	ACVRL1/CD36/TNFRSF21/ITGA4/TNFRSF1B/TNFRSF1A/IL6ST/CSF1/A2M	9	M5 UP (742)	M5 UP (742)
HALLMARK_KRAS_SIGNALING_UP	HALLMARK_KRAS_SIGNALING_UP	18/320	195/4158	0.240459	0.707232	0.595563	NRP1/TFPI/TRIB2/G0S2/GUCY1A1/GNG11/GYPC/CCND2/ADGRA2/TNFRSF1B/CPE/ETS1/PLAT/AKAP12/BMP2/SPRY2/PSMB8/ANO1	18	M5 UP (742)	M5 UP (742)
HALLMARK_PI3K_AKT_MTOR_SIGNALING	HALLMARK_PI3K_AKT_MTOR_SIGNALING	10/320	104/4158	0.276981	0.756415	0.636981	PTEN/CAMK4/TNFRSF1A/HSP90B1/RAC1/ARHGDIA/CFL1/AP2M1/CDKN1B/CALR	10	M5 UP (742)	M5 UP (742)
HALLMARK_HYPOXIA	HALLMARK_HYPOXIA	17/320	191/4158	0.299109	0.756415	0.636981	BGN/DCN/CHST2/MYH9/COL5A1/FAM162A/ETS1/SELENBP1/AKAP12/TPI1/GRHPR/PRKCA/GAPDH/ANXA2/CDKN1B/PGF/NR3C1	17	M5 UP (742)	M5 UP (742)
HALLMARK_PROTEIN_SECRETION	HALLMARK_PROTEIN_SECRETION	9/320	95/4158	0.307158	0.756415	0.636981	CTSC/CD63/SEC31A/RAB14/ERGIC3/IGF2R/TMED10/ARFGAP3/AP2M1	9	M5 UP (742)	M5 UP (742)
HALLMARK_REACTIVE_OXYGEN_SPECIES_PATHWAY	HALLMARK_REACTIVE_OXYGEN_SPECIES_PATHWAY	5/320	49/4158	0.324239	0.756415	0.636981	GPX3/PDLIM1/FTL/SELENOS/ATOX1	5	M5 UP (742)	M5 UP (742)
HALLMARK_MYOGENESIS	HALLMARK_MYOGENESIS	16/320	183/4158	0.332823	0.756415	0.636981	COL6A3/SPARC/LAMA2/COL3A1/COL4A2/COL1A1/COL6A2/ITGB1/IGFBP7/MYH9/CD36/COL15A1/CNN3/GPX3/NOTCH1/MYO1C	16	M5 UP (742)	M5 UP (742)
HALLMARK_WNT_BETA_CATENIN_SIGNALING	HALLMARK_WNT_BETA_CATENIN_SIGNALING	4/320	41/4158	0.388922	0.845483	0.711986	GNAI1/CCND2/NOTCH1/WNT6	4	M5 UP (742)	M5 UP (742)
HALLMARK_P53_PATHWAY	HALLMARK_P53_PATHWAY	16/320	194/4158	0.424024	0.881663	0.742453	PROCR/EPHX1/TXNIP/TM4SF1/CCND2/F2R/BAX/CD81/FAM162A/NOTCH1/EPHA2/BMP2/ZMAT3/STOM/MXD4/PLK2	16	M5 UP (742)	M5 UP (742)
HALLMARK_ADIPOGENESIS	HALLMARK_ADIPOGENESIS	16/320	196/4158	0.440831	0.881663	0.742453	LPL/COL4A1/LAMA4/FABP4/PTGER3/CD36/COL15A1/ANGPT1/GPX3/PHLDB1/APOE/STOM/CD302/CAVIN2/VEGFB/DNAJC15	16	M5 UP (742)	M5 UP (742)
HALLMARK_FATTY_ACID_METABOLISM	HALLMARK_FATTY_ACID_METABOLISM	12/320	148/4158	0.46972	0.893563	0.752474	CA4/EPHX1/LGALS1/G0S2/TDO2/CD36/OSTC/PTPRG/GRHPR/SERINC1/YWHAH/SDHD	12	M5 UP (742)	M5 UP (742)
HALLMARK_CHOLESTEROL_HOMEOSTASIS	HALLMARK_CHOLESTEROL_HOMEOSTASIS	6/320	72/4158	0.482524	0.893563	0.752474	LPL/FABP5/GNAI1/S100A11/AVPR1A/ANXA5	6	M5 UP (742)	M5 UP (742)
HALLMARK_XENOBIOTIC_METABOLISM	HALLMARK_XENOBIOTIC_METABOLISM	13/320	182/4158	0.654578	0.999645	0.841806	ENPEP/EPHX1/FBLN1/TDO2/CD36/NDRG2/APOE/TNFRSF1A/EPHA2/IGFBP4/COMT/DDAH2/GSTO1	13	M5 UP (742)	M5 UP (742)
HALLMARK_UNFOLDED_PROTEIN_RESPONSE	HALLMARK_UNFOLDED_PROTEIN_RESPONSE	7/320	109/4158	0.745752	0.999645	0.841806	IFIT1/SEC31A/HSP90B1/DNAJC3/EIF2S1/BANF1/CALR	7	M5 UP (742)	M5 UP (742)
HALLMARK_ESTROGEN_RESPONSE_LATE	HALLMARK_ESTROGEN_RESPONSE_LATE	13/320	195/4158	0.748949	0.999645	0.841806	FABP5/IMPA2/CCND1/PTGER3/MEST/MDK/ADD3/PRSS23/CPE/IL6ST/IGFBP4/MOCS2/NRIP1	13	M5 UP (742)	M5 UP (742)
HALLMARK_TNFA_SIGNALING_VIA_NFKB	HALLMARK_TNFA_SIGNALING_VIA_NFKB	13/320	199/4158	0.774259	0.999645	0.841806	MARCKS/PMEPA1/FJX1/CCND1/G0S2/IFIT2/IL6ST/BMP2/MSC/CSF1/GEM/CFLAR/PLK2	13	M5 UP (742)	M5 UP (742)
HALLMARK_GLYCOLYSIS	HALLMARK_GLYCOLYSIS	12/320	192/4158	0.816756	0.999645	0.841806	DCN/CHST2/COL5A1/PLOD1/FAM162A/PLOD2/TPI1/STMN1/NASP/ALDH7A1/AKR1A1/PGLS	12	M5 UP (742)	M5 UP (742)
HALLMARK_MYC_TARGETS_V1	HALLMARK_MYC_TARGETS_V1	12/320	196/4158	0.837568	0.999645	0.841806	RANBP1/CANX/PSMA4/PSMD8/EIF2S1/PSMD1/EIF4G2/CCT5/CBX3/HNRNPR/NME1/TYMS	12	M5 UP (742)	M5 UP (742)
HALLMARK_MTORC1_SIGNALING	HALLMARK_MTORC1_SIGNALING	12/320	197/4158	0.842481	0.999645	0.841806	CTSC/ADD3/SERPINH1/PLOD2/TPI1/PSMB5/CANX/HSP90B1/PSMA4/PSMA3/GAPDH/CALR	12	M5 UP (742)	M5 UP (742)
HALLMARK_APICAL_SURFACE	HALLMARK_APICAL_SURFACE	2/320	42/4158	0.84557	0.999645	0.841806	THY1/GSTM3	2	M5 UP (742)	M5 UP (742)
HALLMARK_PANCREAS_BETA_CELLS	HALLMARK_PANCREAS_BETA_CELLS	1/320	26/4158	0.876152	0.999645	0.841806	ISL1	1	M5 UP (742)	M5 UP (742)
HALLMARK_INFLAMMATORY_RESPONSE	HALLMARK_INFLAMMATORY_RESPONSE	11/320	196/4158	0.90056	0.999645	0.841806	CHST2/TIMP1/TNFRSF1B/EMP3/AHR/BST2/CSF1/TAPBP/SRI/EIF2AK2/SELENOS	11	M5 UP (742)	M5 UP (742)
HALLMARK_E2F_TARGETS	HALLMARK_E2F_TARGETS	11/320	198/4158	0.907331	0.999645	0.841806	SMC6/PDS5B/RANBP1/STMN1/NASP/EIF2S1/CDKN1B/SNRPB/TUBB/NME1/RAD21	11	M5 UP (742)	M5 UP (742)
HALLMARK_ESTROGEN_RESPONSE_EARLY	HALLMARK_ESTROGEN_RESPONSE_EARLY	11/320	198/4158	0.907331	0.999645	0.841806	CCND1/DLC1/ADD3/OLFML3/PRSS23/IL6ST/IGFBP4/CBFA2T3/RHOBTB3/GFRA1/NRIP1	11	M5 UP (742)	M5 UP (742)
HALLMARK_HEME_METABOLISM	HALLMARK_HEME_METABOLISM	10/320	185/4158	0.91519	0.999645	0.841806	GYPC/TSPAN5/CAST/ADD1/SELENBP1/SEC14L1/PGLS/ARHGEF12/TNS1/NR3C1	10	M5 UP (742)	M5 UP (742)
HALLMARK_ALLOGRAFT_REJECTION	HALLMARK_ALLOGRAFT_REJECTION	10/320	193/4158	0.937504	0.999645	0.841806	THY1/TIMP1/CCND2/F2R/ETS1/HLA-A/CSF1/TAPBP/EIF4G3/NME1	10	M5 UP (742)	M5 UP (742)
HALLMARK_G2M_CHECKPOINT	HALLMARK_G2M_CHECKPOINT	10/320	194/4158	0.939901	0.999645	0.841806	MARCKS/CCND1/PDS5B/NDC80/STMN1/SLC12A2/TLE3/NASP/CDKN1B/RAD21	10	M5 UP (742)	M5 UP (742)
HALLMARK_BILE_ACID_METABOLISM	HALLMARK_BILE_ACID_METABOLISM	4/320	104/4158	0.964828	0.999645	0.841806	ABCA8/RBP1/BCAR3/ATXN1	4	M5 UP (742)	M5 UP (742)
HALLMARK_SPERMATOGENESIS	HALLMARK_SPERMATOGENESIS	4/320	109/4158	0.973492	0.999645	0.841806	CAMK4/SLC12A2/TLE4/GSTM3	4	M5 UP (742)	M5 UP (742)
HALLMARK_MYC_TARGETS_V2	HALLMARK_MYC_TARGETS_V2	1/320	58/4158	0.990705	0.999645	0.841806	CBX3	1	M5 UP (742)	M5 UP (742)
HALLMARK_UV_RESPONSE_UP	HALLMARK_UV_RESPONSE_UP	5/320	152/4158	0.993223	0.999645	0.841806	IGFBP2/EPHX1/GPX3/IL6ST/BMP2	5	M5 UP (742)	M5 UP (742)
HALLMARK_KRAS_SIGNALING_DN	HALLMARK_KRAS_SIGNALING_DN	5/320	167/4158	0.997212	0.999645	0.841806	IGFBP2/CHST2/LFNG/CLSTN3/SELENOP	5	M5 UP (742)	M5 UP (742)
HALLMARK_PEROXISOME	HALLMARK_PEROXISOME	2/320	101/4158	0.997328	0.999645	0.841806	YWHAH/ATXN1	2	M5 UP (742)	M5 UP (742)
HALLMARK_DNA_REPAIR	HALLMARK_DNA_REPAIR	4/320	149/4158	0.997666	0.999645	0.841806	REV3L/RBX1/NME1/TYMS	4	M5 UP (742)	M5 UP (742)
HALLMARK_OXIDATIVE_PHOSPHORYLATION	HALLMARK_OXIDATIVE_PHOSPHORYLATION	5/320	200/4158	0.999645	0.999645	0.841806	BAX/SLC25A5/ATP5MC3/SDHD/ATP5F1B	5	M5 UP (742)	M5 UP (742)
GOBP_POSITIVE_REGULATION_OF_CELL_ADHESION	GOBP_POSITIVE_REGULATION_OF_CELL_ADHESION	16/102	420/14235	4.60868e-08	9.65518e-05	7.34478e-05	CCL5/PTPRC/HLA-DRA/NPY/CD74/HLA-DRB1/CD46/HLA-E/CD44/CIB1/UTRN/HLA-DPB1/XBP1/P4HB/S100A10/ANXA1	16	F1 UP (109)	F1 UP (109)
GOBP_ATP_METABOLIC_PROCESS	GOBP_ATP_METABOLIC_PROCESS	12/102	247/14235	1.93652e-07	0.00020285	0.00015431	MT-CO1/TSPO/CYCS/MT-ATP8/ENO1/MT-CO3/PKM/MT-ND3/UQCR10/MT-CO2/ATP5MF/HSPA1A	12	F1 UP (109)	F1 UP (109)
GOBP_REGULATION_OF_APOPTOTIC_SIGNALING_PATHWAY	GOBP_REGULATION_OF_APOPTOTIC_SIGNALING_PATHWAY	13/102	336/14235	7.90944e-07	0.000359916	0.000273791	PTPRC/TNFAIP3/CD74/SLC25A5/NR4A2/CD44/DDX3X/TNFSF10/ENO1/XBP1/P4HB/EIF5A/HSPA1A	13	F1 UP (109)	F1 UP (109)
GOBP_ANTIGEN_PROCESSING_AND_PRESENTATION_OF_ENDOGENOUS_ANTIGEN	GOBP_ANTIGEN_PROCESSING_AND_PRESENTATION_OF_ENDOGENOUS_ANTIGEN	5/102	25/14235	8.11351e-07	0.000359916	0.000273791	HLA-DRA/AZGP1/CD74/HLA-DRB1/HLA-E	5	F1 UP (109)	F1 UP (109)
GOBP_POSITIVE_REGULATION_OF_LEUKOCYTE_CELL_CELL_ADHESION	GOBP_POSITIVE_REGULATION_OF_LEUKOCYTE_CELL_CELL_ADHESION	11/102	233/14235	8.58989e-07	0.000359916	0.000273791	CCL5/PTPRC/HLA-DRA/CD74/HLA-DRB1/CD46/HLA-E/CD44/HLA-DPB1/XBP1/ANXA1	11	F1 UP (109)	F1 UP (109)
GOBP_POSITIVE_REGULATION_OF_IMMUNE_EFFECTOR_PROCESS	GOBP_POSITIVE_REGULATION_OF_IMMUNE_EFFECTOR_PROCESS	11/102	238/14235	1.0588e-06	0.000364798	0.000277505	KLK3/PTPRC/HLA-DRA/AZGP1/CD74/VAMP8/HLA-DRB1/CD46/HLA-E/XBP1/ANXA1	11	F1 UP (109)	F1 UP (109)
GOBP_POSITIVE_REGULATION_OF_T_CELL_MEDIATED_CYTOTOXICITY	GOBP_POSITIVE_REGULATION_OF_T_CELL_MEDIATED_CYTOTOXICITY	5/102	27/14235	1.2189e-06	0.000364798	0.000277505	PTPRC/HLA-DRA/AZGP1/HLA-DRB1/HLA-E	5	F1 UP (109)	F1 UP (109)
GOBP_ANTIGEN_PROCESSING_AND_PRESENTATION_OF_PEPTIDE_ANTIGEN	GOBP_ANTIGEN_PROCESSING_AND_PRESENTATION_OF_PEPTIDE_ANTIGEN	6/102	57/14235	3.15047e-06	0.000682118	0.000518893	HLA-DRA/AZGP1/CD74/HLA-DRB1/HLA-E/HLA-DPB1	6	F1 UP (109)	F1 UP (109)
GOBP_REGULATION_OF_INFLAMMATORY_RESPONSE	GOBP_REGULATION_OF_INFLAMMATORY_RESPONSE	12/102	326/14235	3.62891e-06	0.000682118	0.000518893	CCL5/PTPRC/TNFAIP3/NPY/VAMP8/HLA-DRB1/FOXP1/HLA-E/ZFP36/DDT/ANXA1/PDCD4	12	F1 UP (109)	F1 UP (109)
GOBP_OXIDATIVE_PHOSPHORYLATION	GOBP_OXIDATIVE_PHOSPHORYLATION	8/102	128/14235	3.70743e-06	0.000682118	0.000518893	MT-CO1/CYCS/MT-ATP8/MT-CO3/MT-ND3/UQCR10/MT-CO2/ATP5MF	8	F1 UP (109)	F1 UP (109)
GOBP_VIRAL_PROCESS	GOBP_VIRAL_PROCESS	13/102	389/14235	4.01372e-06	0.000682118	0.000518893	CCL4/CCL5/CXCR4/CD74/VAMP8/HLA-DRB1/CD46/DDX3X/ZFP36/P4HB/CFL1/HSPA1A/EIF3A	13	F1 UP (109)	F1 UP (109)
GOBP_POSITIVE_REGULATION_OF_CELL_CELL_ADHESION	GOBP_POSITIVE_REGULATION_OF_CELL_CELL_ADHESION	11/102	274/14235	4.15824e-06	0.000682118	0.000518893	CCL5/PTPRC/HLA-DRA/CD74/HLA-DRB1/CD46/HLA-E/CD44/HLA-DPB1/XBP1/ANXA1	11	F1 UP (109)	F1 UP (109)
GOBP_MITOCHONDRIAL_ELECTRON_TRANSPORT_CYTOCHROME_C_TO_OXYGEN	GOBP_MITOCHONDRIAL_ELECTRON_TRANSPORT_CYTOCHROME_C_TO_OXYGEN	4/102	16/14235	4.23271e-06	0.000682118	0.000518893	MT-CO1/CYCS/MT-CO3/MT-CO2	4	F1 UP (109)	F1 UP (109)
GOBP_ANTIGEN_PROCESSING_AND_PRESENTATION_OF_EXOGENOUS_PEPTIDE_ANTIGEN	GOBP_ANTIGEN_PROCESSING_AND_PRESENTATION_OF_EXOGENOUS_PEPTIDE_ANTIGEN	5/102	35/14235	4.68365e-06	0.000700875	0.000533161	HLA-DRA/CD74/HLA-DRB1/HLA-E/HLA-DPB1	5	F1 UP (109)	F1 UP (109)
GOBP_T_CELL_ACTIVATION	GOBP_T_CELL_ACTIVATION	14/102	469/14235	6.1257e-06	0.000766267	0.000582906	CCL5/PTPRC/HLA-DRA/LCP1/CD74/HLA-DRB1/FOXP1/CD46/HLA-E/CD44/HLA-DPB1/XBP1/FKBP1A/ANXA1	14	F1 UP (109)	F1 UP (109)
GOBP_LYMPHOCYTE_ACTIVATION_INVOLVED_IN_IMMUNE_RESPONSE	GOBP_LYMPHOCYTE_ACTIVATION_INVOLVED_IN_IMMUNE_RESPONSE	9/102	182/14235	6.17735e-06	0.000766267	0.000582906	PTPRC/HLA-DRA/LCP1/CD74/HLA-DRB1/FOXP1/CD46/XBP1/ANXA1	9	F1 UP (109)	F1 UP (109)
GOBP_REGULATION_OF_T_CELL_MEDIATED_CYTOTOXICITY	GOBP_REGULATION_OF_T_CELL_MEDIATED_CYTOTOXICITY	5/102	37/14235	6.21792e-06	0.000766267	0.000582906	PTPRC/HLA-DRA/AZGP1/HLA-DRB1/HLA-E	5	F1 UP (109)	F1 UP (109)
GOBP_T_CELL_ACTIVATION_INVOLVED_IN_IMMUNE_RESPONSE	GOBP_T_CELL_ACTIVATION_INVOLVED_IN_IMMUNE_RESPONSE	7/102	99/14235	6.8395e-06	0.000776088	0.000590377	HLA-DRA/LCP1/CD74/HLA-DRB1/FOXP1/CD46/ANXA1	7	F1 UP (109)	F1 UP (109)
GOBP_ANTIGEN_PROCESSING_AND_PRESENTATION_OF_ENDOGENOUS_PEPTIDE_ANTIGEN	GOBP_ANTIGEN_PROCESSING_AND_PRESENTATION_OF_ENDOGENOUS_PEPTIDE_ANTIGEN	4/102	18/14235	7.03851e-06	0.000776088	0.000590377	HLA-DRA/AZGP1/HLA-DRB1/HLA-E	4	F1 UP (109)	F1 UP (109)
GOBP_POSITIVE_REGULATION_OF_ERK1_AND_ERK2_CASCADE	GOBP_POSITIVE_REGULATION_OF_ERK1_AND_ERK2_CASCADE	9/102	189/14235	8.38814e-06	0.000878657	0.000668402	CCL4/CCL5/PTPRC/NPY/CD74/HLA-DRB1/CD44/CIB1/DDT	9	F1 UP (109)	F1 UP (109)
GOBP_REGULATION_OF_CELL_CELL_ADHESION	GOBP_REGULATION_OF_CELL_CELL_ADHESION	13/102	422/14235	9.67614e-06	0.000961498	0.00073142	CCL5/PTPRC/HLA-DRA/SPINT2/CD74/HLA-DRB1/CD9/CD46/HLA-E/CD44/HLA-DPB1/XBP1/ANXA1	13	F1 UP (109)	F1 UP (109)
GOBP_POSITIVE_REGULATION_OF_LYMPHOCYTE_DIFFERENTIATION	GOBP_POSITIVE_REGULATION_OF_LYMPHOCYTE_DIFFERENTIATION	7/102	105/14235	1.00969e-05	0.000961498	0.00073142	PTPRC/HLA-DRA/CD74/HLA-DRB1/CD46/XBP1/ANXA1	7	F1 UP (109)	F1 UP (109)
GOBP_ANTIGEN_PROCESSING_AND_PRESENTATION_OF_EXOGENOUS_ANTIGEN	GOBP_ANTIGEN_PROCESSING_AND_PRESENTATION_OF_EXOGENOUS_ANTIGEN	5/102	44/14235	1.48882e-05	0.00135612	0.00103161	HLA-DRA/CD74/HLA-DRB1/HLA-E/HLA-DPB1	5	F1 UP (109)	F1 UP (109)
GOBP_BIOLOGICAL_PROCESS_INVOLVED_IN_SYMBIOTIC_INTERACTION	GOBP_BIOLOGICAL_PROCESS_INVOLVED_IN_SYMBIOTIC_INTERACTION	10/102	259/14235	1.63782e-05	0.00135707	0.00103233	CCL4/CCL5/CXCR4/CD74/VAMP8/HLA-DRB1/CD46/P4HB/CFL1/HSPA1A	10	F1 UP (109)	F1 UP (109)
GOBP_POSITIVE_REGULATION_OF_MAPK_CASCADE	GOBP_POSITIVE_REGULATION_OF_MAPK_CASCADE	13/102	444/14235	1.66072e-05	0.00135707	0.00103233	CCL4/CCL5/PTPRC/NPY/CD74/HLA-DRB1/GADD45B/CD44/CIB1/DDT/GDF15/IQGAP1/SDCBP	13	F1 UP (109)	F1 UP (109)
GOBP_NEGATIVE_REGULATION_OF_APOPTOTIC_SIGNALING_PATHWAY	GOBP_NEGATIVE_REGULATION_OF_APOPTOTIC_SIGNALING_PATHWAY	9/102	207/14235	1.73997e-05	0.00135707	0.00103233	TNFAIP3/CD74/SLC25A5/NR4A2/CD44/DDX3X/ENO1/XBP1/HSPA1A	9	F1 UP (109)	F1 UP (109)
GOBP_REGULATION_OF_INTRINSIC_APOPTOTIC_SIGNALING_PATHWAY	GOBP_REGULATION_OF_INTRINSIC_APOPTOTIC_SIGNALING_PATHWAY	8/102	158/14235	1.74897e-05	0.00135707	0.00103233	CD74/CD44/DDX3X/ENO1/XBP1/P4HB/EIF5A/HSPA1A	8	F1 UP (109)	F1 UP (109)
GOBP_TUMOR_NECROSIS_FACTOR_SUPERFAMILY_CYTOKINE_PRODUCTION	GOBP_TUMOR_NECROSIS_FACTOR_SUPERFAMILY_CYTOKINE_PRODUCTION	8/102	159/14235	1.83084e-05	0.00136986	0.00104207	PTPRC/TNFAIP3/FOXP1/TSPO/HLA-E/ZFP36/DDT/CYBA	8	F1 UP (109)	F1 UP (109)
GOBP_CELL_ACTIVATION_INVOLVED_IN_IMMUNE_RESPONSE	GOBP_CELL_ACTIVATION_INVOLVED_IN_IMMUNE_RESPONSE	10/102	265/14235	1.99564e-05	0.00144168	0.0010967	PTPRC/HLA-DRA/LCP1/CD74/VAMP8/HLA-DRB1/FOXP1/CD46/XBP1/ANXA1	10	F1 UP (109)	F1 UP (109)
GOBP_T_CELL_MEDIATED_CYTOTOXICITY	GOBP_T_CELL_MEDIATED_CYTOTOXICITY	5/102	47/14235	2.06741e-05	0.00144374	0.00109826	PTPRC/HLA-DRA/AZGP1/HLA-DRB1/HLA-E	5	F1 UP (109)	F1 UP (109)
GOBP_REGULATION_OF_IMMUNE_EFFECTOR_PROCESS	GOBP_REGULATION_OF_IMMUNE_EFFECTOR_PROCESS	11/102	335/14235	2.74658e-05	0.00185616	0.001412	KLK3/PTPRC/HLA-DRA/AZGP1/CD74/VAMP8/HLA-DRB1/CD46/HLA-E/XBP1/ANXA1	11	F1 UP (109)	F1 UP (109)
GOBP_REGULATION_OF_HEMOPOIESIS	GOBP_REGULATION_OF_HEMOPOIESIS	11/102	338/14235	2.98075e-05	0.00195146	0.00148449	PTPRC/HLA-DRA/CD74/HLA-DRB1/FOXP1/CD46/CIB1/ZFP36/XBP1/ANXA1/HSPA1A	11	F1 UP (109)	F1 UP (109)
GOBP_RESPONSE_TO_TUMOR_NECROSIS_FACTOR	GOBP_RESPONSE_TO_TUMOR_NECROSIS_FACTOR	9/102	224/14235	3.24632e-05	0.00206092	0.00156776	CCL4/CCL5/KRT18/TNFAIP3/CIB1/ZFP36/EIF5A/CYBA/HSPA1A	9	F1 UP (109)	F1 UP (109)
GOBP_ATP_SYNTHESIS_COUPLED_ELECTRON_TRANSPORT	GOBP_ATP_SYNTHESIS_COUPLED_ELECTRON_TRANSPORT	6/102	86/14235	3.45236e-05	0.00212726	0.00161823	MT-CO1/CYCS/MT-CO3/MT-ND3/UQCR10/MT-CO2	6	F1 UP (109)	F1 UP (109)
GOBP_AEROBIC_RESPIRATION	GOBP_AEROBIC_RESPIRATION	8/102	175/14235	3.64901e-05	0.00218419	0.00166153	MT-CO1/CYCS/MT-ATP8/MT-CO3/MT-ND3/UQCR10/MT-CO2/ATP5MF	8	F1 UP (109)	F1 UP (109)
GOBP_ANTIGEN_PROCESSING_AND_PRESENTATION_OF_EXOGENOUS_PEPTIDE_ANTIGEN_VIA_MHC_CLASS_II	GOBP_ANTIGEN_PROCESSING_AND_PRESENTATION_OF_EXOGENOUS_PEPTIDE_ANTIGEN_VIA_MHC_CLASS_II	4/102	27/14235	3.8416e-05	0.0022356	0.00170064	HLA-DRA/CD74/HLA-DRB1/HLA-DPB1	4	F1 UP (109)	F1 UP (109)
GOBP_REGULATION_OF_ADAPTIVE_IMMUNE_RESPONSE	GOBP_REGULATION_OF_ADAPTIVE_IMMUNE_RESPONSE	8/102	179/14235	4.28639e-05	0.00234678	0.00178521	PTPRC/HLA-DRA/TNFAIP3/AZGP1/HLA-DRB1/CD46/HLA-E/ANXA1	8	F1 UP (109)	F1 UP (109)
GOBP_LEUKOCYTE_CELL_CELL_ADHESION	GOBP_LEUKOCYTE_CELL_CELL_ADHESION	11/102	352/14235	4.31644e-05	0.00234678	0.00178521	CCL5/PTPRC/HLA-DRA/CD74/HLA-DRB1/CD46/HLA-E/CD44/HLA-DPB1/XBP1/ANXA1	11	F1 UP (109)	F1 UP (109)
GOBP_POSITIVE_REGULATION_OF_T_CELL_MEDIATED_IMMUNITY	GOBP_POSITIVE_REGULATION_OF_T_CELL_MEDIATED_IMMUNITY	5/102	55/14235	4.48072e-05	0.00234678	0.00178521	PTPRC/HLA-DRA/AZGP1/HLA-DRB1/HLA-E	5	F1 UP (109)	F1 UP (109)
GOBP_ZYMOGEN_ACTIVATION	GOBP_ZYMOGEN_ACTIVATION	5/102	55/14235	4.48072e-05	0.00234678	0.00178521	KLK2/KLK3/CYCS/ENO1/S100A10	5	F1 UP (109)	F1 UP (109)
GOBP_ERK1_AND_ERK2_CASCADE	GOBP_ERK1_AND_ERK2_CASCADE	10/102	294/14235	4.83193e-05	0.00245225	0.00186545	CCL4/CCL5/PTPRC/NPY/CD74/HLA-DRB1/CD44/CIB1/DDT/EIF3A	10	F1 UP (109)	F1 UP (109)
GOBP_PROTON_TRANSMEMBRANE_TRANSPORT	GOBP_PROTON_TRANSMEMBRANE_TRANSPORT	7/102	134/14235	4.91621e-05	0.00245225	0.00186545	MT-CO1/SLC25A5/MT-ATP8/MT-CO3/UQCR10/MT-CO2/ATP5MF	7	F1 UP (109)	F1 UP (109)
GOBP_CYTOKINE_MEDIATED_SIGNALING_PATHWAY	GOBP_CYTOKINE_MEDIATED_SIGNALING_PATHWAY	12/102	427/14235	5.34985e-05	0.00260018	0.00197798	CCL4/CCL5/KRT18/CXCR4/PTPRC/TNFAIP3/CD74/CD44/CIB1/P4HB/EIF5A/HSPA1A	12	F1 UP (109)	F1 UP (109)
GOBP_REGULATION_OF_LEUKOCYTE_PROLIFERATION	GOBP_REGULATION_OF_LEUKOCYTE_PROLIFERATION	9/102	240/14235	5.55729e-05	0.00260018	0.00197798	CCL5/PTPRC/TNFAIP3/CD74/HLA-DRB1/CD46/HLA-E/HLA-DPB1/ANXA1	9	F1 UP (109)	F1 UP (109)
GOBP_POSITIVE_REGULATION_BY_SYMBIONT_OF_ENTRY_INTO_HOST	GOBP_POSITIVE_REGULATION_BY_SYMBIONT_OF_ENTRY_INTO_HOST	3/102	11/14235	5.65288e-05	0.00260018	0.00197798	CD74/HLA-DRB1/P4HB	3	F1 UP (109)	F1 UP (109)
GOBP_NEGATIVE_REGULATION_OF_INTRINSIC_APOPTOTIC_SIGNALING_PATHWAY	GOBP_NEGATIVE_REGULATION_OF_INTRINSIC_APOPTOTIC_SIGNALING_PATHWAY	6/102	94/14235	5.70923e-05	0.00260018	0.00197798	CD74/CD44/DDX3X/ENO1/XBP1/HSPA1A	6	F1 UP (109)	F1 UP (109)
GOBP_ANTIGEN_PROCESSING_AND_PRESENTATION_OF_PEPTIDE_OR_POLYSACCHARIDE_ANTIGEN_VIA_MHC_CLASS_II	GOBP_ANTIGEN_PROCESSING_AND_PRESENTATION_OF_PEPTIDE_OR_POLYSACCHARIDE_ANTIGEN_VIA_MHC_CLASS_II	4/102	31/14235	6.73764e-05	0.00294588	0.00224095	HLA-DRA/CD74/HLA-DRB1/HLA-DPB1	4	F1 UP (109)	F1 UP (109)
GOBP_POSITIVE_REGULATION_OF_T_CELL_PROLIFERATION	GOBP_POSITIVE_REGULATION_OF_T_CELL_PROLIFERATION	6/102	97/14235	6.81019e-05	0.00294588	0.00224095	CCL5/PTPRC/CD46/HLA-E/HLA-DPB1/ANXA1	6	F1 UP (109)	F1 UP (109)
GOBP_POSITIVE_REGULATION_OF_CYTOKINE_PRODUCTION	GOBP_POSITIVE_REGULATION_OF_CYTOKINE_PRODUCTION	12/102	439/14235	6.97955e-05	0.00294588	0.00224095	PTPRC/CD74/FOXP1/CD46/HLA-E/DDX3X/HLA-DPB1/DDT/XBP1/ANXA1/CYBA/HSPA1A	12	F1 UP (109)	F1 UP (109)
GOBP_REGULATION_OF_VIRAL_PROCESS	GOBP_REGULATION_OF_VIRAL_PROCESS	7/102	142/14235	7.10593e-05	0.00294588	0.00224095	CCL5/CXCR4/CD74/HLA-DRB1/DDX3X/ZFP36/P4HB	7	F1 UP (109)	F1 UP (109)
GOBP_CELL_CHEMOTAXIS	GOBP_CELL_CHEMOTAXIS	12/66	283/14235	5.71567e-09	1.15857e-05	8.25464e-06	IL6/CCL2/ANXA1/CXCL14/NR4A1/THBS1/EGR3/LGALS3/TMSB4X/ACKR3/DUSP1/EDNRB	12	F2 UP (72)	F2 UP (72)
GOBP_NEGATIVE_REGULATION_OF_INTRACELLULAR_SIGNAL_TRANSDUCTION	GOBP_NEGATIVE_REGULATION_OF_INTRACELLULAR_SIGNAL_TRANSDUCTION	14/66	473/14235	2.62412e-08	2.60603e-05	1.85676e-05	PTGS2/DUSP5/THBS1/ABL2/MCL1/TMSB4X/SFRP2/CAV1/FHL2/BDKRB2/HIF1A/ACKR3/ATF3/DUSP1	14	F2 UP (72)	F2 UP (72)
GOBP_REGULATION_OF_APOPTOTIC_SIGNALING_PATHWAY	GOBP_REGULATION_OF_APOPTOTIC_SIGNALING_PATHWAY	12/66	336/14235	3.85697e-08	2.60603e-05	1.85676e-05	PTGS2/INHBA/THBS1/NR4A2/LGALS3/MCL1/SFRP2/CAV1/BDKRB2/HIF1A/ACKR3/ATF3	12	F2 UP (72)	F2 UP (72)
GOBP_NEGATIVE_REGULATION_OF_HYDROLASE_ACTIVITY	GOBP_NEGATIVE_REGULATION_OF_HYDROLASE_ACTIVITY	11/66	298/14235	1.08646e-07	5.50566e-05	3.92271e-05	PTGS2/ANXA1/C3/NR4A1/THBS1/TFPI2/RARRES1/LGALS3/A2M/SFRP2/PPP1R15A	11	F2 UP (72)	F2 UP (72)
GOBP_RESPONSE_TO_CORTICOSTEROID	GOBP_RESPONSE_TO_CORTICOSTEROID	8/66	136/14235	2.03406e-07	8.24608e-05	5.87523e-05	IL6/PTGS2/ANXA1/IGFBP2/A2M/FOS/KLF9/ZFP36	8	F2 UP (72)	F2 UP (72)
GOBP_NEGATIVE_REGULATION_OF_APOPTOTIC_SIGNALING_PATHWAY	GOBP_NEGATIVE_REGULATION_OF_APOPTOTIC_SIGNALING_PATHWAY	9/66	207/14235	4.41533e-07	0.000149164	0.000106278	PTGS2/THBS1/NR4A2/LGALS3/MCL1/SFRP2/BDKRB2/HIF1A/ACKR3	9	F2 UP (72)	F2 UP (72)
GOBP_BLOOD_VESSEL_ENDOTHELIAL_CELL_MIGRATION	GOBP_BLOOD_VESSEL_ENDOTHELIAL_CELL_MIGRATION	7/66	111/14235	7.7232e-07	0.000223642	0.000159342	PTGS2/ANXA1/NR4A1/THBS1/EGR3/TMSB4X/HIF1A	7	F2 UP (72)	F2 UP (72)
GOBP_RESPONSE_TO_STEROID_HORMONE	GOBP_RESPONSE_TO_STEROID_HORMONE	10/66	297/14235	1.00953e-06	0.00025579	0.000182247	IL6/PTGS2/ANXA1/THBS1/IGFBP2/A2M/FOS/CAV1/KLF9/ZFP36	10	F2 UP (72)	F2 UP (72)
GOBP_EPITHELIAL_CELL_PROLIFERATION	GOBP_EPITHELIAL_CELL_PROLIFERATION	11/66	379/14235	1.19046e-06	0.000268118	0.00019103	IL6/CCL2/NR4A1/THBS1/EGR3/SFRP2/CAV1/HIF1A/EDNRB/KLF9/ZFP36	11	F2 UP (72)	F2 UP (72)
GOBP_CELLULAR_RESPONSE_TO_CHEMICAL_STRESS	GOBP_CELLULAR_RESPONSE_TO_CHEMICAL_STRESS	10/66	309/14235	1.44508e-06	0.000292918	0.0002087	IL6/NCOA7/PTGS2/ANXA1/NR4A2/MCL1/FOS/CAV1/BDKRB2/HIF1A	10	F2 UP (72)	F2 UP (72)
GOBP_MACROPHAGE_MIGRATION	GOBP_MACROPHAGE_MIGRATION	5/66	50/14235	3.31206e-06	0.000581097	0.000414024	CCL2/THBS1/LGALS3/CD9/EDNRB	5	F2 UP (72)	F2 UP (72)
GOBP_REGULATION_OF_EXTRINSIC_APOPTOTIC_SIGNALING_PATHWAY	GOBP_REGULATION_OF_EXTRINSIC_APOPTOTIC_SIGNALING_PATHWAY	7/66	141/14235	3.85316e-06	0.000581097	0.000414024	INHBA/THBS1/LGALS3/MCL1/SFRP2/CAV1/ATF3	7	F2 UP (72)	F2 UP (72)
GOBP_NEGATIVE_REGULATION_OF_PEPTIDASE_ACTIVITY	GOBP_NEGATIVE_REGULATION_OF_PEPTIDASE_ACTIVITY	8/66	201/14235	3.91501e-06	0.000581097	0.000414024	PTGS2/C3/NR4A1/THBS1/TFPI2/RARRES1/A2M/SFRP2	8	F2 UP (72)	F2 UP (72)
GOBP_ENDOTHELIAL_CELL_CHEMOTAXIS	GOBP_ENDOTHELIAL_CELL_CHEMOTAXIS	4/66	24/14235	4.17638e-06	0.000581097	0.000414024	NR4A1/THBS1/EGR3/TMSB4X	4	F2 UP (72)	F2 UP (72)
GOBP_POSITIVE_REGULATION_OF_BLOOD_VESSEL_ENDOTHELIAL_CELL_MIGRATION	GOBP_POSITIVE_REGULATION_OF_BLOOD_VESSEL_ENDOTHELIAL_CELL_MIGRATION	5/66	53/14235	4.4381e-06	0.000581097	0.000414024	PTGS2/ANXA1/THBS1/TMSB4X/HIF1A	5	F2 UP (72)	F2 UP (72)
GOBP_NEGATIVE_REGULATION_OF_INTRINSIC_APOPTOTIC_SIGNALING_PATHWAY	GOBP_NEGATIVE_REGULATION_OF_INTRINSIC_APOPTOTIC_SIGNALING_PATHWAY	6/66	94/14235	4.66086e-06	0.000581097	0.000414024	PTGS2/MCL1/SFRP2/BDKRB2/HIF1A/ACKR3	6	F2 UP (72)	F2 UP (72)
GOBP_CELL_MIGRATION_INVOLVED_IN_SPROUTING_ANGIOGENESIS	GOBP_CELL_MIGRATION_INVOLVED_IN_SPROUTING_ANGIOGENESIS	5/66	54/14235	4.87353e-06	0.000581097	0.000414024	PTGS2/ANXA1/NR4A1/THBS1/EGR3	5	F2 UP (72)	F2 UP (72)
GOBP_MYELOID_LEUKOCYTE_MIGRATION	GOBP_MYELOID_LEUKOCYTE_MIGRATION	8/66	211/14235	5.6047e-06	0.000631152	0.000449687	IL6/CCL2/ANXA1/THBS1/LGALS3/CD9/DUSP1/EDNRB	8	F2 UP (72)	F2 UP (72)
GOBP_MUSCLE_ORGAN_DEVELOPMENT	GOBP_MUSCLE_ORGAN_DEVELOPMENT	9/66	287/14235	6.56893e-06	0.000687711	0.000489985	TAGLN/NR4A1/EGR3/EGR1/ITGA11/FOS/CAV1/ATF3/ARID5B	9	F2 UP (72)	F2 UP (72)
GOBP_POSITIVE_REGULATION_OF_VASCULAR_ENDOTHELIAL_GROWTH_FACTOR_PRODUCTION	GOBP_POSITIVE_REGULATION_OF_VASCULAR_ENDOTHELIAL_GROWTH_FACTOR_PRODUCTION	4/66	27/14235	6.82601e-06	0.000687711	0.000489985	IL6/PTGS2/C3/HIF1A	4	F2 UP (72)	F2 UP (72)
GOBP_FAT_CELL_DIFFERENTIATION	GOBP_FAT_CELL_DIFFERENTIATION	8/66	218/14235	7.12478e-06	0.000687711	0.000489985	IL6/CEBPD/PTGS2/NR4A1/NR4A2/SFRP2/ZFP36/ARID5B	8	F2 UP (72)	F2 UP (72)
GOBP_REGULATION_OF_INTRINSIC_APOPTOTIC_SIGNALING_PATHWAY	GOBP_REGULATION_OF_INTRINSIC_APOPTOTIC_SIGNALING_PATHWAY	7/66	158/14235	8.16978e-06	0.000752733	0.000536313	PTGS2/MCL1/SFRP2/CAV1/BDKRB2/HIF1A/ACKR3	7	F2 UP (72)	F2 UP (72)
GOBP_MONOCYTE_CHEMOTAXIS	GOBP_MONOCYTE_CHEMOTAXIS	5/66	62/14235	9.69124e-06	0.000854093	0.00060853	IL6/CCL2/ANXA1/LGALS3/DUSP1	5	F2 UP (72)	F2 UP (72)
GOBP_FORMATION_OF_PRIMARY_GERM_LAYER	GOBP_FORMATION_OF_PRIMARY_GERM_LAYER	6/66	108/14235	1.04133e-05	0.000879489	0.000626624	DUSP5/INHBA/COL12A1/SFRP2/ITGA8/DUSP1	6	F2 UP (72)	F2 UP (72)
GOBP_VASCULAR_ENDOTHELIAL_GROWTH_FACTOR_PRODUCTION	GOBP_VASCULAR_ENDOTHELIAL_GROWTH_FACTOR_PRODUCTION	4/66	34/14235	1.76033e-05	0.00142727	0.00101691	IL6/PTGS2/C3/HIF1A	4	F2 UP (72)	F2 UP (72)
GOBP_MACROPHAGE_CHEMOTAXIS	GOBP_MACROPHAGE_CHEMOTAXIS	4/66	36/14235	2.22038e-05	0.00173105	0.00123335	CCL2/THBS1/LGALS3/EDNRB	4	F2 UP (72)	F2 UP (72)
GOBP_REGULATION_OF_BODY_FLUID_LEVELS	GOBP_REGULATION_OF_BODY_FLUID_LEVELS	9/66	347/14235	2.98064e-05	0.00222115	0.00158254	IL6/ACTB/THBS1/TFPI2/CAV1/HIF1A/CD9/UGCG/EDNRB	9	F2 UP (72)	F2 UP (72)
GOBP_ACUTE_PHASE_RESPONSE	GOBP_ACUTE_PHASE_RESPONSE	4/66	39/14235	3.06819e-05	0.00222115	0.00158254	IL6/PTGS2/A2M/EDNRB	4	F2 UP (72)	F2 UP (72)
GOBP_NEGATIVE_REGULATION_OF_PROTEOLYSIS	GOBP_NEGATIVE_REGULATION_OF_PROTEOLYSIS	8/66	277/14235	4.01577e-05	0.00270175	0.00192496	PTGS2/C3/NR4A1/THBS1/TFPI2/RARRES1/A2M/SFRP2	8	F2 UP (72)	F2 UP (72)
GOBP_INTRINSIC_APOPTOTIC_SIGNALING_PATHWAY	GOBP_INTRINSIC_APOPTOTIC_SIGNALING_PATHWAY	8/66	278/14235	4.11972e-05	0.00270175	0.00192496	PTGS2/MCL1/SFRP2/CAV1/BDKRB2/HIF1A/ACKR3/PPP1R15A	8	F2 UP (72)	F2 UP (72)
GOBP_REGULATION_OF_EXTRINSIC_APOPTOTIC_SIGNALING_PATHWAY_VIA_DEATH_DOMAIN_RECEPTORS	GOBP_REGULATION_OF_EXTRINSIC_APOPTOTIC_SIGNALING_PATHWAY_VIA_DEATH_DOMAIN_RECEPTORS	4/66	42/14235	4.13193e-05	0.00270175	0.00192496	THBS1/LGALS3/SFRP2/ATF3	4	F2 UP (72)	F2 UP (72)
GOBP_ENDOTHELIAL_CELL_MIGRATION	GOBP_ENDOTHELIAL_CELL_MIGRATION	7/66	206/14235	4.53615e-05	0.0027863	0.0019852	PTGS2/ANXA1/NR4A1/THBS1/EGR3/TMSB4X/HIF1A	7	F2 UP (72)	F2 UP (72)
GOBP_REGULATION_OF_LEUKOCYTE_MIGRATION	GOBP_REGULATION_OF_LEUKOCYTE_MIGRATION	7/66	206/14235	4.53615e-05	0.0027863	0.0019852	IL6/CCL2/ANXA1/THBS1/LGALS3/CD9/DUSP1	7	F2 UP (72)	F2 UP (72)
GOBP_EXTRINSIC_APOPTOTIC_SIGNALING_PATHWAY	GOBP_EXTRINSIC_APOPTOTIC_SIGNALING_PATHWAY	7/66	208/14235	4.82323e-05	0.0028755	0.00204875	INHBA/THBS1/LGALS3/MCL1/SFRP2/CAV1/ATF3	7	F2 UP (72)	F2 UP (72)
GOBP_REGULATION_OF_ACUTE_INFLAMMATORY_RESPONSE	GOBP_REGULATION_OF_ACUTE_INFLAMMATORY_RESPONSE	4/66	44/14235	4.97654e-05	0.00288213	0.00205348	IL6/PTGS2/C3/EDNRB	4	F2 UP (72)	F2 UP (72)
GOBP_OSSIFICATION	GOBP_OSSIFICATION	9/66	374/14235	5.34315e-05	0.00299776	0.00213586	IL6/CEBPD/PTGS2/JUNB/ITGA11/SFRP2/SRGN/FHL2/HIF1A	9	F2 UP (72)	F2 UP (72)
GOBP_ENDOTHELIAL_CELL_PROLIFERATION	GOBP_ENDOTHELIAL_CELL_PROLIFERATION	6/66	145/14235	5.53428e-05	0.00299776	0.00213586	CCL2/NR4A1/THBS1/EGR3/CAV1/HIF1A	6	F2 UP (72)	F2 UP (72)
GOBP_REGULATION_OF_LYMPHOCYTE_ACTIVATION	GOBP_REGULATION_OF_LYMPHOCYTE_ACTIVATION	10/66	470/14235	5.61987e-05	0.00299776	0.00213586	IL6/CCL2/ANXA1/INHBA/EGR3/LGALS3/IGFBP2/CAV1/AHR/HSPH1	10	F2 UP (72)	F2 UP (72)
GOBP_POSITIVE_REGULATION_OF_EXTRINSIC_APOPTOTIC_SIGNALING_PATHWAY	GOBP_POSITIVE_REGULATION_OF_EXTRINSIC_APOPTOTIC_SIGNALING_PATHWAY	4/66	47/14235	6.47085e-05	0.00323811	0.00230711	INHBA/THBS1/CAV1/ATF3	4	F2 UP (72)	F2 UP (72)
GOBP_LEUKOCYTE_CHEMOTAXIS	GOBP_LEUKOCYTE_CHEMOTAXIS	7/66	218/14235	6.4917e-05	0.00323811	0.00230711	IL6/CCL2/ANXA1/THBS1/LGALS3/DUSP1/EDNRB	7	F2 UP (72)	F2 UP (72)
GOBP_REGULATION_OF_PEPTIDASE_ACTIVITY	GOBP_REGULATION_OF_PEPTIDASE_ACTIVITY	9/66	384/14235	6.5497e-05	0.00323811	0.00230711	PTGS2/C3/NR4A1/THBS1/TFPI2/RARRES1/A2M/SFRP2/CAV1	9	F2 UP (72)	F2 UP (72)
GOBP_REPRODUCTIVE_SYSTEM_DEVELOPMENT	GOBP_REPRODUCTIVE_SYSTEM_DEVELOPMENT	9/66	386/14235	6.81673e-05	0.00327122	0.0023307	PTGS2/ANXA1/INHBA/C3/JUNB/A2M/SFRP2/HIF1A/ARID5B	9	F2 UP (72)	F2 UP (72)
GOBP_RESPONSE_TO_INORGANIC_SUBSTANCE	GOBP_RESPONSE_TO_INORGANIC_SUBSTANCE	10/66	482/14235	6.93943e-05	0.00327122	0.0023307	IL6/PTGS2/ANXA1/THBS1/JUNB/IGFBP2/FOS/CAV1/HIF1A/EDNRB	10	F2 UP (72)	F2 UP (72)
GOBP_LIPID_LOCALIZATION	GOBP_LIPID_LOCALIZATION	9/66	389/14235	7.23449e-05	0.0033328	0.00237457	IL6/ANXA1/NFKBIA/INHBA/C3/THBS1/CAV1/BDKRB2/UGCG	9	F2 UP (72)	F2 UP (72)
GOBP_ENDODERM_FORMATION	GOBP_ENDODERM_FORMATION	4/66	49/14235	7.63331e-05	0.00343838	0.0024498	DUSP5/INHBA/COL12A1/DUSP1	4	F2 UP (72)	F2 UP (72)
GOBP_RESPONSE_TO_FIBROBLAST_GROWTH_FACTOR	GOBP_RESPONSE_TO_FIBROBLAST_GROWTH_FACTOR	5/66	96/14235	8.10879e-05	0.00350249	0.00249548	CCL2/NR4A1/THBS1/EGR3/ZFP36	5	F2 UP (72)	F2 UP (72)
GOBP_APOPTOTIC_CELL_CLEARANCE	GOBP_APOPTOTIC_CELL_CLEARANCE	4/66	50/14235	8.26828e-05	0.00350249	0.00249548	CCL2/ANXA1/C3/THBS1	4	F2 UP (72)	F2 UP (72)
GOBP_AMEBOIDAL_TYPE_CELL_MIGRATION	GOBP_AMEBOIDAL_TYPE_CELL_MIGRATION	9/66	396/14235	8.294e-05	0.00350249	0.00249548	PTGS2/ANXA1/NR4A1/THBS1/EGR3/TMSB4X/HIF1A/EDNRB/ARID5B	9	F2 UP (72)	F2 UP (72)
GOBP_SMOOTH_MUSCLE_CONTRACTION	GOBP_SMOOTH_MUSCLE_CONTRACTION	5/66	99/14235	9.38746e-05	0.00388334	0.00276683	PTGS2/CAV1/CNN1/BDKRB2/EDNRB	5	F2 UP (72)	F2 UP (72)
GOBP_POSITIVE_REGULATION_OF_LEUKOCYTE_CELL_CELL_ADHESION	GOBP_POSITIVE_REGULATION_OF_LEUKOCYTE_CELL_CELL_ADHESION	7/66	233/14235	9.85657e-05	0.00397903	0.00283501	IL6/CCL2/ANXA1/EGR3/IGFBP2/CAV1/HSPH1	7	F2 UP (72)	F2 UP (72)
GOBP_ENDOPLASMIC_RETICULUM_TO_GOLGI_VESICLE_MEDIATED_TRANSPORT	GOBP_ENDOPLASMIC_RETICULUM_TO_GOLGI_VESICLE_MEDIATED_TRANSPORT	56/2804	127/14235	3.04766e-10	1.47263e-06	1.35476e-06	GAS1/LMAN2/SEC31A/PEF1/YIF1A/TMED4/GOLGA2/ARF4/TMED9/YIPF4/ERGIC2/PDCD6/TMED7/TMED10/COPB2/KDELR1/YIPF5/USO1/TRAPPC2L/STX17/COPA/SEC22B/TFG/VAMP7/SEC22C/CREB3L2/KDELR2/TRAPPC4/NRBP1/TRIP11/VAMP4/TRAPPC1/VAPB/GOSR2/TRAPPC12/MPPE1/TRAPPC2/YIF1B/ATL3/SEC13/SCAP/TMED1/CNIH4/SAR1A/LMAN1/SAR1B/BCAP31/TRAPPC3/SCFD1/TBC1D20/TMED3/TRAPPC6B/GOPC/VCP/ERGIC3/RAB2A	56	F3 UP (3272)	F3 UP (3272)
GOBP_PROTEASOMAL_PROTEIN_CATABOLIC_PROCESS	GOBP_PROTEASOMAL_PROTEIN_CATABOLIC_PROCESS	148/2804	475/14235	1.05147e-09	2.54035e-06	2.33703e-06	APOE/CLU/FOXF2/PPP2CB/PSMA1/PSMB7/ERLEC1/PSMB5/SUMO2/PRICKLE1/OS9/FBXL12/STUB1/TBL1X/RYBP/DNAJC10/ASCC3/PSMC5/FAF2/PSMD10/WWP1/FBXO17/PARK7/ECPAS/PSME2/CCDC47/CUL5/HECTD1/RCN3/SKP1/HSP90AB1/HUWE1/MAN1A1/FBXO9/RBX1/PSMD1/FBXL2/DDIT3/UFL1/TRIM13/MAP1A/OPHN1/KLHL42/WWTR1/UGGT2/PSMC3/TMEM67/PCNP/PSMB3/RNF180/PSMA4/FBXW7/UBE2G2/PSMD4/STT3B/RAD23A/FBXO6/CRBN/FBXL7/NEMF/RNF19A/FBXL15/PRKACA/ZYG11B/BAG2/…	148	F3 UP (3272)	F3 UP (3272)
GOBP_REGULATION_OF_PROTEIN_STABILITY	GOBP_REGULATION_OF_PROTEIN_STABILITY	94/2804	278/14235	1.64179e-08	2.64437e-05	2.43273e-05	IGF1/GSN/PLPP3/CD81/SOX4/PTEN/CTSH/CLU/LAMP2/FAM107A/CRTAP/PIK3R1/PRNP/KHDRBS1/PPIB/STUB1/TBL1X/TADA3/CCT7/ASPH/NDC80/PARK7/HSP90AB1/CCT5/ZSWIM7/GRN/ISOC2/LAMP1/PARVA/PER3/ATP1B1/FBXO7/CDC37/FBXW7/CCT4/DPM2/CCT6A/ANK2/RAD23A/VPS35/ZNF207/PRKDC/BAG2/MOSMO/CCT3/NAPG/ZBED3/DDOST/STXBP4/SERF2/KAT2A/PINK1/USP9X/STK3/RPL5/SMO/SUMO1/ATP1B2/PHB2/GOLGA7/MUL1/BAG5/EPHA4/BCL2/MORC3/MFSD1/BTRC/PHB/P3H1/CDC37…	94	F3 UP (3272)	F3 UP (3272)
[truncated: 897 more rows]

## Sheet: Table S9
signature	Aparicio_Prostate_Fibroblast	Aparicio_Prostate_Fibromyocyte	Aparicio_Prostate_Myofibroblast	Apostolov_PRAD_CAFs_IFN	Apostolov_PRAD_NPF_like	Apostolov_PRAD_pnCAFs	Apostolov_PRAD_SMC	Apostolov_PRAD_SMC_like	Apostolov_PRAD_uniCAFs	Apostolov_PRAD_whCAFs	Barnett_PanTissue_aorta_coronary_smc	Barnett_PanTissue_art_smc	Barnett_PanTissue_brain_art_smc	Barnett_PanTissue_cap_pc	Barnett_PanTissue_fibroblasts	Barnett_PanTissue_mural cells	Barnett_PanTissue_pericytes	Barnett_PanTissue_pul_pc	Barnett_PanTissue_pul_smc	Barnett_PanTissue_SMC	Barnett_PanTissue_smc_pc_intermediate	Barnett_PanTissue_uterine_pc	Barnett_PanTissue_uterine_smc	Barnett_PanTissue_ven_smc	Brunner_Prostate_C1_early-activated_Fib	Brunner_Prostate_C2_transitioning_CAF	Brunner_Prostate_C3_myCAF	Buechler_PanFibroblast_lung_NPNT_alveolar	Buechler_PanFibroblast_lung_PI16_adventitial	Buechler_PanFibroblast_PDAC_LRRC15	Chen_PRAD_CAF_0	Chen_PRAD_CAF_1	Chen_PRAD_CAF_2	Chen_PRAD_CAF_3	Chen_PRAD_CAF_4	Chen_Prostate_Fib1_ECMFibroblasts	Chen_Prostate_Fib2_apFibrocytes	Chen_Prostate_Fib3_earlyCAF	Chen_Prostate_SM1	Chen_Prostate_SM2	Chen_Prostate_SM3	Ding_PRAD_C0_IER2 fibroblasts	Ding_PRAD_C1_ABCAB fibroblasts	Ding_PRAD_C2_ABI3BP fibroblasts	Ding_PRAD_C3_MEOX2 fibroblasts	Du_PanCancer_ADAMDEC1+ TrsFib	Du_PanCancer_ATF3+ PanFib	Du_PanCancer_ATF3+ PanPC	Du_PanCancer_ATF3+ SMC
[truncated: 812 more rows]
[truncated: 144 more columns]

[truncated: 9 more sheets: Table S10, Table S11, Table S12, Table S13, Table S14, Table S15, Table S16, Table S17, Table S18]
